# Supplementary material for: Outcomes of hyperlactatemia on admission in critically ill patients with acute myocardial infarction: A retrospective study from MIMIC-IV
Source: Front Endocrinol (Lausanne). 2022 Sep 23;13:1015298. doi: 10.3389/fendo.2022.1015298 (PMC9538672; doi:10.3389/fendo.2022.1015298)
Supplement: Supplementary file 2 [file DataSheet_2.csv]

subject_id	hadm_id	stay_id	admittime	dischtime	intime	outtime	icu_los_days	AMI	anchor_age	weight_kg	ethnicity	gender	lactate_group	lactate_admission_new	admission_lactate_subgroup1	admission_lactate_subgroup2	admission_lactate_subgroup3	admission_lactate_subgroup4	new_group_hospital	cardiogenic_shock	acute_heart_failure	chronic_heart_failure	cardiac_arrest	chronic_kidney_disease	diabetes	hypertension	hypercholesterolemia	norepinephrine	dopamine	epinephrine	IABP	sofa_firstday	sirs	apsiii	ALT_IU_L	bicarbonate	creatinine	glucose	hemoglobin	wbc	albumin_g_dL	PaO2	first_time_heart_rate	first_time_sbp	first_time_dbp	first_time_mbp	first_time_resp_rate	first_time_spo2	hospital_expire_flag
14990224	20000147	30503572	2121/8/30 16:33	2121/9/3 15:45	2121/8/30 16:33	2121/8/31 21:29	1.2054977	1	71	93.802826	1	2	1	1.1	1	0	0	0	2	0	1	0	0	0	1	0	1	0	0	0	0	4	2	35	14	19	0.60000002	253	13.1	6.9000001	3.599999905	104	95	125	72	91	16	98	0
16003661	20001305	36916968	2178/3/25 2:58	2178/3/27 19:23	2178/3/25 2:59	2178/3/27 21:46		1	76	44	1	1	2	2.2	0	1	0	0	1	0	0	0	0	0	0	0	1	0	0	0	0	9	1	53	23	33	1.2	140	9.3000002	12.6	4.8	96	76	89	36	49	21	100	1
19497721	20018555	33041821	2171/6/25 3:52	2171/6/28 5:07	2171/6/25 3:52	2171/6/28 8:29	3.1922917	1	79	70.699997	4	1	2	3.2	0	1	0	0	1	0	0	0	0	1	1	0	0	0	0	0	0	2	2	32	11	20	1.1	163	13.3	13.6	4.099999905	131	55	121	57	76	20	100	1
16534814	20019875	39586196	2144/1/7 0:00	2144/1/15 10:30	2144/1/8 13:23	2144/1/11 17:40	3.1787615	1	83	99.790237	1	2	2	4.3000002	0	1	0	0	2	0	1	0	0	1	1	0	0	1	0	1	0	10	3	51	43	31	2	155	12.1	7.5999999	4.400000095	70	80	117	49	69	15	100	0
15013121	20021932	34209530	2179/1/29 19:11	2179/2/4 17:46	2179/1/29 19:12	2179/2/2 13:37	3.7678008	1	74	91.217354	4	1	1	1.2	1	0	0	0	2	0	0	0	0	0	0	1	0	0	1	0	0	6	2	45	540	15	1.7	336	9.8000002	8.6999998	4.199999809	112	59	144	63	82	20	100	0
12720023	20022292	33443179	2170/8/9 21:02	2170/8/19 16:15	2170/8/9 21:02	2170/8/11 21:28	2.0181482	1	68	72	4	2	1	1.1	1	0	0	0	2	0	1	1	0	0	0	1	0	0	0	0	0	6	3	31	58	21	1.4	128	11.6	13.9	4	93	95	123	79	88	18	98	0
13445589	20022423	32777036	2146/8/3 22:58	2146/8/10 16:05	2146/8/4 0:16	2146/8/10 16:34	6.679595	1	88	59.874146	1	2	2	3.8	0	1	0	0	2	1	0	1	0	1	0	0	0	1	1	0	0	8	2	67	22	25	3.3	44	9.8000002	9.8999996	3.599999905	121	61	105	84	90	29	92	0
15433848	20022786	37079065	2145/10/19 14:00	2145/10/30 15:00	2145/10/23 9:29	2145/10/24 21:01	1.4806366	1	71	52.888828	1	2	2	2.0999999	0	1	0	0	2	0	0	1	0	0	0	0	0	0	0	0	0	6	2	39	153	22	1.1	109	11.2	203.5	4.699999809	85	80	136	54	82	15	100	0
12017739	20025344	31840083	2202/5/15 19:55	2202/5/27 15:53	2202/5/21 18:22	2202/5/25 5:39	3.4706714	1	78	60	1	2	2	3.5999999	0	1	0	0	2	1	1	0	0	1	0	0	0	0	0	0	0	5	1	50	80	18	3.2	246	9.8000002	11	3.700000048	69	64	141	72	89	21	95	0
18972805	20027082	34193386	2123/6/18 16:47	2123/6/26 10:45	2123/6/22 10:08	2123/6/23 12:17	1.0899421	1	59	95.79863	1	2	1	1.9	1	0	0	0	2	0	0	0	0	0	1	1	0	0	0	0	0	4	2	33	58	26	1.1	187	12.3	6.3000002	3.700000048	162	58	109	52	70	7	100	0
18285445	20029194	32083599	2155/4/4 22:07	2155/4/12 13:30	2155/4/6 17:11	2155/4/8 17:05	1.9953473	1	58	91	1	1	1	1.7	1	0	0	0	2	0	0	0	0	0	0	1	0	0	0	1	0	6	3	24	25	21	0.5	149	10.6	11.6	3.5	79	84	124	59	77	14	94	0
13158454	20033924	39190238	2196/4/22 13:56	2196/5/5 17:49	2196/4/28 11:28	2196/5/1 14:22	3.1209145	1	64	68	2	1	1	0.80000001	1	0	0	0	2	0	0	1	0	0	1	0	0	0	0	0	0	13	2	62	11	23	3.5999999	90	8.8000002	7.4000001	4.099999905	108	79	143	66	96	16	100	0
13478417	20036714	32075877	2184/9/28 19:28	2184/10/8 15:15	2184/10/1 8:48	2184/10/5 13:47	4.2075577	1	80	61.200001	4	1	2	2.8	0	1	0	0	2	0	0	0	0	0	0	1	0	0	0	0	0	6	3	37	153	17	0.69999999	125	8.3000002	14.4	4.5	66	80	85	42	58	18	100	0
13386138	20044799	38306256	2120/9/4 16:30	2120/9/17 14:00	2120/9/9 9:12	2120/9/14 16:43	5.3128586	1	60	87.815414	1	1	1	1.7	1	0	0	0	2	0	0	0	0	0	0	1	0	0	0	0	0	5	3	37	58	26	0.69999999	137	11.3	10.1	4	63	93	97	50	66	10	98	0
19760298	20045128	35209796	2187/2/3 16:47	2187/2/13 18:57	2187/2/3 19:46	2187/2/7 19:10	3.975625	1	84	93.802826	1	2	1	1.4	1	0	0	0	2	0	1	0	0	1	1	0	0	1	0	0	0	11	3	48	50	22	1.2	168	10.9	5.1999998	3.400000095	50	81	133	49	70	28	97	0
11233081	20055820	30162054	2179/12/20 13:11	2179/12/29 16:30	2179/12/20 13:11	2179/12/24 12:14	3.9602661	1	56	85.819603	4	2	1	1.1	1	0	0	0	2	1	0	0	1	0	0	1	0	0	1	0	0	7	2	25	115	26	0.80000001	238	13.7	13.8	3.200000048	84	73	121	72	83	17	95	0
11655439	20060353	31489806	2130/11/21 22:41	2130/11/27 16:20	2130/11/21 22:41	2130/11/24 22:28	2.9909954	1	72	95	4	2	1	1.2	1	0	0	0	2	0	0	0	0	0	0	1	0	1	1	0	1	8	4	19	34	28	0.89999998	178	16	19.6	3.700000048	84	60	111	62	90	20	99	0
15632568	20060890	34206577	2162/9/2 16:41	2162/9/4 9:05	2162/9/2 17:51	2162/9/4 11:12	1.723426	1	77	53.200001	1	2	1	1.5	1	0	0	0	1	0	0	0	0	0	0	0	0	1	0	1	0	9	3	57	25	15	1.5	106	8	25.799999	2.200000048	191	97	97	55	65	21	95	1
13555046	20063893	39126367	2172/12/10 0:00	2172/12/21 15:23	2172/12/17 8:45	2172/12/18 12:01	1.1363658	1	66	73.5	4	2	2	3	0	1	0	0	2	0	1	0	0	0	0	1	0	0	0	1	0	9	3	31	121	26	0.89999998	106	11.3	10.4	3.299999952	98	92	113	53	74	16	100	0
17551799	20078746	32204835	2154/9/20 22:43	2154/10/15 17:53	2154/10/2 13:32	2154/10/9 17:30	7.1653123	1	71	60.799999	2	1	2	2.0999999	0	1	0	0	2	0	0	0	0	1	1	0	0	1	0	0	0	12	3	87	61	21	1.8	328	10.3	20.9	2.400000095	113	132	167	110	122	18	100	0
16671440	20081707	30369647	2158/4/14 5:08	2158/4/22 13:49	2158/4/14 5:57	2158/4/14 22:40	0.69708335	1	85	99	4	2	1	1.3	1	0	0	0	2	0	0	0	0	0	1	1	0	0	0	0	0	3	2	36	44	23	1.2	135	11.8	6	2.900000095	100	95	156	62	81	28	93	0
17095998	20082702	35078412	2139/1/18 17:33	2139/2/1 17:41	2139/1/23 9:53	2139/1/26 16:51	3.2901967	1	75	56.971153	1	1	1	1.5	1	0	0	0	2	0	1	0	0	1	0	0	0	0	0	1	0	11	3	88	58	26	0.89999998	95	9.3000002	10.6	2.799999952	91	80	146	63	92	14	100	0
17122647	20086792	31028329	2188/3/17 16:58	2188/3/28 16:50	2188/3/24 10:54	2188/3/26 12:23	2.0612385	1	73	94.800728	1	1	2	2.5999999	0	1	0	0	2	0	0	0	0	0	1	1	0	0	0	0	0	2	4	26	6	22	0.5	144	9.6999998	18.200001	3.799999952	127	88	117	61	78	12	100	0
14628457	20089573	34613400	2146/10/21 20:44	2146/11/9 13:10	2146/10/31 11:18	2146/11/7 20:36	7.3874187	1	76	84.300003	1	2	2	4.8000002	0	1	0	0	2	0	0	0	0	1	1	0	0	0	0	1	0	9	3	41	153	21	1.2	165	9.3999996	16.9	4.300000191	79	84	101	47	67	8	94	0
11929015	20092679	38306813	2166/4/9 14:26	2166/4/29 17:11	2166/4/9 14:26	2166/4/14 17:56	5.1455207	1	63	76.430252	4	2	1	1.7	1	0	0	0	2	0	1	0	0	1	1	0	0	0	0	0	0	8	3	38	18	19	2.5999999	208	5.4000001	13.6	2.799999952	90	94	138	72	86	19	100	0
18778933	20095925	33836504	2136/4/24 0:00	2136/4/28 15:45	2136/4/24 9:23	2136/4/25 14:46	1.2247223	1	56	68.356316	1	1	1	0.80000001	1	0	0	0	2	0	0	0	0	0	0	0	0	0	0	0	0	2	3	30	58	22	0.60000002	101	10	15.3	4.199999809	130	74	126	63	87	12	100	0
16084174	20098814	39876965	2170/10/11 17:41	2170/10/20 15:00	2170/10/16 11:12	2170/10/18 9:46	1.9404283	1	64	93.394592	4	2	1	2	1	1	0	0	2	0	0	0	0	0	1	1	0	0	0	0	0	3	2	18	58	24	0.69999999	138	11.4	15.6	4.400000095	110	84	120	66	87	16	99	0
10257550	20105129	39064261	2115/6/25 22:13	2115/7/7 18:21	2115/6/25 22:54	2115/7/2 19:07	6.8429513	1	62	68.764549	4	1	1	2	1	1	0	0	2	1	1	0	0	0	1	1	0	1	0	0	0	11	4	72	32	19	2	388	12.4	20.799999	3.099999905	71	112	158	75	94	24	100	0
15419160	20109157	35959316	2134/7/21 15:40	2134/8/3 15:38	2134/7/26 13:20	2134/7/27 15:30	1.0904745	1	58	93.802826	1	2	1	1.1	1	0	0	0	2	0	1	0	0	0	0	1	0	0	0	1	0	7	2	27	58	21	1	126	13.8	25.9	3.900000095	74	80	125	71	89	15	100	0
16002017	20117049	34411018	2150/6/18 6:03	2150/6/26 19:17	2150/6/18 7:32	2150/6/22 17:17	4.4063425	1	71	55.474304	1	2	2	3.2	0	1	0	0	2	0	0	0	0	1	0	0	0	1	0	0	0	8	2	56	434	15	3.9000001	270	7.5999999	18	2.900000095	85	77	127	76	92	14	97	0
14672818	20121235	34287071	2145/1/31 3:00	2145/2/11 17:15	2145/1/31 8:26	2145/2/4 17:07	4.3621759	1	91	83.823807	3	2	2	2.2	0	1	0	0	2	0	1	0	0	1	0	0	0	0	0	0	0	9	3	52	8	24	1.6	136	13.3	25.799999	3.299999952	70	107	158	82	109	15	100	0
19499830	20122564	36830523	2171/6/28 16:41	2171/7/14 16:18	2171/6/29 0:44	2171/7/12 10:45	13.417754	1	77	63.865753	2	1	2	5	0	1	1	0	2	1	1	1	0	0	0	1	1	1	0	1	1	16	3	77	28	20	0.60000002	117	6.9000001	7.5	3.299999952	70	87	97	51	75	16	99	0
13084641	20141895	34363894	2132/6/3 1:49	2132/6/12 15:45	2132/6/3 3:01	2132/6/8 14:57	5.4973841	1	64	56.599998	1	1	1	1.4	1	0	0	0	2	0	0	0	0	0	0	1	0	1	0	0	0	9	3	47	62	19	0.89999998	265	11.9	20.799999	3.299999952	100	91	111	71	80	27	100	0
13156713	20154296	31117845	2198/10/4 15:07	2198/10/14 17:04	2198/10/5 18:49	2198/10/7 19:55	2.04603	1	61	54.700001	1	1	1	1.5	1	0	0	0	2	0	1	0	0	1	1	0	0	0	0	0	0	2	3	46	9	15	2.3	308	8.6999998	13.4	4.199999809	51	101	177	57	88	29	76	0
17682234	20160299	34536936	2173/4/26 6:33	2173/5/8 13:00	2173/4/26 6:43	2173/4/27 15:04	1.348125	1	86	70.442841	1	1	2	2.5999999	0	1	0	0	2	0	1	1	0	0	0	1	0	0	0	0	0	5	2	41	12	22	1.2	485	12.9	13.6	3.400000095	92	81	131	69	84	24	90	0
15524826	20163350	38404395	2113/4/3 21:54	2113/4/15 5:15	2113/4/3 21:55	2113/4/15 7:18	11.391215	1	57	115	4	1	2	4.8000002	0	1	0	0	1	1	1	0	0	0	0	0	0	1	0	1	1	13	4	98	90	16	1.7	352	10.8	26.799999	1.799999952	88	122	84	34	46	21	98	1
14212195	20164173	31672429	2184/4/3 21:22	2184/4/22 1:04	2184/4/7 10:43	2184/4/8 20:56	1.4251505	1	75	63.45752	4	2	1	1.2	1	0	0	0	2	0	0	0	0	0	0	0	0	0	0	0	0	3	3	49	58	22	0.60000002	98	7.5999999	5.5999999	2.599999905	56	104	160	73	284	24	93	0
14030981	20164716	34927762	2136/2/22 15:25	2136/2/26 17:50	2136/2/22 15:25	2136/2/23 23:48	1.349375	1	71	93.485313	1	2	1	1.4	1	0	0	0	2	0	0	0	0	1	0	0	0	0	0	0	1	2	0	33	49	24	1.9	100	13.3	9.5	4	100	60	140	68	82	13	99	0
18871076	20167242	30417835	2144/10/27 0:11	2144/11/11 13:15	2144/10/28 0:13	2144/10/30 22:24	2.9244792	1	57	78.300003	1	2	1	1.9	1	0	0	0	2	1	1	0	0	0	0	0	0	0	0	1	1	8	3	47	71	21	1	179	10.8	24.4	2.900000095	95	99	120	61	82	22	94	0
15801596	20167291	38114566	2137/1/19 12:34	2137/2/1 17:00	2137/1/19 13:02	2137/2/1 19:55	13.286805	1	69	67	4	2	2	3.8	0	1	0	0	1	1	0	0	1	0	0	1	0	0	1	0	1	11	3	79	151	17	1.3	267	11.5	10.8	2.900000095	77	89	103	48	80	14	100	1
18307375	20168701	39687576	2114/5/31 17:29	2114/6/12 17:32	2114/6/6 10:07	2114/6/7 21:55	1.4918056	1	63	117	4	2	1	1.8	1	0	0	0	2	0	1	0	0	0	1	0	0	0	0	0	0	2	3	38	58	30	1.2	233	12	8.3000002	3.900000095	121	80	96	53	66	12	100	0
12756525	20172092	34339688	2153/8/8 18:38	2153/8/12 12:35	2153/8/8 21:12	2153/8/10 17:09	1.8314236	1	59	147.8	1	1	1	1.7	1	0	0	0	1	0	0	0	0	1	1	0	0	0	0	0	0	4	3	72	291	24	3.8	326	13.7	22.1	3.299999952	100	76	115	67	82	21	92	1
15481564	20172244	34509683	2126/6/22 17:15	2126/7/1 13:00	2126/6/25 10:54	2126/6/28 15:13	3.1799073	1	78	83.823807	1	2	1	1	1	0	0	0	2	0	0	1	0	0	0	0	0	0	0	0	0	10	3	86	58	23	1.2	183	7.5999999	9.8999996	4.099999905	79	80	129	67	88	16	100	0
10329745	20173197	37958387	2196/12/5 23:43	2196/12/9 19:20	2196/12/6 0:21	2196/12/9 21:24	3.8774769	1	53	91.807014	4	2	2	2.3	0	1	0	0	1	0	0	0	1	0	0	1	0	1	0	0	0	11	3	138	104	16	2.0999999	241	10.3	20.5	3.299999952	106	84	140	84	95	31	100	1
19978119	20178379	31641363	2189/4/16 0:34	2189/4/28 17:23	2189/4/16 1:19	2189/4/17 21:51	1.8551505	1	72	75	1	2	1	1.4	1	0	0	0	2	0	0	1	0	1	0	0	1	1	0	0	0	5	3	68	24	17	1.8	104	10.3	22.200001	2.299999952	100	102	120	72	85	29	85	0
11191438	20179421	39793956	2112/1/2 23:33	2112/1/13 19:18	2112/1/2 23:34	2112/1/12 22:52	9.9707527	1	77	75.840584	3	1	1	1.9	1	0	0	0	2	0	1	0	1	1	1	0	0	1	0	0	0	9	3	93	226	19	2.3	538	13.1	21	3.5	76	97	134	83	92	26	98	0
12776927	20180916	36288538	2147/1/10 16:02	2147/1/18 19:46	2147/1/10 22:21	2147/1/16 19:34	5.8839235	1	67	105	1	2	2	2.7	0	1	0	0	2	0	0	0	0	0	0	1	0	0	0	1	1	7	4	46	18	23	0.89999998	126	13.7	13.5	3.700000048	65	89	101	50	74	18	94	0
13036567	20184043	31102457	2163/7/4 16:16	2163/7/10 18:40	2163/7/5 8:00	2163/7/6 13:40	1.2361459	1	85	103.69113	1	2	1	1.5	1	0	0	0	2	0	1	1	0	1	0	0	0	0	0	0	0	6	2	58	58	19	4.3000002	132	9.6000004	6.6999998	4.199999809	57	97	117	67	79	30	94	0
10206125	20196752	30697808	2141/4/18 21:09	2141/4/19 20:15	2141/4/18 22:07	2141/4/19 23:32	1.0591782	1	73	62.051388	1	2	4	20	0	0	0	1	1	1	0	0	0	0	1	0	0	1	0	1	0	13	4	112	809	6	1.6	187	7	23	2.900000095	78	65	96	36	54	37	99	1
17734890	20205345	39134464	2146/4/10 18:15	2146/4/19 18:00	2146/4/14 20:42	2146/4/16 14:31	1.7422917	1	59	104.2808	1	1	1	1.8	1	0	0	0	2	0	0	0	0	0	0	1	0	0	0	0	0	4	3	48	17	25	1	198	12.2	12.2	3.5	86	120	136	66	91	15	95	0
14525100	20207458	32057341	2130/8/31 19:44	2130/9/13 15:45	2130/9/7 10:25	2130/9/8 7:27	0.87662035	1	69	76.900002	1	2	2	2.3	0	1	0	0	2	0	1	0	0	0	1	0	0	0	0	0	0	1	3	51	153	21	1.1	252	12.7	12	4	83	105	124	67	83	52	95	0
13489125	20210693	36958494	2133/4/10 8:26	2133/4/18 17:10	2133/4/10 9:40	2133/4/13 14:36	3.2059028	1	67	121.3	1	2	1	1.7	1	0	0	0	2	0	1	0	0	0	1	0	0	0	0	0	0	8	3	89	15	23	5.8000002	215	11	16.200001	2.5	45	76	137	88	101	22	100	0
11916369	20210766	38894118	2184/1/10 0:00	2184/1/23 16:38	2184/1/10 17:16	2184/1/23 20:01	13.114884	1	54	74.842682	4	2	1	1.4	1	0	0	0	1	0	0	0	0	0	0	1	0	1	0	0	0	7	3	78	46	18	0.80000001	167	14	31.6	3.599999905	76	94	169	95	124	18	97	1
15511885	20220022	35256136	2151/5/28 0:00	2151/6/17 15:15	2151/5/28 10:30	2151/5/28 18:45	0.34372684	1	75	68	4	2	1	1.9	1	0	0	0	2	1	0	0	0	1	1	0	0	0	0	0	0	8	3	61	68	18	2.2	158	10.8	15	3.599999905	116	133	102	69	82	30	98	0
16606575	20227433	39470518	2132/10/9 18:17	2132/10/10 11:32	2132/10/9 22:09	2132/10/10 14:52	0.69626158	1	52	79.650757	3	2	3	8.3000002	0	0	1	0	1	1	0	0	0	0	0	0	0	0	1	0	1	6	3	56	2443	15	1	194	10.7	20	3.799999952	79	81	84	43	61	25	98	1
11102322	20231448	34807032	2143/2/4 19:27	2143/2/13 16:45	2143/2/7 9:47	2143/2/9 23:30	2.5716667	1	62	86	1	1	2	3	0	1	0	0	2	0	0	1	0	0	0	1	0	0	0	0	0	5	3	43	153	23	0.40000001	116	7.3000002	5.5999999	3.599999905	111	78	101	51	68	14	100	0
12465063	20233418	38978026	2167/2/22 18:08	2167/3/6 10:59	2167/2/22 21:42	2167/2/24 16:28	1.7825232	1	60	97.5	1	2	2	2.0999999	0	1	0	0	1	0	0	0	0	1	1	0	1	0	0	0	0	2	3	43	17	16	1.8	220	9.3000002	20.9	2.799999952	63	76	132	121	126	15	100	1
13556244	20235620	30229303	2121/5/20 0:13	2121/5/22 17:30	2121/5/20 0:16	2121/6/7 10:36	18.430313	1	40	50	1	1	2	2.9000001	0	1	0	0	1	0	0	0	1	0	1	0	0	1	0	0	0	11	2	38	102	22	4.1999998	237	11.4	18.299999	3.5	73	62	133	68	81	19	100	1
19239525	20236920	33913638	2189/1/22 11:32	2189/1/28 16:23	2189/1/22 11:33	2189/1/22 12:47	0.051099539	1	81	97	1	2	1	1.6	1	0	0	0	2	0	0	0	0	0	0	1	0	0	0	0	1	7	2	31	16	27	0.80000001	136	12.1	10.4	3.099999905	70	86	121	40	80	19	94	0
11933057	20240843	32656340	2123/3/31 11:57	2123/4/4 2:09	2123/3/31 11:58	2123/4/5 9:53	4.9128356	1	37	78.1539	4	2	2	4.8000002	0	1	0	0	1	0	0	0	0	0	0	0	0	1	0	0	0	10	3	84	141	17	1.4	261	14.2	12.5	2.900000095	51	82	151	112	123	30	94	1
15630002	20247475	39291330	2185/12/4 16:12	2185/12/20 15:00	2185/12/10 11:07	2185/12/14 12:36	4.0619097	1	67	71.699997	1	1	1	0.89999998	1	0	0	0	2	0	0	0	0	0	1	0	0	0	0	0	0	1	3	38	12	24	0.60000002	105	8.6000004	17.700001	3.5	100	94	142	79	101	14	100	0
13229117	20252271	34649270	2147/10/17 1:34	2147/10/24 15:00	2147/10/17 1:36	2147/10/20 21:57	3.8484838	1	91	58.876244	2	2	2	4.3000002	0	1	0	0	2	1	1	1	1	1	0	0	0	0	1	0	0	12	4	80	214	14	1.9	203	10.5	7	2.799999952	67	129	108	59	70	21	95	0
10731211	20254898	38386680	2148/1/23 16:29	2148/1/30 15:00	2148/1/26 11:39	2148/1/28 11:29	1.992743	1	71	71.848969	1	2	2	3.2	0	1	0	0	2	0	0	0	0	0	1	1	0	0	0	0	0	3	2	39	153	24	1.1	88	7.4000001	16.1	4.099999905	137	71	95	50	66	16	100	0
13979505	20257167	38373470	2157/6/25 0:00	2157/7/1 18:30	2157/6/26 1:29	2157/7/1 20:12	5.7802892	1	63	91.199997	1	1	2	4	0	1	0	0	1	0	1	1	1	0	0	1	0	1	1	0	0	11	3	121	126	20	1.6	432	11.1	19.4	3.799999952	77	110	186	89	129	21	100	1
10953166	20259770	36397481	2181/1/31 23:46	2181/2/6 13:45	2181/1/31 23:47	2181/2/3 13:59	2.5919559	1	60	81.238327	4	2	1	0.80000001	1	0	0	0	2	1	0	0	0	0	0	0	0	1	0	1	1	7	3	30	58	23	0.69999999	128	13.8	13.6	3.5	64	71	108	57	76	16	100	0
10102878	20265910	33312557	2172/3/21 1:41	2172/4/4 16:43	2172/3/21 1:41	2172/3/30 15:12	9.5627546	1	56	86.817505	1	2	2	3.8	0	1	0	0	2	1	1	0	0	1	0	0	0	1	0	1	1	15	3	103	30	18	1.6	330	16.9	32.599998	2.400000095	56	132	114	82	93	13	75	0
19975710	20266816	35393110	2129/11/19 20:15	2129/11/30 17:15	2129/11/19 22:04	2129/11/26 3:39	6.2330785	1	69	106.59412	4	1	1	1.1	1	0	0	0	2	0	1	0	0	1	1	0	0	1	0	0	0	6	3	56	11	21	1.1	143	8.1000004	17.299999	2.099999905	58	63	102	48	60	24	100	0
14355702	20270231	33717840	2150/8/11 0:00	2150/8/16 15:50	2150/8/11 19:34	2150/8/16 16:01	4.8518057	1	53	101.6	4	2	1	1.2	1	0	0	0	2	0	1	0	0	0	0	0	0	0	0	0	0	4	2	24	16	20	1.3	104	13	6.1999998	3.299999952	112	98	173	95	123	14	99	0
16083553	20272095	35273196	2174/11/11 20:25	2174/11/22 16:08	2174/11/15 10:00	2174/11/16 17:39	1.318287	1	76	118.3	4	2	1	1.3	1	0	0	0	2	0	0	0	0	0	0	1	1	1	0	0	0	8	4	37	58	21	0.69999999	133	10.6	16.200001	3.700000048	80	85	93	60	74	19	99	0
11636652	20274272	34134184	2159/7/1 0:19	2159/7/7 15:00	2159/7/1 0:23	2159/7/7 15:33	6.6318402	1	47	40.913998	4	1	2	2.2	0	1	0	0	2	0	1	1	1	0	0	1	0	1	0	0	0	13	2	81	71	21	0.80000001	116	15	6.0999999	3.299999952	72	106	114	80	87	28	86	0
12406252	20283942	30561129	2154/10/23 3:04	2154/10/23 8:30	2154/10/23 3:05	2154/10/23 10:33		1	89	49.895119	1	1	2	4.6999998	0	1	0	0	1	1	0	0	0	1	0	0	0	0	1	0	1	8	1	96	97	15	1.2	227	11.6	14	2	454	63	99	25	53	12	91	1
11602538	20284387	32202349	2114/6/12 1:03	2114/6/15 14:24	2114/6/12 2:05	2114/6/14 17:14	2.6318402	1	91	83.91452	1	1	1	1.1	1	0	0	0	2	0	0	0	0	1	1	0	0	0	0	0	0	2	2	45	12	19	2.3	108	9.8000002	11.1	3.5	100	89	185	80	108	23	93	0
11782532	20288168	32912789	2140/8/29 17:20	2140/9/10 16:03	2140/8/29 18:40	2140/9/2 22:29	4.1594906	1	67	87.724693	1	2	2	4.5999999	0	1	0	0	2	0	0	0	0	0	0	1	0	0	0	0	0	7	3	86	62	21	1.5	177	13.8	15.5	4.099999905	85	86	142	102	115	18	100	0
11080635	20288647	33008524	2177/5/18 16:59	2177/5/26 15:45	2177/5/19 11:58	2177/5/20 12:09	1.007199	1	73	46.901413	1	1	1	0.89999998	1	0	0	0	2	0	1	0	0	0	0	0	0	0	0	1	0	4	3	31	58	25	0.60000002	113	7.4000001	15	3.599999905	169	76	104	46	68	18	100	0
17980774	20294147	36496422	2153/8/26 21:40	2153/9/7 1:40	2153/9/6 3:04	2153/9/7 1:41	0.94253474	1	85	56.20005	1	2	3	5.8000002	0	0	1	0	1	0	0	0	1	1	1	0	0	1	0	0	0	14	4	68	7	9	2.9000001	298	5.6999998	14.3	3.799999952	82	72	165	77	101	17	100	1
10991084	20300491	37791342	2139/10/16 21:24	2139/10/21 14:55	2139/10/16 22:18	2139/10/19 18:20		1	89	61.799999	1	1	1	0.89999998	1	0	0	0	2	0	0	0	0	0	0	0	0	0	0	0	0	2	1	32	194	27	1.1	159	11.3	10.1	3.4	99	97	135	81	94	18	100	0
11807843	20301412	32805880	2144/10/10 0:24	2144/10/14 18:00	2144/10/10 1:50	2144/10/12 15:49	2.5831251	1	77	86.400002	2	2	2	3.9000001	0	1	0	0	2	0	0	0	0	0	1	0	0	0	0	0	0	6	4	41	27	21	1.7	106	10.7	14.9	3.5	92	129	108	94	100	27	99	0
14692949	20301461	39904805	2153/3/27 10:45	2153/3/28 7:30	2153/3/27 10:46	2153/3/28 9:24	0.94348377	1	79	89.811218	1	2	2	2.5999999	0	1	0	0	1	1	0	0	1	0	0	0	0	0	1	0	0	10	4	69	153	19	0.89999998	226	6.0999999	8.8999996	3.5	56	150	111	75	88	14	93	1
16788558	20301802	36833820	2160/10/25 0:22	2160/11/6 12:24	2160/10/29 11:45	2160/11/2 16:07	4.1818867	1	74	72	3	1	1	1.8	1	0	0	0	2	0	0	0	0	0	1	1	0	0	0	0	0	6	2	47	13	21	1.2	188	12.2	6.5999999	3.5	80	98	89	45	57	15	100	0
15290079	20302223	32533038	2168/12/14 4:08	2168/12/27 16:50	2168/12/19 20:37	2168/12/20 20:51	1.0097685	1	64	60	2	1	1	0.80000001	1	0	0	0	2	0	1	0	0	1	0	0	0	0	0	0	0	4	1	65	20	36	2	118	7.8000002	7.8000002	3.700000048	100	39	92	53	60	29	100	0
11062890	20311542	31480869	2123/11/12 6:47	2123/11/23 19:44	2123/11/12 8:13	2123/11/16 11:32	4.1386228	1	64	77.654945	1	1	1	1	1	0	0	0	2	0	0	0	0	0	0	1	0	0	0	0	0	3	3	52	10	20	0.89999998	113	13.9	10.6	2.400000095	71	109	143	96	106	23	97	0
11910360	20311797	33962472	2181/9/9 0:00	2181/9/19 15:30	2181/9/14 10:07	2181/9/16 17:40	2.3145139	1	78	79	1	1	2	2.5	0	1	0	0	2	0	1	0	0	1	0	0	0	0	0	0	0	9	3	88	153	19	1.1	124	7.8000002	9.8999996	3.799999952	173	70	119	62	82	14	100	0
19275910	20314909	31394079	2144/5/5 5:06	2144/5/16 16:00	2144/5/10 10:12	2144/5/11 22:25	1.5088773	1	76	69.599998	1	1	2	3.2	0	1	0	0	2	0	0	0	0	0	0	0	0	0	0	1	0	4	3	41	153	23	1.1	101	12.6	9.5	3.5	93	70	113	57	78	14	100	0
18815010	20318154	31679932	2162/8/22 19:27	2162/8/25 19:05	2162/8/24 13:06	2162/8/24 21:08	0.33471066	1	60	57.379387	1	1	1	1.1	1	0	0	0	2	0	0	0	0	0	0	0	0	1	0	0	0	4	1	41	30	21	0.69999999	94	14.2	8.1999998	4.599999905	47	54	113	62	80	22	100	0
18160626	20337068	38227393	2136/4/3 23:14	2136/4/10 15:50	2136/4/6 10:05	2136/4/7 21:01	1.4555093	1	71	80.830093	4	2	1	1.6	1	0	0	0	2	0	0	0	0	0	0	1	0	0	0	0	0	4	2	23	58	24	1	113	13	9.3000002	3.900000095	142	85	128	70	93	20	100	0
17926392	20343752	31869260	2199/1/19 12:28	2199/1/25 0:30	2199/1/19 14:35	2199/1/25 5:08	5.6066899	1	73	78.83429	1	2	1	1.8	1	0	0	0	1	0	1	0	1	0	1	0	0	1	0	0	0	11	3	98	202	16	4.5	415	8.8999996	16.4	3.5	82	92	182	78	119	20	96	1
11606384	20345888	36278242	2180/7/26 17:45	2180/7/28 17:10	2180/7/26 21:20	2180/7/27 12:52	0.64714122	1	88	86.227844	1	2	1	1.4	1	0	0	0	2	0	0	0	0	0	1	1	0	0	0	0	0	5	1	36	58	25	1.2	176	9.6000004	8.3000002	3.5	64	68	123	88	89	11	100	0
11980812	20346878	34574411	2155/12/10 17:33	2155/12/29 12:40	2155/12/10 17:35	2155/12/11 7:21	0.57334489	1	91	88	1	2	1	1.3	1	0	0	0	2	0	0	0	0	1	1	0	0	0	0	0	1	5	2	45	29	21	1.5	152	8.6999998	10.2	4.300000191	90	60	170	62	116	11	100	0
19991743	20346977	36005469	2130/10/5 14:41	2130/10/12 18:20	2130/10/5 14:59	2130/10/10 21:52	5.2873726	1	80	52.888828	1	1	1	1.2	1	0	0	0	2	0	0	0	0	0	0	1	0	0	1	0	0	2	2	40	58	22	1	175	13.1	12.8	3.799999952	100	65	105	58	64	17	98	0
12734696	20365435	35820883	2124/11/3 20:41	2124/11/9 18:43	2124/11/5 13:20	2124/11/6 16:20	1.1251736	1	67	118.75038	1	2	2	2.2	0	1	0	0	2	0	0	0	0	0	1	1	0	0	0	0	0	4	3	33	153	24	0.69999999	125	10.1	12.1	4	103	79	108	62	76	10	98	0
16078344	20367221	35905933	2143/9/15 20:43	2143/10/8 0:27	2143/9/15 22:37	2143/9/24 20:33	8.9142942	1	89	54.975349	1	1	2	2.9000001	0	1	0	0	2	1	0	0	0	0	0	1	0	0	0	0	1	5	4	87	153	17	1	169	16.6	12.6	3.900000095	118	96	104	83	91	19	91	0
12847457	20367430	33583148	2142/7/11 19:45	2142/7/16 17:55	2142/7/12 12:34	2142/7/15 10:07	2.8977084	1	50	106	4	1	1	1.5	1	0	0	0	2	0	0	0	0	0	0	1	0	0	0	0	0	6	3	22	58	24	0.5	129	8.1000004	18.700001	3.900000095	65	80	115	61	82	17	100	0
15958024	20369773	39467073	2139/5/14 7:15	2139/5/31 16:45	2139/5/14 14:38	2139/5/20 16:35	6.0813313	1	65	84.800003	1	2	2	5	0	1	1	0	2	1	1	1	1	0	0	1	0	1	0	1	1	13	3	102	14	19	1.2	400	9.3000002	16.5	2.5	60	68	123	41	78	22	96	0
17978709	20372335	33200982	2182/4/15 16:39	2182/4/17 18:30	2182/4/15 21:00	2182/4/16 10:57	0.58165509	1	43	125	4	2	1	1.7	1	0	0	0	2	0	0	0	0	0	1	0	0	0	0	0	0	1	2	49	27	16	0.60000002	238	15.1	9.8000002	3.5	100	90	116	75	85	13	95	0
10126201	20376756	30033055	2153/3/14 7:53	2153/3/15 4:30	2153/3/14 9:36	2153/3/15 6:29	0.86990738	1	50	144	1	2	4	10.2	0	0	0	1	1	1	0	0	0	0	0	1	0	1	1	0	0	10	4	76	255	21	1.4	198	15.2	18.5	4.199999809	68	136	114	85	94	22	93	1
15214688	20386940	30780573	2162/5/9 12:48	2162/5/14 15:46	2162/5/9 12:48	2162/5/11 4:09	1.6391088	1	55	90.80912	1	1	1	1.9	1	0	0	0	2	0	0	0	0	0	1	0	0	0	0	0	1	1	2	26	25	22	0.60000002	192	13.6	11.4	2.5	100	63	110	56	78	16	97	0
15878253	20391098	30615582	2151/3/28 22:57	2151/4/15 19:15	2151/3/28 22:58	2151/4/1 22:54	3.9968171	1	82	67.857368	4	2	1	1.9	1	0	0	0	2	0	0	0	0	0	1	0	0	1	0	0	1	8	3	61	83	20	1.1	212	13.7	15	3.5	100	94	150	99	114	18	93	0
17490629	20391581	30090045	2135/6/6 0:00	2135/6/13 17:25	2135/6/7 9:42	2135/6/10 13:29	3.1580093	1	83	66	1	2	2	2.0999999	0	1	0	0	2	0	0	0	0	0	0	0	0	1	0	1	0	12	4	78	8	25	3	112	9.6999998	11.8	2.799999952	105	69	124	46	72	16	100	0
14685498	20398446	34782269	2116/9/10 12:12	2116/9/10 15:50	2116/9/10 12:12	2116/9/10 19:24	0.29983798	1	80	50	4	1	2	4.9000001	0	1	0	0	1	0	0	0	1	0	0	0	0	1	1	0	1	7	4	81	154	17	1.3	460	12.9	15.8	3.5	207	89	127	89	104	25	89	1
12927485	20399289	32912930	2157/5/18 15:05	2157/5/23 18:30	2157/5/18 15:06	2157/5/21 11:13	2.8381829	1	66	69.5	4	2	1	1.3	1	0	0	0	2	0	0	0	0	0	0	0	0	0	0	0	1	5	2	44	90	19	1.3	122	14.5	10.7	4	220	71	132	71	88	19	98	0
16650024	20400032	39987478	2173/3/27 1:48	2173/4/3 17:15	2173/3/29 10:27	2173/3/31 10:20	1.9946643	1	68	93.621384	4	2	1	1.7	1	0	0	0	2	0	1	0	0	0	0	0	0	0	0	1	0	7	3	43	58	23	1.1	108	11.3	15.3	3.900000095	89	86	122	69	90	15	100	0
10898951	20406618	32298190	2157/4/1 4:20	2157/4/8 16:00	2157/4/1 4:21	2157/4/3 12:33	2.3412731	1	69	68	1	1	2	2.3	0	1	0	0	2	0	0	0	0	0	0	0	0	0	0	0	1	1	2	19	85	21	0.60000002	180	12.2	12.6	3.799999952	92	79	124	54	85	19	96	0
16229235	20408027	33085710	2138/8/18 14:37	2138/8/27 16:08	2138/8/18 14:37	2138/8/24 10:05	5.8110533	1	58	57.696899	4	1	2	3.5999999	0	1	0	0	2	0	1	0	0	0	1	0	0	0	0	0	0	2	3	40	14	16	0.80000001	195	12.8	21.5	4.300000191	61	89	138	89	106	23	91	0
11188427	20410126	34807373	2133/10/14 12:38	2133/10/22 15:13	2133/10/14 15:03	2133/10/22 16:43	8.070035	1	55	84.413475	1	1	2	3.2	0	1	0	0	1	0	0	0	1	0	0	1	0	1	0	0	0	11	2	76	81	21	1	238	12.9	20.4	3.299999952	97	81	152	76	94	17	100	1
13301272	20413622	35789651	2146/4/30 17:19	2146/5/17 20:10	2146/5/3 9:15	2146/5/11 21:23	8.5049887	1	64	66.400002	1	2	1	1.9	1	0	0	0	2	0	0	0	1	0	1	0	0	1	0	1	1	12	4	82	11	18	1.3	141	11	14.9	3	72	107	103	55	71	23	98	0
14762960	20413724	38130095	2184/11/11 5:09	2184/11/16 19:05	2184/11/11 5:10	2184/11/15 0:22	3.8005786	1	58	92.215256	1	2	1	1.9	1	0	0	0	2	0	0	0	0	0	1	1	0	0	0	0	1	1	2	19	58	23	1	221	14.8	17	3.599999905	127	73	117	87	95	14	97	0
14413530	20424414	38501375	2149/2/17 14:52	2149/2/22 17:10	2149/2/17 14:53	2149/2/20 0:22	2.3949652	1	72	92.804924	4	1	2	3.8	0	1	0	0	2	0	0	1	0	1	1	0	0	1	1	0	0	4	3	67	19	15	1.3	227	14.7	14.1	2.599999905	65	85	96	73	81	13	100	0
19742932	20427181	32145012	2172/1/10 6:35	2172/1/22 17:41	2172/1/15 16:34	2172/1/17 11:52	1.8039814	1	76	96.615097	1	2	2	2.0999999	0	1	0	0	2	0	0	0	0	0	1	1	0	0	0	0	0	6	3	40	75	23	0.89999998	125	9.3999996	8.6999998	3.299999952	94	78	115	56	76	11	98	0
14418220	20428190	35450632	2138/7/13 20:48	2138/7/25 7:35	2138/7/16 15:02	2138/7/25 14:08	8.9627199	1	67	106.77555	1	2	2	4	0	1	0	0	1	0	1	0	0	0	0	0	0	1	0	1	0	12	2	53	84	17	1.2	272	10.6	29.5	2.900000095	83	87	110	58	75	19	100	1
10078805	20434240	30950523	2178/7/21 4:04	2178/7/22 16:44	2178/7/21 7:47	2178/7/22 17:18	1.3968055	1	83	100.1	1	2	2	3.7	0	1	0	0	1	0	1	0	0	1	1	0	0	1	0	0	0	12	4	90	63	17	1.9	140	11.4	22.700001	3.900000095	83	92	90	55	62	32	97	1
11462863	20436467	31128006	2142/12/3 15:18	2142/12/26 13:12	2142/12/3 16:59	2142/12/19 5:58	15.541401	1	55	57.799999	1	2	1	2	1	1	0	0	2	0	1	0	0	0	0	0	0	1	1	0	0	9	3	45	14	9	1	67	15.5	12.9	4.099999905	196	58	85	59	65	16	100	0
15596627	20441161	39740035	2137/9/28 22:25	2137/10/8 17:31	2137/9/29 0:51	2137/10/1 23:03	2.9250348	1	51	99.790237	1	1	1	1.7	1	0	0	0	2	0	0	1	0	0	1	0	0	0	0	0	0	3	2	36	36	15	1.3	811	11.9	13.6	3.5	100	72	138	72	93	19	99	0
13814237	20441958	34492717	2124/4/8 15:17	2124/5/9 10:45	2124/4/8 15:18	2124/4/16 17:24	8.087245	1	72	76.599998	1	1	1	1.3	1	0	0	0	1	0	1	0	0	0	0	0	0	1	0	0	0	15	3	97	16	27	0.60000002	100	8.3999996	17.6	2.599999905	56	101	122	78	92	29	94	1
16413522	20442179	36460108	2155/6/22 15:50	2155/6/27 19:24	2155/6/22 15:51	2155/6/26 15:58	4.0046644	1	58	82.699997	4	2	3	6.1999998	0	0	1	0	2	0	0	0	0	0	0	0	0	1	0	0	1	13	3	81	111	16	1	209	14.5	20.200001	2.599999905	75	71	106	67	88	20	96	0
10779064	20445698	32628748	2183/5/29 7:35	2183/6/8 17:50	2183/5/29 8:20	2183/6/3 17:23	5.3774424	1	47	82.825905	1	2	1	2	1	1	0	0	2	1	1	1	0	0	0	0	0	0	0	0	1	2	3	28	58	29	1.2	122	17.5	12	3.799999952	100	109	96	65	71	25	100	0
11777691	20447622	30734047	2183/1/17 20:15	2183/1/23 18:16	2183/1/18 14:36	2183/1/19 17:15	1.1099769	1	84	63	4	1	1	1.4	1	0	0	0	2	0	0	0	0	0	0	1	0	0	0	0	0	2	3	18	58	23	1	95	7.3000002	4.1999998	3.5	179	61	131	68	93	16	99	0
17636760	20449217	39635082	2113/2/12 15:54	2113/2/20 15:30	2113/2/14 9:47	2113/2/15 22:15	1.519618	1	77	79.900002	4	1	1	1.6	1	0	0	0	2	0	0	0	0	0	1	1	0	0	0	0	0	5	3	93	6	20	1.1	116	9.3000002	15	4.5	215	90	140	69	92	16	100	0
12585231	20464567	38908283	2137/5/25 15:40	2137/6/4 17:35	2137/5/26 10:48	2137/5/27 17:52	1.2943634	1	84	85.199997	1	1	2	2.8	0	1	0	0	2	0	0	0	0	1	0	0	1	0	0	0	0	4	4	55	11	26	1	118	7.9000001	31.6	4.5	140	82	127	67	89	14	100	0
18638184	20472830	35843872	2128/2/8 18:05	2128/4/5 13:08	2128/2/8 18:05	2128/2/18 20:06	10.0839	1	68	83.324852	4	1	2	4.5999999	0	1	0	0	1	0	0	1	0	0	0	0	0	1	0	0	0	18	3	120	14	21	2.8	108	10.7	41.299999	1.700000048	57	118	141	61	79	23	97	1
15935519	20477752	35930629	2134/7/23 20:16	2134/8/1 12:04	2134/7/24 11:36	2134/7/27 21:20	3.4056365	1	70	60.5	4	2	1	1.8	1	0	0	0	2	0	0	0	0	0	1	1	0	0	0	0	0	4	2	27	58	24	0.80000001	86	8	12.8	3.700000048	88	88	89	49	62	13	100	0
14385035	20480421	39838991	2110/2/23 14:28	2110/3/11 17:29	2110/2/23 14:29	2110/2/25 21:43	2.3018517	1	80	91.897743	1	2	1	1.1	1	0	0	0	2	1	1	0	0	1	1	0	0	0	0	0	0	4	2	54	25	19	3	160	5.8000002	14.9	3.5	84	81	91	37	50	20	100	0
15623684	20486592	38533905	2110/4/22 21:50	2110/4/30 15:00	2110/4/22 21:50	2110/4/26 17:19	3.8114583	1	52	81.827995	4	2	2	2.8	0	1	0	0	2	1	0	0	0	0	0	0	0	1	1	0	0	9	3	97	252	22	1.4	159	16	29	3.799999952	81	85	100	67	74	20	100	0
19689477	20494235	36407909	2144/7/27 22:47	2144/8/27 11:40	2144/7/27 23:56	2144/8/8 22:14	11.929584	1	67	65.861557	1	1	2	3.9000001	0	1	0	0	2	0	0	0	0	0	1	0	0	0	0	0	0	10	2	71	33	23	4	114	10	15.6	3.200000048	95	76	160	54	80	20	100	0
15684838	20494418	37733259	2123/1/22 1:16	2123/2/15 18:42	2123/1/22 3:04	2123/2/5 18:37	14.648368	1	62	130.31697	4	1	1	1.7	1	0	0	0	2	0	0	0	0	0	0	1	0	1	0	0	0	12	4	68	60	28	1	148	12.8	15.8	3.400000095	64	75	135	111	116	32	96	0
15906963	20494713	35296303	2164/11/10 0:41	2164/11/28 14:30	2164/11/10 0:56	2164/11/28 14:50	18.579351	1	77	74	4	2	3	9.3999996	0	0	1	0	2	0	0	0	0	0	0	1	0	1	1	0	1	13	2	104	305	19	1.1	397	15	9.8000002	2.900000095	41	91	101	41	73	19	85	0
10273747	20500794	37974899	2148/4/27 18:48	2148/5/3 16:00	2148/4/28 0:34	2148/4/29 18:47	1.7592014	1	65	55.799999	2	2	1	1.8	1	0	0	0	2	0	0	0	0	0	0	1	0	1	0	0	0	9	2	57	13	22	1	46	8.3000002	4.4000001	3.099999905	100	85	90	52	60	13	95	0
11786902	20500927	32703250	2155/4/12 23:14	2155/4/18 16:32	2155/4/13 0:44	2155/4/14 0:34	0.99335647	1	76	44.599998	4	1	1	2	1	1	0	0	2	0	0	0	0	1	0	0	0	0	0	0	0	3	2	52	14	27	0.80000001	92	11.5	6.5999999	3.5	100	84	124	111	116	14	100	0
17434024	20504421	31989838	2142/3/11 23:31	2142/3/23 18:04	2142/3/12 1:58	2142/3/14 16:52	2.6212037	1	86	66.400002	1	2	1	1.8	1	0	0	0	2	0	0	0	0	0	0	0	0	1	0	0	0	10	3	44	73	22	1.1	146	9.8999996	27.799999	3.099999905	183	101	103	56	66	18	99	0
18108823	20509007	38037054	2129/10/22 15:27	2129/11/2 16:21	2129/10/28 10:45	2129/10/29 16:30	1.2397338	1	57	87.497894	1	1	2	3.4000001	0	1	0	0	2	0	0	0	0	0	0	1	0	0	0	0	0	5	3	34	153	22	0.89999998	121	8.6999998	8.8999996	4.099999905	129	80	108	53	71	18	100	0
16934201	20511019	38057630	2145/2/21 20:15	2145/3/3 15:42	2145/2/23 2:23	2145/2/27 17:41	4.6373496	1	86	78.335335	1	2	1	0.89999998	1	0	0	0	2	0	0	1	1	0	0	0	0	1	0	0	0	5	2	41	19	15	1	149	8	7.5	3.400000095	100	98	131	86	95	22	100	0
18571258	20511836	30995023	2158/6/6 15:11	2158/6/15 12:55	2158/6/6 15:12	2158/6/7 7:50	0.69314814	1	76	78.83429	1	2	1	1.6	1	0	0	0	2	0	0	0	0	0	0	1	0	0	0	0	1	6	2	25	12	24	1.1	94	13.3	7.6999998	3.799999952	78	60	141	77	114	20	93	0
17950459	20514132	39127322	2170/10/12 20:30	2170/10/24 18:15	2170/10/17 15:07	2170/10/18 16:57	1.0759491	1	59	84.232033	1	1	1	0.60000002	1	0	0	0	2	0	0	0	0	0	1	1	0	0	0	0	0	4	3	11	58	24	0.89999998	143	7.5	7.1999998	3.599999905	66	70	129	72	96	16	100	0
19055221	20517252	38678408	2182/6/1 19:03	2182/6/12 18:20	2182/6/7 10:40	2182/6/8 9:44	0.96107638	1	87	69.853165	1	2	2	3	0	1	0	0	2	0	1	0	0	0	1	0	0	0	0	1	0	6	3	49	20	22	1.3	207	10.9	9.3000002	3.5	126	60	105	45	61	16	100	0
16271251	20536660	39241853	2182/3/29 16:18	2182/4/6 18:30	2182/3/29 20:08	2182/3/31 19:59	1.9938195	1	91	77.01992	1	2	2	4.1999998	0	1	0	0	2	0	1	0	0	1	0	0	0	0	0	0	0	8	4	88	19	18	1.4	106	13.1	3.2	3.200000048	92	118	154	75	98	33	93	0
12249666	20538179	39683282	2121/2/15 14:05	2121/4/7 13:30	2121/2/15 21:36	2121/4/3 22:48	47.05014	1	33	70.261398	3	2	1	1.9	1	0	0	0	2	0	0	0	1	0	0	1	0	1	0	0	0	2	3	48	58	26	1	190	14.8	14	3.799999952	190	92	144	92	111	16	100	0
16246903	20539184	32032750	2144/10/15 23:43	2144/10/27 15:45	2144/10/20 14:16	2144/10/25 18:17	5.1672106	1	76	93	1	1	2	3.9000001	0	1	0	0	2	0	0	1	0	0	0	1	0	1	0	1	0	7	2	20	153	21	0.60000002	143	7.9000001	15.8	3.5	73	73	145	55	85	16	100	0
13924282	20544529	37782113	2116/6/6 18:18	2116/6/9 15:52	2116/6/6 18:18	2116/6/7 21:12	1.1207408	1	63	62	1	1	1	0.5	1	0	0	0	2	0	1	0	0	0	0	1	0	0	0	0	0	1	3	21	58	22	0.89999998	146	13.2	16.1	5	100	75	103	79	88	19	97	0
10417271	20548684	32844127	2177/11/30 21:01	2177/12/15 16:17	2177/12/8 11:35	2177/12/10 12:59	2.0584953	1	80	65.861557	1	2	2	2.5	0	1	0	0	2	0	0	1	0	1	1	0	0	0	0	0	0	3	4	42	153	26	1.5	113	13.1	7.5999999	3.799999952	130	96	120	53	76	13	100	0
13411591	20551718	36864067	2163/9/11 17:47	2163/9/18 17:38	2163/9/11 19:37	2163/9/13 18:13	1.9420718	1	67	118.34215	1	2	1	0.80000001	1	0	0	0	2	0	0	1	0	0	1	0	0	1	0	0	0	7	2	25	18	19	0.69999999	149	9.3000002	8.8000002	3.5	98	91	125	68	84	21	98	0
16040728	20552786	34134411	2162/8/24 22:24	2162/9/6 7:30	2162/8/29 20:18	2162/9/1 13:14	2.7059259	1	81	115	1	2	2	3.4000001	0	1	0	0	1	0	1	0	0	0	0	1	0	1	0	0	0	7	3	55	20	16	0.40000001	80	5.5999999	9	3.400000095	82	73	102	49	61	25	97	1
11406804	20558360	37197600	2185/9/12 11:37	2185/9/29 17:02	2185/9/12 11:38	2185/9/27 20:51	15.384248	1	81	64.863655	1	1	1	1.1	1	0	0	0	2	1	1	1	0	1	0	0	0	0	1	0	1	8	3	66	305	20	2	125	9.5	20.5	3.200000048	64	86	113	58	70	14	98	0
11036070	20558511	38625056	2122/4/7 1:35	2122/4/19 14:18	2122/4/7 5:46	2122/4/8 16:26	1.4446875	1	75	60	4	2	3	6	0	0	1	0	2	0	0	0	0	0	1	0	0	1	0	0	0	7	2	59	195	18	1.3	234	12.3	21.9	2.900000095	79	61	127	67	89	16	97	0
13028012	20566197	34999687	2142/8/3 22:35	2142/8/20 19:13	2142/8/15 1:15	2142/8/19 11:41	4.4344444	1	84	90.80912	1	2	2	2.5	0	1	0	0	2	0	1	0	0	1	0	0	1	0	0	0	0	7	1	92	153	24	2.4000001	104	10	9.1000004	2.200000048	92	55	116	76	88	20	92	0
16702712	20566824	32066323	2182/6/5 19:25	2182/7/9 0:00	2182/7/9 16:56	2182/7/10 5:10	0.50936341	1	85	87.31646	2	1	2	3.9000001	0	1	0	0	1	0	1	0	0	0	0	0	0	1	0	0	0	15	3	111	78	14	3.4000001	94	10.8	13.9	3.599999905	62	103	132	84	89	27	100	1
17566492	20574570	34188547	2119/1/25 21:45	2119/2/13 14:32	2119/1/25 21:47	2119/2/3 20:37	8.9515276	1	75	54	1	2	1	1.8	1	0	0	0	2	0	0	0	0	0	0	1	0	1	1	0	0	9	2	30	13	16	0.69999999	163	12.8	14.8	4	91	74	139	73	101	24	93	0
13987671	20577802	32492563	2145/9/17 15:38	2145/10/4 2:45	2145/10/3 6:56	2145/10/4 4:16	0.88906252	1	67	105.77766	4	2	3	5.4000001	0	0	1	0	1	0	0	0	0	0	0	1	0	1	1	0	0	17	4	91	39	11	4.5999999	127	8	13.5	3.200000048	76	56	74	37	57	14	98	1
11285746	20578586	39942306	2168/2/1 22:52	2168/2/2 16:50	2168/2/2 3:41	2168/2/2 22:04	0.76643521	1	50	86.817505	1	2	2	4.4000001	0	1	0	0	1	0	0	0	1	0	0	1	0	0	1	0	0	10	3	56	35	18	1.2	204	9.8999996	9.6000004	3.299999952	110	118	96	59	73	27	100	1
13603732	20581253	38186719	2140/7/15 3:43	2140/10/14 14:25	2140/7/15 14:46	2140/7/27 16:13	12.060474	1	28	62.686413	1	2	1	2	1	1	0	0	2	0	1	0	0	1	0	0	0	1	0	0	0	14	3	105	40	13	5.8000002	82	6	21.6	3.299999952	90	114	113	75	86	23	99	0
15471443	20583206	31542264	2144/3/29 7:57	2144/4/2 17:29	2144/3/29 8:20	2144/3/31 21:36	2.5527778	1	74	84.821701	1	1	1	1.4	1	0	0	0	2	0	1	0	0	0	0	1	0	1	0	0	0	4	3	40	58	22	1	141	13.5	19	3.5	158	87	100	43	58	15	93	0
11148989	20600308	37926038	2161/3/2 12:05	2161/3/9 16:52	2161/3/2 12:05	2161/3/4 17:18	2.2168519	1	41	102.46643	1	2	1	1.4	1	0	0	0	2	0	1	0	0	0	0	0	0	0	0	1	1	8	2	19	58	21	0.60000002	100	13.4	8.6000004	3.700000048	98	91	127	66	87	20	90	0
17529653	20607239	32125152	2137/3/15 21:19	2137/4/7 14:09	2137/3/21 10:34	2137/4/4 17:47	14.300857	1	69	68	3	2	2	3.8	0	1	0	0	2	0	0	1	0	0	0	1	0	0	0	1	0	9	3	99	19	22	0.60000002	141	11.2	16.799999	3.799999952	126	105	100	61	74	17	98	0
12380064	20613583	34395981	2175/12/28 17:16	2176/1/3 14:20	2175/12/29 14:06	2176/1/1 6:32	2.6852777	1	68	95	1	2	1	1.8	1	0	0	0	2	0	1	0	0	0	0	0	0	0	0	1	0	8	4	16	58	20	0.80000001	134	10.5	13	4.099999905	95	95	122	65	85	15	97	0
11341016	20630593	32226768	2124/1/13 22:58	2124/3/7 19:01	2124/2/29 12:27	2124/3/3 13:04	3.0260301	1	69	125	4	2	1	1.7	1	0	0	0	2	0	1	0	0	1	1	0	0	0	0	1	0	8	3	50	58	21	2.0999999	145	6.3000002	20.6	2.799999952	100	84	97	53	66	16	100	0
18229118	20635623	38432182	2110/6/1 1:08	2110/6/8 14:00	2110/6/4 13:38	2110/6/6 6:00	1.6813542	1	60	116.75458	1	2	2	2.4000001	0	1	0	0	2	0	1	0	0	0	0	0	0	0	0	0	0	5	2	18	153	24	1	127	11.2	10	4.599999905	69	83	114	71	84	18	100	0
12888345	20637407	30859562	2174/5/30 15:05	2174/6/6 14:25	2174/5/30 19:32	2174/5/31 7:19	0.49083334	1	69	77.654945	1	2	2	3.5	0	1	0	0	2	0	1	0	0	0	1	1	0	0	0	0	1	3	2	35	153	22	1	137	12.7	9.3000002	3.799999952	85	75	143	51	72	21	96	0
15668238	20637527	30697045	2184/1/27 16:52	2184/2/8 18:02	2184/2/2 8:48	2184/2/3 20:39	1.493831	1	83	72.5	1	2	1	0.89999998	1	0	0	0	2	0	0	0	0	0	0	0	0	0	0	0	0	5	3	38	58	27	0.80000001	115	9.6000004	13.7	3.799999952	48	80	94	45	65	15	100	0
16564449	20639307	33570924	2139/11/10 16:06	2139/11/22 16:21	2139/11/15 10:47	2139/11/16 18:00	1.3008333	1	56	94.800728	4	2	2	2.5	0	1	0	0	2	0	0	0	0	0	1	1	0	0	0	0	0	3	4	36	153	24	1.1	199	13.9	11.9	4	134	82	93	49	65	15	100	0
16837725	20647295	30131549	2159/6/12 11:45	2159/6/21 14:56	2159/6/13 18:23	2159/6/15 16:25	1.91772	1	61	72.529358	1	2	1	1.5	1	0	0	0	2	0	0	0	0	0	0	0	0	0	0	0	0	2	1	27	56	27	0.89999998	114	9.8000002	6.6999998	3.099999905	100	91	116	58	72	7	100	0
18948039	20651492	31405203	2154/10/17 17:34	2154/10/22 19:54	2154/10/17 23:33	2154/10/21 14:26	3.6199419	1	58	63.599998	4	2	2	3.0999999	0	1	0	0	2	0	0	0	0	0	1	1	0	1	0	0	0	4	3	36	23	21	0.80000001	195	13.2	23.9	3.700000048	79	96	88	63	71	23	98	0
15307141	20651670	34874713	2136/6/2 19:11	2136/7/5 16:42	2136/6/2 19:42	2136/6/4 21:47	2.0870023	1	91	81.5	1	2	1	1.7	1	0	0	0	2	0	1	0	0	0	0	1	0	1	0	0	0	9	3	56	72	21	2.4000001	134	11.4	29.799999	2.700000048	100	87	142	88	99	17	98	0
11548762	20651714	39869330	2155/7/25 14:12	2155/7/29 15:45	2155/7/25 14:56	2155/7/27 18:17	2.1397338	1	77	61.053486	4	2	1	1.5	1	0	0	0	2	0	1	0	0	1	0	0	0	0	0	0	0	5	3	41	21	12	3.5999999	156	11.6	12.3	3.900000095	148	82	130	78	91	27	98	0
15352059	20653346	30933712	2157/12/5 19:30	2157/12/20 14:35	2157/12/16 13:29	2157/12/17 22:53	1.391794	1	65	77.836388	1	2	2	2.8	0	1	0	0	2	0	0	0	0	0	1	1	0	0	0	1	0	7	3	35	153	18	1.2	107	8	22.700001	3.5	118	96	124	62	84	14	100	0
14211662	20657039	33525478	2189/1/25 0:00	2189/2/4 16:56	2189/1/25 21:26	2189/1/27 11:48	1.5988311	1	65	69.671738	1	1	1	1	1	0	0	0	2	0	0	0	0	0	0	0	0	0	0	0	0	4	1	33	27	29	0.89999998	185	8.3999996	17.5	3.700000048	144	84	146	53	86	15	99	0
17201534	20675934	35393635	2121/11/28 21:51	2121/12/1 18:40	2121/11/28 21:53	2121/12/1 20:42	2.9504862	1	41	59.874146	4	1	1	2	1	1	0	0	1	1	0	0	0	0	0	0	0	1	0	0	0	10	3	50	15	18	1.6	95	8.3000002	12.1	3.700000048	100	81	111	45	64	25	93	1
11323975	20694436	33051502	2129/5/30 0:00	2129/6/6 16:50	2129/6/2 8:32	2129/6/3 21:43	1.549132	1	64	75.400002	1	2	2	2.5	0	1	0	0	2	0	0	0	0	0	1	1	0	0	0	0	0	5	2	29	153	25	0.80000001	117	10.4	10.9	4.099999905	78	70	98	53	69	14	100	0
18428011	20695609	32356802	2149/2/10 2:43	2149/2/19 16:00	2149/2/14 10:45	2149/2/15 14:04	1.1376621	1	68	79.699997	1	2	2	2.2	0	1	0	0	2	0	0	0	0	1	1	0	0	0	0	0	0	8	3	48	20	22	1.7	202	13.2	8.1000004	4	78	86	87	96	99	14	100	0
16447475	20702321	39048334	2176/11/22 20:14	2176/12/5 18:00	2176/11/28 9:39	2176/11/30 14:36	2.2062731	1	66	69	1	1	2	3.4000001	0	1	0	0	2	0	1	0	0	0	1	0	0	0	0	0	0	6	2	36	153	29	0.80000001	133	9.5	7.3000002	3.400000095	84	76	133	57	76	16	100	0
11885313	20702925	31523321	2144/5/11 11:47	2144/6/13 17:04	2144/5/11 12:13	2144/5/12 11:24	0.96631944	1	68	48.715782	2	2	1	1.7	1	0	0	0	2	0	0	0	0	0	0	0	0	0	0	0	0	7	3	58	9	16	3.9000001	106	5.9000001	12.6	2.099999905	113	68	111	67	78	16	100	0
11131127	20717597	33793876	2143/12/20 18:10	2143/12/25 18:47	2143/12/21 13:46	2143/12/23 21:58	2.3420024	1	70	83.91452	4	2	1	1.9	1	0	0	0	2	0	0	0	0	0	1	1	0	0	0	0	0	6	2	90	58	18	1.4	95	8.8000002	9.3999996	3.900000095	139	80	106	53	72	15	100	0
18322914	20719739	34681886	2175/8/30 1:30	2175/9/7 18:02	2175/9/3 15:14	2175/9/5 23:52	2.360301	1	55	106.59412	2	2	1	1.3	1	0	0	0	2	0	0	0	0	0	0	0	0	0	0	0	0	1	3	41	69	21	0.80000001	113	11.6	9.5	3	56	140	132	83	97	25	94	0
14856613	20720870	39797021	2135/12/21 20:21	2135/12/22 2:10	2135/12/21 22:12	2135/12/22 5:30	0.30446759	1	71	45	1	1	3	8.1999998	0	0	1	0	1	1	0	1	0	1	0	0	0	1	0	0	0	16	4	92	3661	10	2.4000001	368	8.3999996	8	2.5	84	112	93	82	87	20	100	1
10112984	20721573	31093528	2160/8/14 5:45	2160/8/18 14:54	2160/8/14 10:00	2160/8/18 14:54	4.2045369	1	62	86.199997	1	2	1	1.7	1	0	0	0	2	0	0	1	0	0	1	0	0	0	0	0	0	7	2	43	5	22	6.6999998	145	7.0999999	28.5	3.200000048	94	88	102	60	76	16	100	0
18542326	20730816	37560810	2178/11/12 5:54	2178/11/16 22:34	2178/11/12 5:54	2178/11/12 8:47	0.1197338	1	57	94.800728	4	2	4	14.1	0	0	0	1	1	1	1	1	0	0	0	0	0	1	0	1	1	16	4	142	88	18	2	307	11.7	20.9	2.200000048	64	109	80	46	55	21	94	1
19204092	20738158	39222426	2140/12/30 8:35	2141/1/8 16:30	2140/12/30 8:37	2141/1/4 9:15	5.0261459	1	70	74	1	2	1	1.4	1	0	0	0	2	0	1	0	0	0	0	0	0	0	0	0	0	4	3	39	29	23	1.1	156	8.8000002	39.200001	3.299999952	73	93	93	63	73	10	98	0
19138689	20738922	32933334	2115/5/10 5:41	2115/5/20 18:31	2115/5/10 6:19	2115/5/10 21:07	0.61682868	1	91	59.375191	1	2	1	1.6	1	0	0	0	1	0	1	0	0	1	1	0	0	0	0	0	0	3	3	66	20	19	1.9	231	11.4	14.5	3.400000095	100	89	143	79	93	26	95	1
17599505	20740112	30682173	2182/4/5 6:00	2182/4/20 17:46	2182/4/7 16:56	2182/4/10 22:44	3.2414353	1	55	117.43497	4	2	2	2.2	0	1	0	0	2	0	0	0	0	0	1	1	0	0	0	0	0	5	2	37	13	23	0.89999998	123	10.9	11.7	3.099999905	105	80	87	53	64	16	100	0
18064952	20751858	33941497	2155/8/8 17:35	2155/8/17 16:20	2155/8/13 10:07	2155/8/14 16:18	1.2580324	1	68	112	1	2	2	2.5999999	0	1	0	0	2	0	0	0	0	0	0	0	0	0	0	0	0	1	3	32	153	24	0.80000001	99	12.2	13.8	4.599999905	104	80	114	57	77	18	100	0
19094808	20752793	35535557	2170/1/10 20:24	2170/1/15 16:00	2170/1/11 19:42	2170/1/14 17:49	2.9212964	1	64	80	1	2	1	1.6	1	0	0	0	2	0	0	0	0	0	0	1	0	0	0	0	0	4	2	48	49	24	1	139	11.7	10.4	4.300000191	50	110	140	102	109	17	99	0
17218173	20759230	30795139	2112/1/26 14:14	2112/2/5 14:32	2112/1/30 9:26	2112/1/31 12:40	1.1349306	1	56	100.0624	4	1	1	1.4	1	0	0	0	2	0	0	0	0	0	0	1	0	0	0	0	0	5	2	27	12	24	0.60000002	111	8.6000004	18.700001	3.099999905	97	80	119	62	79	18	98	0
13515178	20762918	31855062	2153/12/28 14:51	2154/4/4 16:38	2154/1/4 9:53	2154/2/10 13:04	37.132652	1	56	61.280281	3	1	1	0.40000001	1	0	0	0	2	0	1	0	0	1	1	0	0	1	0	1	0	7	2	58	46	20	1.7	140	9.5	5.8000002	3.799999952	102	73	111	49	68	16	100	0
18575895	20764520	32499106	2148/2/4 0:00	2148/2/11 15:00	2148/2/6 16:18	2148/2/8 18:19	2.0842476	1	75	95.481117	1	2	1	1.2	1	0	0	0	2	0	0	0	0	0	0	1	0	0	0	0	0	2	3	24	11	24	1	153	10.5	13.5	3.299999952	128	80	108	61	78	24	99	0
16155756	20770786	36058310	2170/6/1 23:09	2170/6/11 18:00	2170/6/3 11:32	2170/6/6 18:39	3.2968171	1	48	177	4	2	1	1	1	0	0	0	2	0	0	0	0	0	1	0	0	0	0	0	0	7	4	33	15	21	1.2	136	14	17	2.900000095	68	55	77	60	73	12	95	0
16353532	20785770	32512377	2119/1/13 22:59	2119/1/17 4:10	2119/1/16 9:41	2119/1/17 5:00	0.80495369	1	84	49.078651	2	1	2	3.9000001	0	1	0	0	1	1	1	0	0	1	1	0	0	0	0	0	0	6	3	84	318	19	2.7	234	13.2	9.3999996	3.700000048	59	116	96	69	79	17	98	1
12858718	20789729	37834316	2133/4/7 19:50	2133/4/8 0:32	2133/4/7 19:52	2133/4/8 4:48	0.37239584	1	60	79.832191	4	2	2	2.5999999	0	1	0	0	1	1	0	0	1	0	0	0	0	1	1	1	0	9	3	44	25	20	1.3	234	15.7	16.6	3.5	65	86	132	80	92	20	85	1
12442684	20791333	34678414	2135/5/11 13:13	2135/5/22 18:24	2135/5/11 13:14	2135/5/19 13:09	7.9969444	1	72	60	4	2	1	1.8	1	0	0	0	2	1	0	1	0	0	1	0	0	1	0	1	1	7	4	42	50	20	0.89999998	280	8.1999998	10.3	3.799999952	76	101	100	74	82	23	98	0
15657857	20798853	36823545	2172/3/30 15:00	2172/5/16 14:15	2172/4/13 12:18	2172/4/17 18:26	4.2559953	1	55	84.232033	4	2	1	1.4	1	0	0	0	2	0	0	0	0	1	1	0	0	1	0	0	0	13	4	81	12	10	0.80000001	86	3.0999999	7.5	1.200000048	176	105	99	37	46	26	97	0
19063358	20804902	32987841	2154/1/15 18:43	2154/2/23 17:00	2154/1/17 16:14	2154/1/21 4:07	3.4949074	1	51	74.933395	1	2	2	3.8	0	1	0	0	2	0	0	0	0	0	0	0	0	1	0	0	0	15	3	100	14	24	3.2	105	8.1000004	14.1	4.199999809	40	106	85	52	82	16	92	0
14561266	20806664	33344655	2188/7/21 21:48	2188/7/24 0:00	2188/7/22 1:15	2188/7/24 1:36	2.01478	1	85	72.347923	4	2	3	5.8000002	0	0	1	0	1	0	0	0	0	0	0	0	0	1	0	0	0	14	4	53	133	21	4.8000002	201	10.5	17.299999	3.900000095	70	90	103	71	79	18	95	1
10316898	20812591	35505901	2184/9/13 0:15	2184/9/13 10:03	2184/9/13 2:57	2184/9/13 11:44	0.3666088	1	71	112.9444	1	1	2	4.1999998	0	1	0	0	1	0	0	0	0	0	1	0	0	1	1	1	0	10	3	82	63	12	2	289	10.7	24	2.400000095	59	88	102	61	76	26	83	1
12513827	20812909	35216839	2184/2/25 21:38	2184/3/18 18:54	2184/2/29 14:45	2184/3/2 1:16	1.4386343	1	77	62.3689	1	1	2	2.2	0	1	0	0	2	1	1	0	0	1	1	0	0	0	1	0	0	7	2	56	65	17	1.3	232	9	6.1999998	2.799999952	107	128	89	63	68	22	82	0
16171347	20819763	36178670	2172/4/21 19:11	2172/5/10 16:56	2172/4/26 11:07	2172/4/28 11:32	2.0172918	1	69	97	1	2	2	2.3	0	1	0	0	2	0	0	1	0	1	1	0	0	1	0	0	0	11	3	66	21	21	1.9	88	8	11.8	3.900000095	81	80	100	50	65	22	99	0
19446449	20823117	37722399	2177/10/18 9:11	2177/10/28 16:23	2177/10/18 9:11	2177/10/27 21:00	9.4918633	1	40	81.827995	3	2	2	4.5	0	1	0	0	2	1	1	1	0	0	0	0	0	0	1	0	1	8	4	99	336	17	0.80000001	426	13.7	22.200001	3.400000095	92	100	123	91	98	12	100	0
16432498	20838771	38677325	2175/4/30 21:21	2175/5/9 14:59	2175/5/4 10:22	2175/5/5 17:06	1.2802199	1	66	67.400002	1	2	2	2.5	0	1	0	0	2	0	0	0	0	0	1	0	0	0	0	0	0	5	3	28	153	26	0.69999999	128	9.6999998	9.1999998	4.199999809	85	61	101	47	64	15	100	0
17428457	20842635	32573230	2130/10/22 7:15	2130/11/13 16:04	2130/10/24 11:56	2130/10/26 17:21	2.2250695	1	70	62	1	1	2	2.7	0	1	0	0	2	1	1	0	0	0	0	0	0	0	0	0	0	3	3	48	29	18	1.7	105	7.3000002	10.4	3.5	65	111	95	41	59	28	99	0
16082037	20843064	35375134	2175/3/23 0:00	2175/3/30 16:00	2175/3/26 14:45	2175/3/27 21:44	1.2910185	1	57	96.796532	1	2	1	1	1	0	0	0	2	0	0	1	0	1	1	0	0	0	0	0	0	7	4	37	10	20	1.3	122	12.2	19.299999	4.599999905	59	80	118	62	82	16	99	0
19120111	20853094	39319645	2135/3/5 19:22	2135/3/9 0:30	2135/3/7 7:49	2135/3/9 5:59	1.923507	1	86	70	1	2	3	7.0999999	0	0	1	0	1	1	1	1	1	1	0	0	0	1	1	0	0	13	3	90	3012	22	1.9	151	13.4	9.6000004	3.099999905	68	75	103	44	58	32	92	1
13314370	20855275	31443362	2154/9/8 19:45	2154/9/15 14:32	2154/9/9 13:11	2154/9/10 15:17	1.0872222	1	81	93.199997	1	2	2	2.7	0	1	0	0	2	0	0	0	0	0	0	1	0	0	0	0	0	6	2	22	153	23	0.80000001	117	9.5	8.6999998	3.5	78	80	115	57	73	16	97	0
16821918	20862705	36033308	2190/1/19 9:54	2190/1/22 16:55	2190/1/19 10:44	2190/1/20 3:09	0.68440974	1	84	75	4	2	2	2.3	0	1	0	0	2	0	0	0	0	0	0	1	0	0	0	0	0	3	3	30	23	26	1.2	177	13.1	14.9	3.299999952	141	107	103	87	90	19	99	0
19392911	20880650	32474889	2184/1/18 22:04	2184/2/3 17:00	2184/1/18 23:21	2184/1/24 21:30	5.9233332	1	78	97.476921	1	1	1	1.7	1	0	0	0	2	0	1	0	0	0	1	0	0	0	0	0	0	4	3	25	19	25	1	97	13.5	10.9	4.199999809	66	134	113	70	84	34	91	0
13939722	20882340	37699455	2132/4/11 19:43	2132/5/3 15:14	2132/4/15 11:05	2132/4/26 10:11	10.962407	1	75	72.438644	1	2	1	1.4	1	0	0	0	2	0	1	0	0	1	0	0	0	1	0	1	0	6	3	51	25	26	1.6	117	9.8000002	6.8000002	4	121	73	118	55	75	15	100	0
11062262	20892886	36477265	2182/2/4 18:45	2182/2/16 10:15	2182/2/7 11:26	2182/2/9 14:25	2.1238425	1	63	105	4	1	1	1.9	1	0	0	0	2	0	0	0	0	0	1	1	0	1	0	0	0	8	3	27	21	25	0.60000002	117	9.6999998	15.4	4.300000191	77	80	124	64	80	19	100	0
14407346	20893386	34727148	2146/12/31 17:13	2147/1/5 16:45	2146/12/31 18:40	2147/1/2 11:38	1.7067825	1	65	70.851067	2	1	2	2.3	0	1	0	0	2	0	1	0	0	1	1	0	0	0	0	0	0	1	3	28	26	27	0.80000001	227	11.7	12	3.200000048	92	95	114	85	94	29	94	0
18619140	20899525	36617760	2170/1/25 18:55	2170/2/8 7:30	2170/1/28 4:48	2170/2/8 9:24	11.191516	1	71	78.652847	1	1	1	1	1	0	0	0	1	0	0	0	0	0	0	1	0	0	0	0	0	2	1	48	295	31	0.30000001	103	9.3999996	6.5999999	2.900000095	55	75	153	68	90	23	97	1
18382370	20917598	30221813	2151/7/21 6:00	2151/7/28 14:22	2151/7/23 10:19	2151/7/24 10:32	1.0095487	1	77	59.057678	2	1	2	3.8	0	1	0	0	2	0	0	0	0	0	1	1	0	0	0	0	0	7	4	26	153	21	0.80000001	142	7.4000001	6.5999999	4	65	85	110	53	73	18	100	0
19668830	20922240	37679824	2131/8/25 20:25	2131/9/1 14:01	2131/8/27 12:57	2131/8/29 14:32	2.0654397	1	67	93.802826	1	2	1	1.2	1	0	0	0	2	0	0	0	0	0	1	1	0	0	0	0	0	5	2	31	58	26	0.89999998	158	9.6000004	13.1	4.400000095	117	65	116	62	83	15	100	0
16634427	20933199	36846845	2151/4/13 18:31	2151/4/18 4:54	2151/4/18 4:02	2151/4/18 9:17	0.21873842	1	46	75.024117	2	1	4	12	0	0	0	1	1	0	1	0	1	0	1	0	0	0	0	0	0	1	3	38	910	16	1.4	536	10.1	16.9	5	334	115	149	78	82	25	100	1
13038181	20933231	30211133	2147/1/20 17:48	2147/2/12 15:18	2147/1/20 18:37	2147/1/21 18:33	0.99725693	1	91	72.756157	1	1	1	1	1	0	0	0	2	0	1	0	0	1	1	0	0	0	0	0	0	2	2	29	20	20	1.8	147	9.1000004	19	3.200000048	125	86	158	88	108	26	97	0
19561143	20935104	32470296	2127/4/26 21:29	2127/5/5 15:35	2127/5/1 11:47	2127/5/4 13:44	3.0812385	1	79	80	4	2	1	1.7	1	0	0	0	2	0	1	0	0	0	0	0	0	0	0	1	0	3	3	32	58	23	0.89999998	131	8	14.3	4.099999905	102	80	124	63	83	15	100	0
14230741	20947071	30355683	2127/11/5 15:02	2127/11/11 15:00	2127/11/5 15:02	2127/11/11 15:29	6.018507	1	85	76.838486	4	1	1	1.9	1	0	0	0	1	0	0	0	0	0	1	1	0	1	0	0	0	11	3	82	64	17	3.0999999	105	7.9000001	6.3000002	2.200000048	144	128	86	60	68	16	94	1
15312343	20947756	33258084	2121/6/8 21:25	2121/6/15 14:59	2121/6/10 10:15	2121/6/11 21:46	1.4798263	1	61	94.800728	4	2	2	3.2	0	1	0	0	2	0	0	0	0	0	1	0	0	1	0	0	0	10	3	40	153	23	0.69999999	142	9.3999996	17.200001	3.700000048	81	80	104	56	72	18	100	0
19805298	20949097	39420605	2196/8/29 22:35	2196/9/7 17:43	2196/8/30 0:23	2196/9/1 15:12	2.617882	1	79	54.884632	1	1	1	1.2	1	0	0	0	2	0	1	1	0	0	0	1	0	0	1	0	0	8	2	52	19	26	0.69999999	182	11.9	7.4000001	2.299999952	106	72	117	49	66	29	100	0
13958098	20949572	36321221	2134/4/11 17:55	2134/4/30 14:58	2134/4/11 17:55	2134/4/14 16:20	2.9339583	1	81	95	4	1	1	1.4	1	0	0	0	2	0	0	0	0	1	0	0	0	0	0	0	0	7	3	83	8	20	5.4000001	96	8.1000004	22.700001	2.400000095	100	93	105	67	75	25	100	0
10805035	20951372	34259909	2123/4/11 20:53	2123/4/12 17:53	2123/4/11 21:00	2123/4/12 19:01	0.91792822	1	77	74.661247	1	2	2	3	0	1	0	0	1	0	0	1	0	0	0	1	0	1	0	0	1	14	3	74	33	18	1.4	195	16.6	12.3	4.199999809	65	61	98	24	57	23	100	1
12203731	20955149	35188366	2129/4/2 18:15	2129/4/11 18:55	2129/4/6 9:05	2129/4/7 17:42	1.3593403	1	58	79.832191	1	2	2	3.3	0	1	0	0	2	0	0	0	0	0	0	1	0	0	0	0	0	4	4	40	153	22	0.60000002	115	7.0999999	11.1	3.5	98	82	97	56	72	16	100	0
18521700	20964839	36015379	2138/11/16 6:05	2138/11/30 19:03	2138/11/16 14:48	2138/11/19 16:27	3.0686691	1	75	99.790237	1	2	1	1.4	1	0	0	0	2	0	0	0	1	1	0	0	0	1	0	0	0	7	3	34	231	24	1.3	110	10.5	10.5	4.099999905	118	107	131	87	100	27	100	0
18951987	20973417	36735233	2182/10/16 21:44	2182/10/21 16:34	2182/10/16 21:44	2182/10/21 18:50	4.8790278	1	50	115.75668	4	2	3	6.3000002	0	0	1	0	1	1	0	0	1	0	0	1	0	1	1	0	0	15	4	135	166	12	2.3	541	14.2	16.200001	2.799999952	92	82	93	77	82	28	93	1
15750321	20976975	31342132	2140/2/13 16:12	2140/2/25 17:29	2140/2/13 17:33	2140/2/20 18:43	7.0488424	1	73	69.036697	1	2	3	7.5	0	0	1	0	2	1	1	0	0	0	1	0	0	0	0	0	0	9	3	58	174	19	1.8	528	10.2	14	3.299999952	60	87	128	67	83	21	92	0
16595729	20977661	31182597	2175/2/22 13:10	2175/3/5 18:30	2175/2/22 14:25	2175/2/28 21:10	6.2819099	1	55	77.5	1	2	1	1.1	1	0	0	0	2	0	1	0	0	0	0	1	0	0	1	0	0	6	2	39	23	25	0.89999998	94	5.4000001	3.7	3.400000095	54	86	151	67	87	18	92	0
11855128	20980682	34823923	2195/8/13 1:47	2195/8/18 16:40	2195/8/13 2:54	2195/8/14 0:45	0.91049767	1	83	70.533554	1	1	1	1.7	1	0	0	0	2	0	0	1	0	1	1	0	0	0	0	0	0	3	4	62	58	21	1.7	549	9.3000002	13.4	2.900000095	51	85	97	51	59	29	95	0
12297145	20989293	39349688	2159/6/30 5:42	2159/6/30 0:10	2159/6/30 6:33	2159/7/1 3:01	0.85324073	1	47	51.074459	3	1	2	5	0	1	1	0	1	0	0	0	1	0	0	0	0	1	0	1	0	11	2	73	1674	11	3.2	265	14.5	34.099998	2.599999905	64	76	114	66	82	22	100	1
16664796	20989497	34361194	2203/10/14 0:32	2203/11/1 18:05	2203/10/19 14:10	2203/10/25 20:28	6.2626967	1	55	117.9	1	1	1	1.7	1	0	0	0	2	0	1	0	0	0	1	1	0	0	0	0	0	7	2	44	58	27	1.1	121	9.5	21.1	3.400000095	73	66	110	59	77	16	99	0
12188264	20990072	34550484	2158/2/7 14:57	2158/2/20 17:01	2158/2/15 14:28	2158/2/18 16:02	3.0659027	1	79	71.848969	2	2	2	2.2	0	1	0	0	2	0	1	0	0	0	1	0	0	1	0	0	0	3	3	36	153	22	0.80000001	156	8	7.5999999	3.599999905	114	88	136	65	88	15	100	0
14969131	20991252	39139680	2134/6/17 14:38	2134/6/27 15:46	2134/6/23 10:08	2134/6/24 21:17	1.4644328	1	76	77.01992	1	2	1	1.7	1	0	0	0	2	0	0	0	0	0	0	0	0	0	0	0	0	4	3	26	58	24	0.60000002	97	9.6000004	12.4	3.799999952	109	84	112	67	83	16	100	0
18005279	20998850	39155556	2166/9/13 15:00	2166/9/21 14:25	2166/9/13 15:01	2166/9/16 19:40	3.1942246	1	91	83.324852	1	1	1	1.7	1	0	0	0	2	0	1	1	0	0	0	1	0	0	0	0	0	4	2	46	58	24	0.69999999	139	12.3	6.3000002	3.5	118	103	120	66	80	30	93	0
14317470	21000550	38468773	2120/10/22 12:17	2120/10/29 16:09	2120/10/23 17:36	2120/10/27 14:09	3.8561459	1	70	87.199997	4	2	1	1.1	1	0	0	0	2	0	0	0	0	1	0	0	0	1	0	0	0	9	3	36	58	22	1.1	89	9.8000002	12.2	3.200000048	66	80	93	55	67	16	94	0
18827004	21011171	32275876	2129/8/2 16:20	2129/8/8 15:39	2129/8/2 17:50	2129/8/4 20:51	2.1263657	1	91	45.903507	1	1	2	2.3	0	1	0	0	2	0	1	1	0	0	0	1	0	0	0	0	0	3	3	44	14	22	1.5	131	10.3	12	3.299999952	92	99	147	94	107	23	96	0
12229036	21011290	38440944	2177/1/21 19:49	2177/1/25 15:00	2177/1/21 19:50	2177/1/23 18:48	1.9570718	1	69	69.853165	1	2	1	1.5	1	0	0	0	2	0	0	0	0	0	0	1	0	0	0	0	1	4	3	45	39	19	0.80000001	101	11	8.3999996	3.299999952	149	80	118	54	81	8	99	0
13466375	21011631	34714964	2149/8/30 4:30	2149/9/29 18:29	2149/8/30 4:32	2149/9/15 12:36	16.335844	1	70	93.802826	1	2	1	1.7	1	0	0	0	2	1	1	0	0	0	1	0	0	1	0	1	1	7	4	87	86	22	1.2	321	14.7	20.9	3.799999952	72	103	107	78	91	29	90	0
15913953	21015654	39028130	2144/5/30 16:53	2144/6/28 18:56	2144/6/10 5:19	2144/6/28 18:57	18.567755	1	74	45	1	2	1	0.69999999	1	0	0	0	2	0	0	0	0	0	0	1	0	1	0	0	0	12	4	94	29	31	0.80000001	112	11.1	14.6	2.700000048	67	92	135	82	94	13	89	0
10872648	21019849	31288923	2124/2/23 20:51	2124/3/7 13:14	2124/3/1 14:51	2124/3/3 9:54	1.7934028	1	60	144	1	2	1	1.1	1	0	0	0	2	0	0	0	0	1	0	0	0	0	0	0	0	4	3	26	10	23	1.5	119	11.1	17.799999	2.5	130	70	113	64	79	16	100	0
16699825	21032234	38400568	2120/4/2 0:28	2120/4/2 14:45	2120/4/2 0:29	2120/4/2 18:43	0.7599653	1	91	51.700001	4	1	3	6.1999998	0	0	1	0	1	1	0	0	0	0	0	1	0	1	1	0	1	8	4	80	62	12	2.3	140	12.6	16.1	3.099999905	49	90	116	84	97	20	95	1
11747896	21032652	31119765	2176/10/28 14:14	2176/11/4 18:01	2176/10/28 14:15	2176/10/28 17:39	0.14140046	1	61	105.77766	1	2	1	0.69999999	1	0	0	0	2	0	0	1	0	0	1	0	0	0	0	0	0	4	1	32	24	26	0.80000001	137	10.5	5.0999999	3.700000048	59	67	122	68	83	14	96	0
18211334	21042908	36081768	2121/8/9 15:31	2121/8/11 3:47	2121/8/9 15:32	2121/8/11 10:08	1.7749074	1	76	78.743576	1	1	2	2.2	0	1	0	0	1	0	0	0	0	0	0	0	0	1	0	1	0	10	3	63	56	24	1.1	315	11.2	30.200001	3.700000048	78	118	114	65	82	15	99	1
18762761	21046726	34720306	2135/4/18 0:43	2135/4/28 17:51	2135/4/21 17:48	2135/4/24 17:54	3.0038774	1	88	62.867855	1	1	2	3.5	0	1	0	0	2	0	1	0	0	0	0	1	0	1	0	0	0	10	1	36	9	23	1	104	8.8999996	8.8999996	3.5	92	132	113	72	83	17	97	0
11921391	21048337	34511936	2122/2/17 9:24	2122/2/28 12:30	2122/2/17 10:40	2122/2/24 18:19	7.3185186	1	84	113.398	1	1	1	1.1	1	0	0	0	2	0	0	1	0	1	0	0	0	0	0	0	0	6	3	48	19	25	1.1	285	11.8	12.8	3.700000048	53	94	119	61	76	17	96	0
14404098	21051894	31444194	2162/9/24 8:21	2162/9/30 15:00	2162/9/24 9:43	2162/9/27 18:36	3.3697686	1	91	64.863655	4	2	3	5.9000001	0	0	1	0	2	1	0	0	0	0	0	0	0	0	1	0	0	5	4	60	31	15	1.7	224	9.8999996	23.1	3	84	70	108	57	69	21	93	0
16117487	21052192	35202050	2114/7/1 20:28	2114/7/9 16:39	2114/7/5 13:24	2114/7/6 18:33	1.2140046	1	62	119.92973	2	2	2	2.3	0	1	0	0	2	0	1	0	0	1	0	0	0	0	0	1	0	8	3	30	153	26	1.6	139	8.8000002	16.6	4.099999905	86	94	127	60	80	16	95	0
13381135	21060863	38494776	2152/3/24 15:24	2152/3/31 0:35	2152/3/24 15:24	2152/3/31 1:42	6.4289236	1	75	69.535652	1	1	1	1.5	1	0	0	0	1	1	1	0	0	1	0	0	0	1	0	0	0	10	4	69	54	22	1.9	180	5.5	11.8	2.5	86	110	95	57	63	18	95	1
14601818	21063846	37276540	2120/8/4 16:05	2120/8/8 16:30	2120/8/5 19:47	2120/8/8 19:22	2.9828472	1	71	77.155998	3	2	2	3.0999999	0	1	0	0	1	0	0	0	0	0	1	0	0	1	0	0	0	6	4	78	12	19	0.80000001	212	11.1	16.4	1.899999976	155	92	144	81	96	29	98	1
18611138	21064442	33109750	2177/11/10 21:24	2177/11/20 18:00	2177/11/10 21:25	2177/11/11 15:46	0.76460648	1	62	104.09937	1	2	1	1.6	1	0	0	0	2	0	1	0	0	0	1	0	0	0	0	0	0	5	2	53	174	14	1.1	217	11	17	3.200000048	107	59	102	65	77	26	96	0
16475908	21066762	38813042	2189/6/19 18:52	2189/6/29 18:50	2189/6/23 11:34	2189/6/27 21:44	4.4237385	1	78	65	1	1	2	3.4000001	0	1	0	0	2	0	0	0	0	1	1	0	0	0	0	0	0	4	4	46	153	27	1	159	11	7.8000002	3.799999952	188	75	111	53	65	14	100	0
13854492	21071482	36010285	2167/1/13 2:36	2167/1/17 11:24	2167/1/13 2:37	2167/1/16 16:21		1	66	98.610901	4	2	1	0.80000001	1	0	0	0	2	0	0	0	0	0	1	1	0	0	1	0	0	4	1	50	44	17	1.1	167	11.8	13		106	49	126	51	66	22	85	0
18279317	21075082	30031264	2118/11/14 16:08	2118/11/21 20:06	2118/11/14 16:10	2118/11/16 21:54	2.2390971	1	59	104	1	2	1	1.6	1	0	0	0	2	0	0	0	0	0	0	1	0	1	0	0	0	12	2	44	16	9	16.1	113	11.5	6.5999999	3.5	101	98	108	66	77	30	100	0
13181224	21077537	35271888	2205/6/15 9:14	2205/7/3 16:17	2205/6/17 13:22	2205/6/22 14:08	5.0318632	1	53	117.34425	1	2	1	0.89999998	1	0	0	0	2	0	1	0	0	1	1	0	0	0	0	1	0	10	3	52	44	18	1.7	117	6.6999998	12.8	2.900000095	98	93	103	53	72	5	100	0
16395797	21088542	39492955	2164/11/30 22:47	2164/12/4 17:50	2164/11/30 22:48	2164/12/2 20:43	1.9131713	1	85	53.700001	1	1	1	1.4	1	0	0	0	2	0	0	0	0	0	0	1	0	0	0	0	1	4	1	42	23	16	0.60000002	90	11.5	11.3	3.5	64	78	98	62	78	25	93	0
15782813	21093941	38432543	2156/10/6 20:32	2156/10/25 15:45	2156/10/6 20:44	2156/10/23 17:03	16.84655	1	58	113.1712	4	2	2	4.3000002	0	1	0	0	2	1	1	1	1	0	0	0	0	1	1	0	0	16	4	133	103	18	1.6	281	15.8	15.6	3.799999952	66	68	82	73	90	24	85	0
10223117	21095148	33688547	2138/2/28 22:11	2138/3/6 17:30	2138/3/1 18:51	2138/3/2 21:31	1.1114005	1	56	144.28761	4	2	1	0.80000001	1	0	0	0	2	0	0	0	0	1	1	0	0	0	0	0	0	5	2	40	45	22	2	296	10.3	12.4	3.5	90	76	161	79	102	18	100	0
12558118	21095840	37386528	2158/5/2 10:24	2158/5/3 17:52	2158/5/2 10:24	2158/5/3 17:52	1.3108565	1	74	74.842682	1	2	2	2.5	0	1	0	0	2	0	0	0	0	1	1	0	0	1	0	0	0	10	1	63	38	16	1.9	242	5.3000002	7	2.099999905	92	65	104	48	65	20	100	0
14483422	21104965	38756110	2148/1/26 12:33	2148/2/9 16:25	2148/1/26 23:11	2148/1/27 21:47	0.94164354	1	75	79.5	1	1	1	1.3	1	0	0	0	2	0	0	1	0	0	0	1	1	0	0	0	0	1	2	19	58	26	0.60000002	139	9.8999996	11.6	3.5	176	108	148	67	97	15	99	0
13469478	21105165	38693811	2129/5/22 18:16	2129/5/23 6:25	2129/5/22 18:17	2129/5/23 7:55	0.56809026	1	89	59.099998	1	1	3	8.1000004	0	0	1	0	1	1	0	0	0	0	0	1	0	1	0	0	0	6	3	64	353	6	1.7	158	12.7	15.5	3.099999905	108	122	105	67	76	26	100	1
19932026	21107904	32165320	2156/2/14 21:41	2156/2/18 17:10	2156/2/15 4:29	2156/2/16 14:46	1.4281019	1	82	56.799999	1	1	2	2.5	0	1	0	0	2	0	0	0	0	1	0	1	0	0	0	0	0	8	3	64	485	20	1	100	11.3	11.3	3.200000048	92	128	132	63	79	34	96	0
15738423	21113283	39195713	2148/2/12 14:09	2148/2/22 16:30	2148/2/12 15:50	2148/2/20 22:52	8.2933912	1	91	64.954376	4	2	1	0.89999998	1	0	0	0	2	0	0	0	0	1	0	0	0	0	0	0	0	5	3	57	58	20	1.7	142	12.2	13.8	3.5	179	63	119	47	69	23	100	0
12594476	21125797	30802202	2124/5/24 23:12	2124/6/4 17:30	2124/5/25 0:39	2124/5/28 16:48	3.6730556	1	81	55.900002	1	2	1	1.5	1	0	0	0	2	0	1	0	0	1	0	0	0	0	0	0	0	6	1	54	35	22	1.5	245	8.6999998	7	3.200000048	63	68	118	69	86	20	100	0
12933476	21130255	38133562	2171/7/13 19:08	2171/7/28 17:20	2171/7/20 9:50	2171/7/24 18:37	4.3659954	1	88	91.807014	1	2	2	2.4000001	0	1	0	0	2	0	1	0	0	1	0	0	0	0	0	1	0	6	4	42	153	21	1.4	107	8.8000002	16.200001	3.700000048	74	74	101	33	55	15	98	0
19644835	21132278	38378944	2123/1/23 17:22	2123/1/28 16:23	2123/1/23 17:25	2123/1/25 16:04	1.9436574	1	66	57	1	1	1	1.4	1	0	0	0	2	0	0	0	0	0	0	0	0	0	0	0	0	1	2	15	25	20	0.5	153	10.6	9.3000002	3.5	160	85	160	93	122	20	97	0
11942193	21139779	31707457	2173/12/4 18:51	2174/1/7 17:30	2173/12/4 18:52	2173/12/7 8:42	2.5764236	1	87	68	4	2	1	0.89999998	1	0	0	0	2	1	1	0	0	0	0	0	0	0	0	0	1	3	2	36	19	24	1.1	108	11.4	5.5	3.5	100	71	127	53	96	19	99	0
12605065	21150019	39348213	2182/1/6 18:12	2182/1/18 16:47	2182/1/8 21:39	2182/1/11 21:23	2.9889121	1	53	78.1539	1	2	1	1.5	1	0	0	0	2	1	1	0	0	0	0	0	0	0	0	0	0	5	3	38	135	22	1	124	11.9	11.3	3.299999952	100	91	144	90	104	23	97	0
17957832	21164559	33682689	2141/2/9 15:28	2141/2/14 9:30	2141/2/9 15:28	2141/2/14 11:40	4.8413544	1	67	74.842682	4	2	3	6.1999998	0	0	1	0	1	0	1	0	0	0	0	0	0	1	0	0	1	12	4	72	142	16	1.6	286	19.4	19.700001	2.099999905	73	122	115	52	102	22	96	1
18686472	21166098	39289513	2159/2/11 18:27	2159/2/27 14:10	2159/2/13 9:21	2159/2/24 0:45	10.64228	1	77	54.793915	4	2	2	2.0999999	0	1	0	0	2	0	1	0	0	0	0	0	0	0	0	0	0	10	3	87	16	23	0.89999998	127	8.8999996	10.4	3.099999905	68	103	110	58	71	18	100	0
19102504	21175527	37291636	2190/11/17 19:24	2190/11/23 14:55	2190/11/17 22:44	2190/11/18 16:49	0.75356483	1	56	85	1	1	2	2.2	0	1	0	0	1	0	0	0	0	0	0	1	0	0	0	0	0	7	2	64	534	18	5	112	12.9	12	3	79	83	128	115	121	18	93	1
17242269	21177452	38343967	2117/1/28 7:15	2117/2/4 19:28	2117/1/29 12:05	2117/1/30 20:15	1.3398843	1	75	60.690613	1	2	1	1.9	1	0	0	0	2	0	0	0	0	1	1	0	0	0	0	1	0	7	2	64	58	18	4.0999999	257	7.5999999	11.3	2.599999905	120	60	179	65	109	16	100	0
16550112	21178124	39294534	2171/12/11 21:37	2171/12/23 15:00	2171/12/17 9:26	2171/12/18 13:14	1.1587501	1	68	101	2	2	1	1.7	1	0	0	0	2	0	0	0	0	0	1	1	0	0	0	0	0	7	3	27	58	29	1.2	121	12.6	8.1000004	4.300000191	84	94	125	77	95	16	100	0
15379667	21193689	33944929	2182/3/19 6:44	2182/4/1 8:12	2182/3/19 10:21	2182/4/1 10:10	12.992408	1	76	112.67225	1	2	2	4.5999999	0	1	0	0	1	0	1	0	0	1	1	0	0	1	0	0	0	13	4	122	441	20	2.4000001	74	11.7	17.4	2.5	46	112	66	54	57	30	93	1
10438089	21193915	34732980	2118/12/28 20:13	2119/1/6 17:01	2118/12/29 3:25	2118/12/30 14:29	1.4617245	1	58	103.2829	1	2	1	0.89999998	1	0	0	0	2	0	0	1	0	1	1	0	0	0	0	0	0	4	1	45	23	22	1.9	113	8.3000002	6.5999999	3.900000095	100	80	95	61	69	17	88	0
16381926	21196704	35061067	2149/4/11 1:03	2149/4/12 5:46	2149/4/11 1:04	2149/4/12 7:45	1.2783564	1	80	93.400002	4	2	4	15.5	0	0	0	1	1	0	0	1	0	1	1	0	1	1	0	1	0	12	4	102	39	2	4.5	102	9.5	22	3.200000048	89	101	123	50	72	23	92	1
15178141	21202073	34146910	2158/2/14 20:38	2158/3/2 14:50	2158/2/16 20:56	2158/2/18 15:02	1.7539468	1	91	70	1	2	1	1.3	1	0	0	0	2	0	0	0	0	0	1	0	0	0	0	0	0	6	2	46	18	16	1.2	183	9	15.6	4.300000191	76	58	95	30	59	22	100	0
17638202	21206625	31378564	2187/11/4 20:04	2187/11/14 14:42	2187/11/4 21:00	2187/11/11 10:58	6.5823612	1	59	126.7336	1	2	1	1.4	1	0	0	0	2	0	1	1	0	0	0	1	0	0	1	0	1	9	4	50	29	24	1.6	173	16	22.1	4	60	79	107	64	87	24	98	0
19191110	21212274	38046581	2132/11/28 23:00	2132/11/29 4:50	2132/11/29 0:38	2132/11/29 8:29	0.3271412	1	43	102	1	2	3	8.3000002	0	0	1	0	1	0	0	0	0	0	0	0	0	1	0	0	0	14	3	114	3032	14	1.9	128	14.1	11	3.099999905	99	97	99	63	71	14	97	1
11387260	21213731	35840639	2154/1/18 0:00	2154/1/31 17:45	2154/1/18 18:40	2154/1/28 16:15	9.898819	1	69	72.030411	1	1	2	2.4000001	0	1	0	0	2	1	0	0	0	0	0	1	0	1	1	0	0	12	3	44	285	26	1	171	11.1	14.1	3.5	38	90	114	87	93	18	98	0
11622859	21213985	38180459	2168/7/6 23:34	2168/7/7 15:29	2168/7/7 1:37	2168/7/7 18:10	0.68989581	1	86	78.652847	4	2	1	1.9	1	0	0	0	1	0	1	1	0	0	0	1	0	1	1	0	0	10	2	68	58	25	1.6	148	11.3	6.3000002	3.5	66	108	123	58	70	21	95	1
12362110	21214880	34602935	2117/4/4 21:10	2117/4/13 16:00	2117/4/4 22:57	2117/4/8 22:06	3.9649999	1	70	25	3	1	1	1.8	1	0	0	0	2	0	1	0	0	0	0	0	0	1	0	0	0	10	3	79	16	22	0.5	231	13.2	17.799999	4.300000191	72	119	138	87	99	41	100	0
15771782	21217774	38403082	2178/6/25 16:58	2178/7/5 14:45	2178/7/1 17:11	2178/7/2 15:32	0.93130785	1	74	69.400002	1	2	1	2	1	1	0	0	2	0	0	0	0	0	0	0	0	0	0	0	0	5	3	26	58	21	0.60000002	113	10.3	20	3	81	80	118	61	85	14	100	0
16331109	21224034	33734267	2176/4/5 6:37	2176/5/2 21:15	2176/4/5 8:32	2176/4/18 10:32	13.083797	1	73	93.599998	1	1	1	1.9	1	0	0	0	2	1	1	0	0	1	1	0	0	1	0	1	1	14	3	86	20	22	1.7	260	7.4000001	14.1	3.299999952	90	88	89	68	75	19	95	0
10829250	21227574	33545896	2172/5/20 18:03	2172/5/25 18:11	2172/5/21 9:44	2172/5/22 15:22	1.234919	1	68	79.832191	4	2	1	1.2	1	0	0	0	2	0	0	0	0	0	0	1	0	0	0	0	0	3	1	26	58	22	1.3	98	8.8000002	6.9000001	3.5	121	69	121	60	81	16	100	0
16563717	21229826	37365825	2164/10/8 2:30	2164/11/7 17:14	2164/10/27 12:22	2164/10/30 15:45	3.1409028	1	79	99.971672	4	1	1	1.5	1	0	0	0	1	0	1	0	0	1	0	0	0	0	0	0	0	2	4	41	8	19	0.80000001	102	9.1999998	12.1	1.899999976	119	82	86	53	64	16	100	1
12417971	21236825	38598561	2185/6/5 12:14	2185/6/10 18:00	2185/6/5 12:15	2185/6/6 18:28	1.2588079	1	63	95	1	2	1	1.7	1	0	0	0	2	0	0	1	0	0	0	1	0	0	0	0	0	1	1	21	58	25	0.80000001	136	13.2	9.8999996	3.099999905	104	78	112	68	77	16	95	0
14703575	21242298	34984324	2171/3/6 3:47	2171/3/22 18:00	2171/3/12 17:00	2171/3/16 15:40	3.9445138	1	89	52.208439	1	2	1	1.1	1	0	0	0	2	1	1	0	0	1	1	0	0	0	0	0	0	8	3	78	44	20	1.7	190	8.1000004	8.1999998	3.400000095	57	108	90	66	75	32	95	0
12573085	21242604	33386723	2140/4/26 19:49	2140/5/11 16:05	2140/5/2 9:03	2140/5/4 16:44	2.320081	1	79	72.846878	4	2	2	3.9000001	0	1	0	0	2	0	0	1	0	0	1	0	0	0	0	1	0	12	3	68	153	23	6.5	205	8.8000002	17.200001	2.400000095	103	85	108	49	69	24	100	0
17855768	21245379	37609672	2137/3/30 19:50	2137/4/8 18:00	2137/3/30 19:50	2137/4/4 21:37	5.0742245	1	89	89.400002	2	1	1	1.2	1	0	0	0	2	0	0	1	0	0	1	0	0	1	0	0	0	9	2	48	7	23	5.9000001	107	7.5999999	5.6999998	2.700000048	65	88	112	56	69	15	100	0
12529718	21246172	32779096	2118/3/3 15:48	2118/3/17 12:59	2118/3/3 15:49	2118/3/11 15:58	8.0067015	1	49	90.80912	1	2	2	4.5	0	1	0	0	2	1	0	1	0	0	0	1	0	0	1	0	1	7	4	69	38	20	0.89999998	150	13.7	12.2	3.900000095	90	57	111	65	83	24	96	0
11581121	21253245	37864610	2179/2/22 22:05	2179/2/27 6:50	2179/2/23 1:09	2179/2/27 0:03	3.954618	1	63	55.292866	1	1	1	1	1	0	0	0	1	0	1	0	0	0	0	0	0	0	0	0	0	6	3	37	92	21	1	161	12.3	22.700001	2.799999952	40	79	100	53	94	23	95	1
12317172	21256516	33552501	2156/5/26 1:42	2156/6/1 17:45	2156/5/26 3:39	2156/5/26 11:41	0.3352662	1	66	98.099998	1	2	1	1.8	1	0	0	0	2	0	0	0	0	0	0	1	0	0	0	0	0	1	2	29	132	22	1	100	13.6	4.1999998	4.099999905	52	89	124	64	76	24	91	0
18972794	21258620	31705318	2174/7/8 1:35	2174/7/12 11:00	2174/7/8 2:31	2174/7/10 22:05	2.8153358	1	91	57.400002	1	1	2	2.5	0	1	0	0	1	0	0	0	0	0	1	0	0	0	0	0	0	6	3	48	41	18	1.6	194	14.3	16.700001	2.900000095	89	87	104	67	75	20	99	1
13282212	21260111	37599999	2126/11/10 5:11	2126/11/19 15:51	2126/11/10 5:12	2126/11/16 20:47	6.6491437	1	59	84.821701	1	2	2	2.4000001	0	1	0	0	2	0	0	0	0	0	1	1	0	0	0	1	1	3	3	33	53	21	1.2	249	11.5	13.6	3.700000048	143	70	160	67	108	10	97	0
10240592	21268381	31988980	2133/4/7 21:47	2133/5/22 17:24	2133/4/7 23:29	2133/4/14 2:36	6.1302085	1	89	97.3862	2	1	1	1.3	1	0	0	0	2	0	1	0	0	1	0	0	0	1	1	0	0	11	3	112	19	14	4.0999999	152	8.6999998	6.5	3	66	71	116	56	68	15	96	0
11342768	21268943	37424370	2183/2/9 8:45	2183/2/12 14:38	2183/2/10 14:25	2183/2/11 17:51	1.1435764	1	91	80.830093	1	2	1	1.2	1	0	0	0	2	0	0	1	0	0	0	0	0	0	0	0	0	2	1	37	58	23	0.89999998	138	11.5	5.8000002	4.099999905	120	67	170	69	103	15	98	0
13155224	21270587	33571695	2117/5/28 3:24	2117/5/29 16:17	2117/5/28 5:21	2117/5/29 21:22	1.6675463	1	84	77.654945	1	2	4	14	0	0	0	1	1	1	0	0	0	0	0	0	0	1	0	1	0	12	3	67	137	11	1.8	311	13.5	40.599998	3.099999905	56	85	119	75	89	25	99	1
12017899	21273211	33969290	2188/7/28 16:08	2188/8/2 18:12	2188/7/28 16:10	2188/8/2 22:42	5.271759	1	74	77.836388	4	2	1	0.80000001	1	0	0	0	1	0	0	0	0	0	1	0	0	1	0	0	1	7	1	96	503	13	1	80	7.8000002	9.5	2	75	62	179	88	139	20	100	1
14847720	21273405	33365248	2127/1/2 21:55	2127/1/10 16:50	2127/1/2 23:47	2127/1/5 18:53	2.7962384	1	88	46.200001	4	1	2	4.5	0	1	0	0	2	0	0	0	0	0	0	1	0	1	0	0	0	14	3	65	48	21	1.4	125	12.9	17	2.5	92	110	149	92	110	18	100	0
19228255	21281785	31960707	2170/8/27 7:46	2170/9/5 15:25	2170/8/31 10:07	2170/9/3 10:44	3.0256712	1	72	81	3	2	2	2.2	0	1	0	0	2	0	0	0	0	0	1	1	0	0	0	0	0	5	3	35	16	24	0.80000001	149	9.1000004	7.3000002	4.900000095	114	85	100	48	63	14	100	0
12673141	21284928	39921830	2131/4/19 5:28	2131/4/26 16:00	2131/4/19 5:28	2131/4/23 21:17	4.6587729	1	64	101.78604	1	2	2	2.9000001	0	1	0	0	2	1	0	1	0	0	0	1	1	0	1	0	1	9	4	74	28	19	1.8	375	16.5	26.9	3.5	79	107	141	63	78	23	94	0
14507431	21289725	39805395	2115/7/17 20:21	2115/8/2 12:15	2115/7/26 11:18	2115/7/27 13:51	1.1065162	1	67	106.36732	1	2	1	1.6	1	0	0	0	2	0	0	0	0	1	0	0	0	0	0	0	0	5	4	40	58	23	1.2	69	7.0999999	16.4	3	168	70	100	46	64	15	100	0
14573633	21292855	34839782	2150/7/20 4:42	2150/7/23 16:28	2150/7/20 7:20	2150/7/21 13:37	1.2623148	1	54	74.842682	2	1	2	2.5999999	0	1	0	0	2	0	1	0	0	0	0	0	0	1	0	0	0	8	2	30	86	19	1.1	130	12.1	11.9	3.5	132	81	118	80	88	26	100	0
17313793	21295410	34601922	2141/3/9 0:00	2141/3/20 7:20	2141/3/14 17:13	2141/3/15 11:31	0.76248842	1	88	67.449127	4	1	1	1.5	1	0	0	0	1	0	0	0	1	1	0	0	0	0	0	0	0	1	2	38	36	26	0.89999998	113	11.3	7.6999998	2.400000095	100	108	119	77	90	22	94	1
14559052	21297690	33127927	2187/4/10 0:51	2187/4/17 3:15	2187/4/10 2:06	2187/4/17 7:00	7.2044559	1	56	54.793915	4	2	3	6.0999999	0	0	1	0	1	1	0	0	0	0	0	0	0	1	0	0	1	10	3	90	6815	27	0.80000001	100	12.2	19.1	3.400000095	65	89	108	73	83	22	97	1
12637528	21302136	35481074	2182/11/17 0:00	2182/11/28 15:36	2182/11/17 1:02	2182/11/19 15:43	2.611655	1	74	73.84478	1	2	1	2	1	1	0	0	2	0	0	1	0	0	0	0	0	0	0	0	1	1	3	46	15	22	0.69999999	135	7.3000002	31.200001	2.599999905	100	109	86	41	48	35	91	0
12287544	21319123	36360209	2132/6/1 21:37	2132/6/9 16:00	2132/6/3 11:38	2132/6/4 13:25	1.0745833	1	70	74	4	2	2	2.9000001	0	1	0	0	2	0	0	0	0	0	0	1	0	0	0	0	0	1	3	21	153	22	1	126	9.3999996	13.1	3.700000048	80	93	123	57	75	13	100	0
10968810	21320984	35957643	2141/12/31 20:17	2142/1/31 12:50	2141/12/31 20:18	2142/1/8 17:38	7.8893981	1	74	99.790237	2	2	1	1	1	0	0	0	2	0	0	0	0	1	1	0	0	0	0	0	0	14	4	97	24	19	5.5999999	103	8.8000002	16.1	3	66	70	111	75	85	17	99	0
19529415	21330056	34743467	2166/4/24 20:22	2166/5/29 16:00	2166/4/29 10:14	2166/5/29 16:06	30.24427	1	83	79.650757	4	1	3	5.5999999	0	0	1	0	2	0	0	0	0	1	0	0	0	1	0	1	0	13	3	101	602	21	1.2	176	9	17.9	3.700000048	80	75	128	46	69	14	100	0
12083759	21331053	34752926	2181/3/16 19:04	2181/3/17 22:15	2181/3/16 21:20	2181/3/17 23:58	1.1099421	1	76	92.599998	1	2	4	12.2	0	0	0	1	1	0	0	0	0	0	0	0	0	1	0	0	0	13	4	113	81	4	2.7	170	8.3999996	23	4.400000095	53	115	96	51	63	18	98	1
11390252	21331972	32716634	2120/6/8 4:58	2120/6/14 17:22	2120/6/8 5:00	2120/6/10 20:27	2.6442592	1	72	71.848969	1	1	1	2	1	1	0	0	2	1	1	0	0	0	1	0	0	1	1	0	0	9	3	48	18	19	0.89999998	543	12.9	22.799999	3.299999952	72	87	79	65	71	17	92	0
13941822	21332990	34722616	2162/12/1 20:47	2162/12/11 14:10	2162/12/1 22:38	2162/12/9 1:06	7.1031713	1	64	92.900002	4	1	3	7.3000002	0	0	1	0	2	0	0	1	0	0	1	0	0	0	0	0	0	13	2	103	64	10	1.6	195	8.5	9.5	2.700000048	59	82	135	44	67	26	100	0
11132535	21336112	39485928	2185/11/5 13:29	2185/11/15 15:36	2185/11/5 17:40	2185/11/10 3:21	4.4038658	1	63	101.69533	1	1	1	2	1	1	0	0	2	1	1	0	0	1	1	0	0	1	0	0	0	12	2	89	195	19	2.4000001	180	9.8999996	11	4.199999809	94	97	125	98	107	22	97	0
18680333	21337451	30984410	2130/6/12 15:18	2130/6/14 15:07	2130/6/12 16:42	2130/6/14 17:21	2.0277662	1	77	90.990555	1	2	2	2.5	0	1	0	0	1	0	0	1	0	1	0	0	0	1	0	0	0	13	2	93	52	26	1.8	142	14.6	22.299999	2.599999905	58	60	111	44	64	23	90	1
17633133	21349271	39021323	2165/7/25 2:31	2165/7/27 18:00	2165/7/25 2:32	2165/7/26 16:14	1.5704745	1	65	73.028313	1	2	1	0.5	1	0	0	0	2	0	0	0	0	0	0	0	0	0	1	0	0	6	3	56	93	23	2.3	145	13.5	9.6000004	3.900000095	108	76	92	58	72	11	98	0
10051074	21350747	34313758	2180/2/8 9:25	2180/2/14 12:40	2180/2/8 11:29	2180/2/9 21:59	1.4379861	1	71	53.478497	1	1	1	1.8	1	0	0	0	2	0	1	0	0	0	1	0	0	1	0	0	0	6	3	31	58	24	1	162	14.3	13.9	2.700000048	100	75	107	55	68	17	95	0
13335699	21353208	31215740	2134/3/22 12:25	2134/4/3 14:43	2134/3/25 15:32	2134/3/28 21:08	3.2332408	1	71	67.300003	1	2	1	2	1	1	0	0	2	0	0	1	0	0	1	0	1	1	0	0	0	9	3	60	6	23	3.7	134	8.1000004	12.7	2.900000095	55	88	139	62	89	14	100	0
13006644	21356307	33256748	2122/4/8 16:47	2122/4/18 15:10	2122/4/8 19:21	2122/4/12 14:41	3.8061805	1	66	61.099998	1	1	2	2.4000001	0	1	0	0	2	0	0	0	0	0	1	0	0	1	0	0	0	5	3	55	120	15	0.80000001	309	7.5999999	9.1000004	2.700000048	80	100	84	42	53	24	100	0
11577197	21364685	39158918	2200/11/22 10:42	2200/12/15 17:56	2200/11/22 11:50	2200/11/28 21:11	6.3898149	1	81	98.293388	1	2	1	1.6	1	0	0	0	2	0	1	0	0	1	1	0	0	1	0	0	0	12	2	90	58	20	1.4	106	9.6000004	6.4000001	2.900000095	55	89	77	38	50	18	98	0
18036964	21365860	37148721	2175/8/16 16:55	2175/8/17 12:30	2175/8/16 18:40	2175/8/17 15:19	0.8608796	1	72	61.299999	1	1	2	3.0999999	0	1	0	0	1	0	0	1	0	1	1	0	0	1	0	0	0	14	4	119	63	18	3	637	9.1000004	0.1	3	117	143	122	71	82	37	99	1
16500235	21370094	39623186	2161/1/8 15:26	2161/1/18 16:14	2161/1/9 10:48	2161/1/11 18:45	2.3315625	1	71	75.250908	3	1	2	2.9000001	0	1	0	0	2	0	0	1	0	1	0	0	1	0	0	0	0	2	3	26	153	21	0.69999999	106	8.5	14.4	4.300000191	110	90	86	52	65	20	100	0
15229157	21379640	30763446	2143/2/16 23:11	2143/2/27 18:00	2143/2/22 9:13	2143/2/23 17:46	1.3562732	1	62	75.523071	3	2	1	1.2	1	0	0	0	2	0	0	0	0	0	0	0	1	0	0	0	0	2	4	24	17	22	1	108	14.4	10.2	4	139	71	109	69	84	16	100	0
14560099	21384178	36338157	2178/1/22 4:00	2178/2/7 14:36	2178/2/6 21:39	2178/2/7 17:02	0.80792826	1	82	90.491608	4	2	3	7.6999998	0	0	1	0	1	0	0	0	0	0	1	0	1	1	0	1	0	13	3	97	16	10	2.4000001	217	15.1	5.0999999	2.799999952	76	100	156	135	140	23	92	1
13820022	21399290	33379036	2183/6/26 10:54	2183/7/26 16:13	2183/6/26 10:57	2183/7/8 16:09	12.217037	1	58	101.96748	1	2	3	6.0999999	0	0	1	0	2	0	0	0	0	0	0	1	0	0	0	0	0	8	2	55	78	16	1.3	232	14.6	19.6	3.900000095	83	68	166	97	113	16	100	0
19564054	21401573	32481904	2163/3/6 11:00	2163/3/11 15:00	2163/3/6 11:01	2163/3/10 14:16	4.1355901	1	73	77.01992	1	2	2	2.8	0	1	0	0	2	1	0	0	0	0	0	1	0	1	1	1	1	9	3	59	34	23	1.5	170	5.8000002	16.700001	3.400000095	88	106	112	44	61	22	90	0
12872646	21406323	39789621	2121/5/19 21:35	2121/5/23 7:08	2121/5/19 21:36	2121/5/22 22:49	3.0507176	1	83	59	1	1	1	2	1	1	0	0	1	1	0	0	0	1	1	0	0	1	0	0	0	8	3	46	58	18	1.4	197	9.8000002	12.6	4.300000191	100	102	124	57	74	28	97	1
11772621	21409201	34473160	2164/9/28 15:52	2164/10/8 15:37	2164/10/2 9:52	2164/10/4 21:45	2.4952314	1	80	103.78185	1	2	2	2.0999999	0	1	0	0	2	0	0	0	0	0	0	1	0	0	0	0	0	5	2	42	7	24	1.5	100	10.7	6.5	3.099999905	98	80	94	48	63	14	100	0
13973768	21412762	31482860	2140/4/1 8:41	2140/4/6 18:00	2140/4/1 8:42	2140/4/5 11:56	4.1350231	1	91	50.076557	1	1	2	3.2	0	1	0	0	2	1	1	0	0	0	0	1	0	1	1	0	0	7	3	64	164	21	1.7	300	11.7	12	3.799999952	156	56	131	41	62	18	100	0
16833885	21413379	34872161	2179/2/6 5:18	2179/2/16 19:00	2179/2/12 11:26	2179/2/14 18:26	2.2916551	1	63	66.199997	1	1	2	2.2	0	1	0	0	2	0	0	0	0	0	1	1	0	0	0	0	0	4	3	22	26	25	0.80000001	98	11.8	6	4	103	80	133	65	92	14	100	0
18157701	21414808	36689734	2174/9/28 19:14	2174/10/15 16:15	2174/10/5 15:10	2174/10/7 9:29		1	70	86	1	2	2	2.2	0	1	0	0	2	0	1	0	0	0	1	0	0	0	0	0	0	3	3	27	16	19	0.69999999	143	7.1999998	6.3000002	3.5	180	80	105	52	68	16	100	0
12236042	21421394	31239250	2111/2/18 17:26	2111/2/24 14:50	2111/2/20 11:05	2111/2/22 11:43	2.0264699	1	63	70	1	2	2	2.0999999	0	1	0	0	2	0	0	0	0	0	0	1	0	0	0	0	0	2	4	45	153	19	1	116	10	11.9	4	137	67	97	48	66	18	100	0
17589503	21430280	34955465	2174/3/19 17:37	2174/4/1 16:30	2174/3/19 19:33	2174/3/21 3:50	1.3453704	1	79	70.199997	1	1	2	2.3	0	1	0	0	2	0	1	0	0	0	0	1	0	0	0	0	0	1	3	46	12	28	0.89999998	118	13.5	21.5	4.300000191	92	89	55	34	38	19	98	0
19340496	21433458	36764861	2149/2/1 20:51	2149/2/23 14:43	2149/2/1 20:54	2149/2/23 16:43	21.826008	1	59	107	1	2	1	1	1	0	0	0	1	0	1	0	0	0	0	0	0	1	0	1	0	15	2	113	28	17	3.9000001	178	10	16.4	2.900000095	64	81	114	60	75	15	97	1
13829369	21436833	34051514	2183/9/3 1:15	2183/9/3 10:15	2183/9/3 1:16	2183/9/3 13:51	0.52447915	1	67	86.817505	4	2	4	13.2	0	0	0	1	1	1	0	0	0	0	1	0	0	1	1	1	0	11	3	95	233	20	2.8	553	12.8	7.8000002	1.799999952	47	83	69	47	53	25	64	1
15895770	21456394	34863757	2151/11/8 16:04	2151/11/15 20:00	2151/11/8 18:12	2151/11/10 15:31	1.8886342	1	52	61.552433	4	2	2	2.8	0	1	0	0	2	0	0	1	0	0	1	0	0	1	0	0	0	9	3	61	12	17	12.4	197	6.5	9.6000004	2.200000048	92	90	89	63	73	14	100	0
15021508	21471846	31474741	2152/4/19 9:12	2152/4/27 17:20	2152/4/21 13:31	2152/4/23 21:52	2.3473032	1	71	135.80544	1	2	1	1	1	0	0	0	2	0	1	0	0	1	1	0	0	1	0	0	0	8	3	57	13	21	5.1999998	171	9.1000004	32.5	3.5	63	81	80	49	60	29	90	0
19230562	21472500	39058333	2178/4/8 16:41	2178/4/13 13:30	2178/4/8 20:52	2178/4/11 22:07	3.0523958	1	91	42.700001	1	1	2	3.4000001	0	1	0	0	1	0	1	1	0	1	0	0	0	0	0	0	0	6	3	65	153	23	1.5	164	10.8	16.4	3.5	92	76	145	60	82	21	100	1
19054240	21472555	35470579	2164/8/9 18:57	2164/8/13 20:30	2164/8/9 21:16	2164/8/12 12:43	2.6439121	1	53	92	4	2	1	0.89999998	1	0	0	0	2	1	1	0	0	0	1	0	0	0	1	0	1	9	4	39	46	19	1.9	408	13.1	19.799999	3.299999952	116	78	95	55	81	24	100	0
15723516	21480465	33930243	2193/6/27 20:04	2193/7/6 16:20	2193/6/27 21:30	2193/7/3 9:06	5.4832988	1	73	78.1539	1	2	2	2.4000001	0	1	0	0	2	1	1	1	0	1	0	0	0	1	1	0	1	3	3	37	35	22	1.8	264	14.2	13.1	4.300000191	92	90	135	78	92	15	95	0
10542559	21483911	33469569	2148/6/2 23:13	2148/6/9 13:33	2148/6/5 14:12	2148/6/6 21:37	1.3095024	1	78	68	3	1	2	2.5999999	0	1	0	0	2	0	0	0	0	0	1	1	0	0	0	0	0	3	4	26	153	25	0.80000001	81	6.9000001	13.8	3.5	85	86	98	51	64	15	100	0
15367414	21493941	37069778	2154/6/10 21:51	2154/6/17 19:40	2154/6/10 21:51	2154/6/13 15:29	2.7344444	1	68	81.419762	1	2	1	1.3	1	0	0	0	2	0	1	0	1	0	0	1	1	1	0	0	0	11	3	43	65	23	3	156	10.3	14.2	3	102	86	97	51	61	16	97	0
11144031	21495589	39821124	2112/1/6 2:29	2112/1/22 14:35	2112/1/9 11:43	2112/1/12 21:18	3.3995254	1	67	60.099998	4	1	2	2.7	0	1	0	0	2	0	1	0	0	0	1	0	0	1	0	1	0	12	3	59	153	19	1	182	10.8	7.0999999	4.300000191	78	83	134	67	90	17	100	0
18090370	21496226	31966651	2148/11/15 17:00	2148/11/22 16:10	2148/11/17 10:38	2148/11/18 14:36	1.1652777	1	73	98.199997	1	1	2	2.5	0	1	0	0	2	0	0	0	0	0	1	0	0	0	0	0	0	8	2	81	14	24	0.5	150	7.9000001	8.3999996	4.199999809	104	80	72	52	59	18	97	0
13424993	21498908	30603007	2164/4/6 17:52	2164/4/18 16:00	2164/4/14 13:39	2164/4/15 12:28	0.95065975	1	75	86	4	2	1	1.2	1	0	0	0	2	0	0	1	0	1	0	0	0	0	0	0	0	5	2	38	58	19	1.5	121	8.5	9.3999996	3.599999905	141	80	109	50	70	16	100	0
19455011	21499334	33156413	2179/10/13 17:32	2179/10/22 15:00	2179/10/16 9:08	2179/10/17 13:16	1.1724074	1	80	63.865753	1	1	2	4.3000002	0	1	0	0	2	0	0	0	0	1	1	0	0	0	0	0	0	5	3	27	8	25	1.1	110	10.9	9.6999998	3.599999905	80	64	105	50	69	16	100	0
14539351	21502552	34379501	2132/1/12 10:36	2132/1/24 14:50	2132/1/12 14:51	2132/1/20 12:30	7.9016781	1	65	105.77766	1	1	1	1.4	1	0	0	0	2	1	0	0	0	0	0	0	0	0	0	1	1	8	3	69	60	21	1.1	211	9.8999996	14.8	2.5	84	88	153	30	72	18	100	0
13517843	21504832	31468857	2113/5/17 2:32	2113/5/31 17:46	2113/5/17 3:42	2113/5/21 17:43	4.5847106	1	69	59.465916	4	1	2	3.2	0	1	0	0	2	0	1	0	0	0	1	0	0	0	0	0	0	5	2	66	43	17	0.89999998	311	10	12	3.599999905	43	84	106	52	70	20	97	0
18956137	21507402	33844439	2189/5/7 5:53	2189/5/10 20:29	2189/5/7 5:54	2189/5/8 21:30	1.6502199	1	66	135.71474	1	2	2	2.3	0	1	0	0	2	0	0	0	0	0	0	1	0	0	0	0	0	1	3	35	28	28	0.80000001	221	11.9	12.4	3.700000048	92	95	126	74	85	17	99	0
19352034	21509557	30058866	2114/4/18 2:01	2114/5/12 16:40	2114/4/18 2:02	2114/4/30 21:41	12.818472	1	64	76.838486	4	2	1	1.3	1	0	0	0	2	1	1	0	0	0	0	0	0	1	1	0	0	9	2	90	70	22	1.3	143	11.7	9.6999998	2.700000048	83	72	97	69	77	16	99	0
16387284	21518747	36937553	2170/11/10 17:19	2170/11/23 17:20	2170/11/17 13:01	2170/11/19 11:18	1.9283217	1	70	74.599998	3	1	1	1.6	1	0	0	0	2	0	0	0	0	0	1	1	0	0	0	0	0	2	3	37	18	21	0.80000001	216	11.5	8.6999998	4.099999905	96	88	101	52	66	16	100	0
11917804	21519666	36414823	2188/12/9 20:36	2188/12/17 13:20	2188/12/13 9:52	2188/12/14 16:01	1.255787	1	55	94.800728	4	2	2	2.9000001	0	1	0	0	2	0	0	0	0	0	0	1	0	0	0	1	0	7	2	25	153	23	1.2	117	11.6	18.4	3.5	100	80	116	62	80	18	98	0
19556965	21522478	32136031	2168/4/30 2:13	2168/4/30 19:10	2168/4/30 2:14	2168/4/30 21:26	0.80004632	1	69	45	4	1	4	19.1	0	0	0	1	1	1	0	0	0	0	0	0	0	1	1	0	0	8	3	85	93	8	2.2	426	7.9000001	28.9	2.400000095	114	65	118	51	71	17	100	1
11493909	21524927	31335895	2191/10/7 23:30	2191/10/14 16:30	2191/10/7 23:31	2191/10/9 17:55	1.7668635	1	81	70.5	2	1	2	5	0	1	1	0	2	0	0	0	0	0	0	1	0	0	0	0	0	2	4	47	140	19	0.80000001	151	7	20.799999	3.900000095	92	131	190	153	165	21	67	0
17313895	21529289	34515067	2117/1/20 21:08	2117/1/29 16:21	2117/1/21 13:34	2117/1/22 11:36	0.9181366	1	68	90	1	2	1	1.5	1	0	0	0	2	0	0	0	0	0	1	1	0	0	0	0	0	5	3	40	33	21	1	143	10.5	21.9	3.599999905	120	79	89	50	61	19	100	0
15425677	21534581	32348038	2164/3/18 22:00	2164/3/21 17:00	2164/3/18 22:00	2164/3/19 19:16	0.8861227	1	65	69.354218	4	2	1	1.2	1	0	0	0	1	1	0	0	0	0	1	1	0	1	0	1	0	11	4	79	151	21	1	201	9.6999998	7.1999998	3.200000048	99	61	101	52	65	21	98	1
13257593	21537254	30030289	2151/11/7 13:21	2151/11/18 18:36	2151/11/7 13:22	2151/11/9 19:55	2.2726388	1	71	58.200001	2	2	1	0.80000001	1	0	0	0	2	1	0	0	0	0	0	0	0	0	1	0	0	6	1	25	23	20	0.89999998	115	9.3000002	7.8000002	3.200000048	168	78	151	65	97	19	98	0
14637100	21538906	31859273	2176/8/5 0:56	2176/8/16 12:00	2176/8/11 23:44	2176/8/12 17:49	0.75356483	1	63	60.191658	4	1	1	1.1	1	0	0	0	2	0	1	0	0	0	1	0	0	0	0	0	0	5	2	51	58	24	2.8	121	9.1000004	11.2	3.700000048	154	110	99	59	64	24	96	0
19349785	21542261	35489779	2125/9/24 21:38	2125/10/6 15:09	2125/9/29 9:00	2125/9/30 17:32	1.3550926	1	69	90.300003	1	2	2	2.2	0	1	0	0	2	0	0	0	0	0	0	1	1	1	0	0	0	7	4	43	12	26	0.69999999	125	9.8000002	10.8	4	75	80	94	48	64	16	100	0
12204055	21548019	39679941	2126/6/22 18:07	2126/7/5 19:07	2126/6/27 9:29	2126/6/30 11:38	3.0891898	1	76	65	1	2	1	1	1	0	0	0	2	0	0	0	0	1	1	0	0	1	0	0	0	10	2	48	58	19	2.3	152	8.8999996	12.4	3.700000048	127	80	106	47	66	16	100	0
12427999	21549617	31645452	2189/1/24 0:49	2189/1/29 21:25	2189/1/24 2:07	2189/1/26 15:40	2.5650578	1	47	119	4	2	1	1.2	1	0	0	0	2	0	1	0	0	0	1	0	0	0	0	0	0	3	2	34	14	23	0.89999998	127	14.9	9.8000002	3.599999905	63	117	133	109	115	32	87	0
17596014	21551279	39980569	2167/12/30 21:50	2168/1/1 15:30	2167/12/30 21:55	2167/12/31 16:22	0.76913196	1	69	69.172783	1	2	1	1.9	1	0	0	0	2	0	1	0	0	1	0	0	0	0	0	0	0	3	3	36	58	26	1.8	123	13.9	12.7	4.300000191	100	106	100	65	72	23	89	0
19029866	21553887	38056738	2146/1/26 20:58	2146/1/29 15:00	2146/1/26 22:45	2146/1/27 22:09	0.97520834	1	55	80.240425	1	2	2	3.5	0	1	0	0	2	0	0	0	0	0	0	1	0	0	0	0	0	2	3	33	46	22	0.60000002	177	16.4	16.4	3.799999952	72	127	208	121	142	23	98	0
14798077	21565977	33357816	2111/8/8 3:06	2111/8/26 21:09	2111/8/8 4:27	2111/8/9 1:07	0.86127317	1	70	117.9	1	1	1	1.9	1	0	0	0	2	0	0	0	0	0	0	0	0	0	0	0	0	3	3	36	36	28	1	255	12.6	18.5	3.5	100	78	101	47	63	26	98	0
12025876	21570570	37684920	2134/2/18 22:03	2134/2/21 15:15	2134/2/18 22:04	2134/2/19 21:05	0.95932871	1	80	77.836388	4	2	2	2.0999999	0	1	0	0	2	0	0	0	0	1	0	0	0	0	0	0	0	3	2	37	153	16	2.0999999	195	14	9.1000004	4.699999809	92	71	122	68	81	16	98	0
12382393	21572034	36200772	2126/10/21 15:42	2126/11/7 18:20	2126/10/21 17:48	2126/10/31 15:27	9.902442	1	78	75	1	2	2	2.4000001	0	1	0	0	2	1	1	0	0	1	0	0	0	1	0	0	1	14	3	125	53	18	2.5999999	126	13.5	12.6	4.199999809	81	142	124	79	98	57	69	0
15259489	21575260	36380402	2157/9/21 18:48	2157/9/28 15:57	2157/9/21 20:06	2157/9/22 21:26	1.0561806	1	87	97.204765	1	2	2	2.8	0	1	0	0	2	0	1	0	0	1	0	0	0	0	0	0	0	5	2	56	25	20	1.6	112	8.6999998	24.5	3.5	68	58	97	51	63	8	98	0
10994587	21578614	37318397	2117/8/7 11:37	2117/8/19 18:30	2117/8/11 8:56	2117/8/12 18:18	1.3904977	1	64	73.84478	1	2	1	2	1	1	0	0	2	0	0	0	0	0	1	1	0	0	0	0	0	5	4	29	8	24	1	102	11	12.2	4.300000191	76	80	91	55	67	16	99	0
18126277	21587664	36211066	2159/8/26 18:58	2159/9/10 19:26	2159/8/30 10:04	2159/9/5 15:49	6.2400465	1	55	69.853165	4	2	1	1.6	1	0	0	0	2	1	0	0	0	0	0	0	0	1	0	1	0	13	3	56	65	18	0.60000002	118	8.3999996	11.3	2.299999952	92	100	101	60	75	24	88	0
18481570	21589224	33375111	2179/10/25 20:54	2179/11/6 20:51	2179/11/1 9:34	2179/11/2 15:57	1.2660764	1	71	76.520966	3	2	1	1.6	1	0	0	0	2	0	0	0	0	1	1	0	0	1	0	0	0	8	2	44	15	28	1.7	91	8.8999996	14.1	3.200000048	175	80	124	52	74	15	100	0
11725345	21592243	36108847	2139/1/19 13:41	2139/2/6 16:22	2139/1/19 14:27	2139/1/29 15:59	10.064201	1	74	67.857368	4	2	1	1.3	1	0	0	0	2	0	0	0	0	0	0	0	0	1	0	0	0	5	3	70	58	16	0.89999998	86	10	18.9	3.400000095	100	91	129	68	83	14	100	0
13410750	21600233	33208101	2140/4/7 8:00	2140/4/17 15:36	2140/4/7 10:37	2140/4/10 16:35	3.2485416	1	84	69.853165	1	2	2	2.8	0	1	0	0	2	0	0	1	0	1	0	0	0	1	0	1	0	12	3	97	153	23	1.3	106	7.4000001	32.900002	2.900000095	118	101	118	70	86	12	97	0
16940596	21601982	33728898	2118/10/1 13:53	2118/10/3 20:39	2118/10/1 14:00	2118/10/3 23:43	2.4054167	1	47	64.199997	4	1	1	1.5	1	0	0	0	1	0	0	0	0	0	0	0	0	0	0	0	0	5	4	92	41	15	0.69999999	289	15.9	27	4.199999809	146	130	93	66	77	18	100	1
18625166	21602736	38204934	2156/2/25 0:52	2156/2/27 12:53	2156/2/25 3:27	2156/2/27 16:27	2.5418518	1	76	79.832191	1	2	3	8.1999998	0	0	1	0	1	1	0	0	0	0	0	1	0	1	1	1	1	14	3	127	602	13	1.3	560	14.4	21.700001	4.199999809	51	97	72	37	52	20	84	1
12104046	21608837	31112885	2169/10/17 14:15	2169/10/26 19:01	2169/10/20 9:37	2169/10/21 14:01	1.1835879	1	69	68	2	2	2	3.4000001	0	1	0	0	2	0	0	0	0	0	1	0	0	0	0	0	0	5	3	48	153	26	0.69999999	185	8.6000004	13.4	3.5	61	70	154	70	100	18	99	0
10565616	21618127	35303418	2114/10/13 23:50	2114/11/2 13:25	2114/10/13 23:52	2114/10/17 12:11	3.5134375	1	47	126.7336	1	2	2	2.4000001	0	1	0	0	1	1	0	0	0	0	1	0	0	1	0	0	1	5	3	54	27	22	11.8	301	9.6999998	15.8	3.599999905	92	88	117	58	87	26	93	1
16323275	21627552	33948759	2132/12/7 17:56	2132/12/21 13:45	2132/12/7 19:45	2132/12/8 20:24	1.0272106	1	70	58.099998	1	1	2	2.7	0	1	0	0	2	0	1	0	0	1	0	0	0	0	0	0	0	6	2	49	19	20	0.80000001	153	9.6000004	10.2	2.799999952	55	109	117	76	86	28	98	0
17014029	21628869	38842975	2127/8/23 16:57	2127/8/31 16:14	2127/8/27 8:45	2127/8/28 11:39	1.12125	1	50	92.5	1	2	2	2.7	0	1	0	0	2	0	0	0	0	0	0	0	0	0	0	0	0	5	4	27	38	22	1.1	147	15	12.9	4	97	78	123	69	87	12	100	0
18566452	21632126	30091121	2174/11/8 4:02	2174/11/19 15:41	2174/11/10 4:01	2174/11/11 22:37	1.7749653	1	89	62.867855	1	2	1	2	1	1	0	0	2	0	0	1	0	1	0	0	0	0	0	0	0	3	2	56	52	29	2.8	131	11.9	16.799999	3.299999952	100	75	82	58	67	21	99	0
18630187	21635073	34347268	2136/6/4 16:00	2136/6/17 13:55	2136/6/10 11:12	2136/6/16 22:02	6.4518518	1	80	55	3	2	1	2	1	1	0	0	2	0	1	0	0	1	0	0	0	0	0	1	0	7	4	55	58	19	0.89999998	123	7.8000002	17.299999	2.799999952	97	76	82	41	56	7	100	0
14781454	21638969	36589245	2124/2/13 0:00	2124/2/21 18:50	2124/2/17 10:12	2124/2/18 12:30	1.0963194	1	67	86	1	2	1	1	1	0	0	0	2	0	0	0	0	0	0	0	0	0	0	0	0	4	3	30	58	21	0.80000001	120	10.9	8.8999996	4	94	73	122	68	89	16	100	0
14809274	21639379	35903748	2147/7/19 0:06	2147/7/26 13:50	2147/7/26 2:14	2147/7/26 15:28	0.55181712	1	80	96.388298	1	2	2	2.9000001	0	1	0	0	1	1	1	0	0	1	1	0	0	1	1	0	1	11	1	67	124	30	1.2	219	11.1	18.1	3.200000048	54	83	108	58	78	20	100	1
15745543	21641223	34491480	2154/6/20 13:51	2154/6/23 16:00	2154/6/20 16:03	2154/6/21 21:02	1.2081481	1	78	59.783428	1	2	1	1.2	1	0	0	0	2	0	0	0	0	1	0	0	0	0	0	0	0	3	2	49	6	27	2.5	140	5.5	8.1000004	3.400000095	100	101	140	81	97	34	100	0
14233225	21644425	31276436	2163/8/5 4:25	2163/8/9 17:38	2163/8/5 5:30	2163/8/9 19:31	4.5844212	1	68	45	1	1	2	2.8	0	1	0	0	1	0	0	0	0	0	0	0	0	1	0	0	0	15	4	147	47	13	3.4000001	112	9.8999996	27.5	2.400000095	163	84	123	97	104	14	100	1
10635366	21645152	38084655	2138/6/13 15:30	2138/6/23 18:20	2138/6/14 8:53	2138/6/20 14:32	6.2354631	1	73	113	1	2	1	1.6	1	0	0	0	2	0	0	0	0	1	1	0	0	0	0	0	0	9	2	54	58	25	2	212	9.6999998	8	3.5	100	76	111	54	70	13	100	0
19324671	21663085	33216521	2180/6/17 18:49	2180/7/30 16:15	2180/6/23 8:41	2180/7/30 17:13	37.355324	1	78	67.675926	1	2	1	1.8	1	0	0	0	2	0	0	0	0	0	0	1	0	1	0	1	0	14	4	84	23	17	0.89999998	167	8.1000004	20.799999	3.400000095	51	103	119	67	85	12	100	0
13229795	21666785	34631645	2187/8/12 21:04	2187/8/29 18:30	2187/8/12 21:04	2187/8/17 15:55	4.7849422	1	57	55.292866	4	1	1	1.8	1	0	0	0	2	0	0	0	1	0	0	1	0	1	1	0	0	5	3	42	257	18	0.80000001	333	14.7	36.299999	2.099999905	92	97	97	62	76	16	80	0
13313918	21671254	32385234	2122/12/22 0:41	2123/1/17 16:23	2122/12/22 0:42	2123/1/18 3:57	27.135752	1	44	88.813316	4	2	1	1.2	1	0	0	0	1	1	0	0	0	0	0	0	0	1	0	1	1	8	3	89	55	25	1.1	218	11.9	16.1	3.599999905	93	123	119	82	100	19	99	1
18727171	21680505	37630514	2127/5/6 21:38	2127/5/13 14:33	2127/5/8 12:57	2127/5/10 16:45	2.1583681	1	75	70.170685	4	1	2	2.9000001	0	1	0	0	2	0	0	0	0	1	1	0	0	0	0	1	0	4	3	27	153	18	1.1	63	7.6999998	18.1	3.200000048	113	73	105	54	71	17	100	0
19396877	21681987	35098730	2110/6/7 18:00	2110/6/21 16:58	2110/6/7 18:55	2110/6/10 3:27	2.3560185	1	74	85	4	2	1	1.4	1	0	0	0	2	0	0	1	0	0	1	0	0	0	0	0	0	3	2	59	22	20	1.5	310	9.6999998	13.8	2.5	100	73	100	68	77	18	98	0
10311432	21684408	35042815	2132/10/28 6:18	2132/10/31 14:48	2132/10/28 6:20	2132/10/29 20:45	1.6011227	1	53	92.5	4	2	1	1.2	1	0	0	0	2	0	0	0	0	0	1	1	0	0	0	0	0	2	2	20	58	27	0.80000001	133	13.7	5	3.5	100	65	121	78	91	12	97	0
19342453	21685177	35861066	2143/3/30 19:22	2143/4/7 19:50	2143/3/30 20:23	2143/4/7 21:53	8.0631485	1	73	94.800728	4	1	1	0.89999998	1	0	0	0	1	1	1	0	0	0	1	0	0	1	0	1	0	7	2	80	18	24	1.5	184	12.1	8.6999998	2.599999905	102	84	146	86	102	13	100	1
18670590	21686722	38703854	2132/7/24 13:05	2132/7/31 21:13	2132/7/27 14:43	2132/7/28 13:12	0.9365741	1	43	99.109856	4	2	1	1.8	1	0	0	0	2	0	0	0	0	0	1	1	0	1	0	0	0	6	3	47	58	22	1	129	11.3	17.200001	4.099999905	75	92	136	82	99	19	99	0
12528229	21687131	30179123	2173/4/23 19:43	2173/4/26 16:15	2173/4/23 20:07	2173/4/26 19:14	2.9634376	1	83	56	1	1	1	1.4	1	0	0	0	1	0	1	0	1	1	0	0	0	1	0	0	1	9	3	57	21	20	1.1	237	11.9	27.299999	3.599999905	77	72	137	72	105	22	100	1
12206678	21690081	36028721	2141/8/5 12:11	2141/8/8 19:30	2141/8/5 12:13	2141/8/6 9:36	0.89137733	1	85	54.884632	1	1	1	1.4	1	0	0	0	1	0	0	0	0	0	0	1	0	0	0	0	0	1	3	35	58	28	1	189	11.7	12.8	2.400000095	165	90	98	67	90	20	100	1
16257237	21691457	39634504	2153/10/3 19:15	2153/10/10 16:10	2153/10/4 0:13	2153/10/4 6:43	0.27106482	1	73	85.819603	1	2	3	5.1999998	0	0	1	0	2	1	0	0	0	0	0	0	0	0	0	0	1	7	1	44	17	21	0.69999999	106	14.4	10.2	3.700000048	151	66	95	68	80	17	98	0
10857996	21701924	34678772	2136/1/17 3:11	2136/1/27 16:00	2136/1/19 0:01	2136/1/20 20:43	1.8626273	1	86	46.099998	1	1	2	2.5999999	0	1	0	0	2	1	0	0	0	0	0	1	0	0	0	0	0	3	3	74	153	22	0.89999998	170	6.9000001	8.3999996	2.700000048	90	150	88	54	63	34	98	0
19087907	21709573	30101365	2185/8/24 23:51	2185/9/15 19:17	2185/8/25 3:08	2185/9/7 18:30	13.640961	1	66	89.221542	4	1	1	1.9	1	0	0	0	2	0	1	0	1	0	0	0	0	1	0	0	0	9	3	38	50	20	0.60000002	188	12.8	13	3.099999905	60	98	159	90	108	25	99	0
18215396	21727034	30975839	2118/8/30 14:54	2118/9/4 15:00	2118/8/30 14:56	2118/9/1 14:09	1.9673495	1	71	51.890926	4	1	1	0.5	1	0	0	0	2	0	0	0	0	0	0	0	0	0	0	0	1	4	3	29	5	19	1	111	10.6	11.3	3.799999952	71	92	123	45	78	14	100	0
18347473	21728979	30996787	2119/8/23 17:17	2119/8/28 17:00	2119/8/23 17:18	2119/8/25 22:26	2.2139468	1	82	50	1	1	2	3	0	1	0	0	2	0	0	1	0	0	0	0	0	0	0	0	0	2	2	44	8	26	0.80000001	117	7.3000002	7.6999998	3.400000095	100	107	104	63	73	18	99	0
16099332	21734420	39965733	2168/11/7 17:59	2168/11/19 15:45	2168/11/7 20:02	2168/11/19 18:25	11.933021	1	75	67	1	2	1	1.1	1	0	0	0	2	0	0	0	0	0	0	0	0	1	0	0	0	9	3	61	47	34	0.89999998	190	8.3999996	3.2	3.200000048	154	69	100	68	75	14	100	0
18296400	21737428	38093804	2131/8/14 4:39	2131/9/8 17:15	2131/8/16 9:47	2131/8/20 17:37	4.3264003	1	54	93.699997	1	2	1	0.80000001	1	0	0	0	2	0	1	0	0	1	0	0	0	1	0	0	0	8	3	55	13	18	5.9000001	101	8.1000004	10	2.200000048	100	96	102	67	75	29	98	0
19688253	21741362	34835710	2164/9/13 7:05	2164/9/16 16:22	2164/9/13 10:33	2164/9/16 18:28	3.329699	1	73	51.890926	2	1	3	7.5999999	0	0	1	0	1	1	1	0	0	0	1	0	0	1	0	1	1	9	3	68	39	19	0.89999998	371	12.4	21.799999	4.099999905	92	112	110	37	68	64	99	1
11592298	21758109	31780966	2159/3/23 19:52	2159/4/15 13:42	2159/3/24 14:06	2159/3/30 1:20	5.4684377	1	71	76.838486	4	2	1	1.6	1	0	0	0	2	1	1	0	0	1	1	0	0	0	0	0	0	5	2	38	64	21	1.4	261	13.3	9.1000004	3.599999905	47	106	118	78	92	22	97	0
14500983	21758846	37643981	2148/11/29 15:23	2148/11/30 16:54	2148/11/29 16:50	2148/11/30 16:55	1.00375	1	79	35.924484	3	1	2	2.5	0	1	0	0	2	0	0	1	0	1	1	0	1	0	0	0	0	5	2	52	91	18	2	101	8.3000002	4	3.200000048	179	94	139	72	85	22	99	0
18182798	21766785	38057498	2122/12/18 19:31	2122/12/22 14:00	2122/12/18 19:32	2122/12/19 14:26	0.78746527	1	49	101.78604	1	2	2	2.0999999	0	1	0	0	2	0	0	0	0	0	0	0	0	0	0	0	0	2	4	26	153	25	0.80000001	139	11.7	13.9	3.5	113	86	97	61	74	18	99	0
17181688	21767301	31748125	2180/3/28 6:37	2180/4/5 15:00	2180/3/28 10:08	2180/3/29 15:43	1.2332523	1	56	78.652847	1	2	2	3	0	1	0	0	2	0	0	0	0	0	0	1	0	0	0	0	0	6	2	22	108	25	1.3	140	14.7	6.5	3.5	99	82	120	76	90	23	100	0
15825799	21768010	38213480	2131/4/18 1:59	2131/4/18 20:30	2131/4/18 4:14	2131/4/18 20:04	0.65975696	1	91	52.208439	2	1	4	14.3	0	0	0	1	1	1	0	0	0	1	1	0	0	0	0	0	0	8	4	86	2171	11	1.5	243	11.9	18	3.5	75	108	104	58	68	28	95	1
12769839	21768547	38985541	2141/6/28 16:42	2141/7/9 15:50	2141/7/1 13:45	2141/7/2 17:35	1.1597222	1	82	94.800728	4	2	1	1.5	1	0	0	0	2	0	1	0	0	0	1	1	0	0	0	1	0	8	0	33	58	26	0.89999998	187	10.2	7.5	3.200000048	82	80	133	54	78	10	91	0
14185804	21770316	37451901	2195/3/6 17:00	2195/4/3 18:52	2195/3/6 18:40	2195/3/10 11:13	3.6902316	1	82	63.548241	1	2	2	2.5	0	1	0	0	1	0	0	0	0	1	0	0	0	1	0	0	0	11	4	70	11	22	3.3	219	8.5	33.599998	2	399	98	126	80	91	15	99	1
19394690	21773476	33096681	2188/12/19 14:24	2188/12/31 15:44	2188/12/19 14:24	2188/12/31 18:45	12.181296	1	72	95	4	1	1	1.5	1	0	0	0	1	1	0	0	0	0	0	1	0	1	0	1	1	15	3	87	16	18	1	155	10.4	16.6	2.200000048	82	72	109	47	73	23	97	1
10193237	21774133	37455945	2111/3/31 13:58	2111/4/9 15:27	2111/3/31 13:59	2111/4/5 14:34	5.024653	1	82	81.419762	3	2	1	1.4	1	0	0	0	2	1	0	0	0	1	0	0	0	0	1	0	1	9	2	59	579	16	2.3	251	9.3999996	14.1	2.700000048	87	60	65	45	54	15	94	0
14212075	21776214	38990028	2189/8/11 16:58	2189/8/18 8:18	2189/8/11 19:28	2189/8/18 10:22	6.6210418	1	67	85.699997	1	1	3	7.3000002	0	0	1	0	1	1	0	0	0	0	1	0	0	1	0	1	0	15	3	131	405	9	1.5	344	8.8000002	23.9	2.900000095	72	113	134	36	60	30	100	1
16192578	21784851	30034693	2149/5/21 5:16	2149/5/26 13:00	2149/5/21 5:17	2149/5/24 22:31	3.7179282	1	53	95.79863	1	2	1	1.7	1	0	0	0	2	1	0	0	1	0	0	1	0	0	0	0	1	5	2	23	79	19	0.80000001	178	13	13.4	3.5	89	80	120	66	96	20	99	0
13984814	21795018	31854404	2165/8/19 0:00	2165/8/28 13:30	2165/8/22 11:24	2165/8/24 18:24	2.2920949	1	64	66.859459	1	1	1	0.40000001	1	0	0	0	2	0	1	0	0	0	0	0	0	0	0	0	0	3	3	43	58	24	1.2	109	8.8000002	18	2.599999905	67	80	102	63	75	32	98	0
10173670	21801929	32131292	2125/1/26 9:19	2125/2/16 14:00	2125/1/27 10:33	2125/2/10 1:53	13.639386	1	73	72.937592	1	1	4	11.4	0	0	0	1	2	0	1	1	0	1	0	0	0	0	0	0	0	3	2	33	18	18	0.80000001	146	13.7	9	3.5	80	78	162	63	102	30	99	0
14834029	21802306	30157548	2141/7/31 22:54	2141/8/6 14:40	2141/8/1 0:23	2141/8/2 22:03	1.9032986	1	83	60.700001	1	1	2	4.8000002	0	1	0	0	2	0	0	1	0	1	0	0	0	0	0	0	0	4	2	57	15	17	2.3	166	6.8000002	16.799999	3.700000048	59	89	136	78	92	26	87	0
18669865	21811212	36227278	2111/9/7 22:03	2111/9/19 11:15	2111/9/8 0:01	2111/9/14 12:44	6.5301967	1	71	81.827995	1	1	2	2.5	0	1	0	0	2	0	1	1	0	0	0	1	0	0	0	0	0	10	3	93	153	10	1.6	156	8.8999996	18.799999	3.5	77	70	140	73	89	22	98	0
17026123	21812097	31501786	2177/10/28 22:50	2177/10/30 3:35	2177/10/30 0:28	2177/10/30 5:20	0.20274305	1	87	70	1	2	4	16.700001	0	0	0	1	1	0	0	0	0	0	0	1	1	1	1	1	0	13	3	72	35	13	1.1	228	7.5	14.3	3.200000048	69	67	100	55	67	28	63	1
11288587	21813345	35832710	2169/12/29 16:17	2169/12/31 12:15	2169/12/30 18:28	2169/12/31 14:45	0.84524304	1	76	98.099998	1	2	4	16.1	0	0	0	1	1	0	0	1	1	1	1	0	0	1	1	1	0	13	4	109	22	15	1.9	194	8.8000002	17.799999	2.5	65	122	87	58	61	30	100	1
13173466	21816910	33123176	2178/12/12 12:23	2178/12/17 13:30	2178/12/12 12:23	2178/12/14 16:30	2.1713657	1	75	74.300003	1	2	1	2	1	1	0	0	2	0	0	0	0	0	0	1	0	0	0	0	1	5	3	21	16	21	1	140	13.5	11	3.799999952	71	82	119	54	82	12	100	0
17670186	21822447	36756010	2197/4/1 22:31	2197/4/24 13:49	2197/4/2 0:18	2197/4/6 3:12	4.1212039	1	74	87.135025	1	2	1	2	1	1	0	0	2	0	0	1	0	1	0	1	0	0	0	0	0	4	2	44	8	16	2	99	8.6000004	15.1	3.5	100	87	179	98	120	20	94	0
12336869	21828438	38801660	2137/1/1 14:57	2137/1/15 15:55	2137/1/10 9:29	2137/1/11 16:21	1.2860764	1	73	109.9507	1	2	1	1.7	1	0	0	0	2	0	0	0	0	0	0	1	0	0	0	0	0	4	2	41	58	25	0.80000001	84	12.2	7.4000001	3.799999952	139	88	98	50	68	14	100	0
11928036	21834739	36061968	2198/11/24 20:47	2198/12/6 17:20	2198/11/30 11:57	2198/12/4 0:54	3.5394561	1	56	86	4	2	2	2.0999999	0	1	0	0	2	0	0	0	0	0	1	1	0	0	0	0	0	3	3	32	23	20	1	169	14.1	8.5	3.200000048	127	97	132	81	98	16	100	0
13215341	21843186	33058410	2189/1/23 17:57	2189/1/27 14:25	2189/1/24 19:14	2189/1/25 15:37	0.84931713	1	49	89.811218	2	1	1	1.8	1	0	0	0	2	0	0	0	0	0	0	1	1	0	0	0	0	2	1	19	31	21	0.69999999	133	9	4.4000001	4.300000191	195	81	145	76	94	12	99	0
13325402	21847787	33311865	2163/6/13 14:25	2163/7/10 21:02	2163/6/14 11:07	2163/6/26 4:22	11.718901	1	54	69	2	1	1	1.2	1	0	0	0	2	0	0	1	0	1	0	0	0	1	0	1	0	15	4	142	5	10	4.4000001	81	9.3999996	6.0999999	3.700000048	63	72	130	92	102	24	97	0
19163747	21853396	30281064	2161/9/7 0:49	2161/9/16 19:32	2161/9/7 2:00	2161/9/8 16:33	1.6069098	1	80	48.579704	1	1	1	1	1	0	0	0	2	0	1	0	0	1	1	0	0	0	0	0	0	4	2	71	16	19	2.0999999	277	8.6000004	22.799999	3.200000048	100	80	95	61	67	18	98	0
15225003	21854973	38457679	2117/3/6 22:20	2117/3/15 12:36	2117/3/10 9:40	2117/3/11 16:42	1.293125	1	71	71.440742	4	1	1	1.1	1	0	0	0	2	0	0	0	0	0	0	0	0	0	0	0	0	4	3	37	35	26	1	83	15	5.5999999	4.800000191	83	73	100	49	66	13	100	0
11023651	21867262	31189433	2165/5/29 15:16	2165/6/6 16:25	2165/6/2 9:22	2165/6/4 14:36	2.2184954	1	58	98.300003	1	2	1	2	1	1	0	0	2	0	0	0	0	0	0	0	0	0	0	0	0	8	1	75	58	23	0.89999998	100	9.5	13.6	3.700000048	73	80	149	77	99	14	100	0
10108435	21874806	30944503	2184/4/17 4:51	2184/5/6 12:13	2184/4/17 4:54	2184/4/20 22:07	3.717257	1	62	93.893547	1	2	1	1.2	1	0	0	0	2	0	1	1	0	1	0	0	0	0	0	0	0	7	3	45	9	21	1.3	111	9.3000002	9.1999998	3.200000048	78	91	145	98	109	11	95	0
12167253	21877238	31696819	2173/8/6 18:39	2173/8/18 13:45	2173/8/13 15:07	2173/8/15 17:12	2.0865972	1	69	82.825905	1	1	2	2.2	0	1	0	0	2	0	0	0	0	1	1	0	0	0	0	0	0	4	3	36	153	23	1	146	6.8000002	9.6000004	3.299999952	106	80	98	59	72	14	100	0
16084602	21878566	30340367	2136/1/22 6:37	2136/1/26 17:49	2136/1/22 8:09	2136/1/22 18:26	0.42832175	1	40	104	2	2	1	1	1	0	0	0	2	0	1	0	0	0	1	0	0	0	0	0	0	7	2	53	52	20	21.200001	92	7.4000001	5.1999998	3.799999952	52	72	137	79	97	16	100	0
19676519	21879313	30789086	2116/1/16 13:02	2116/1/30 17:28	2116/1/18 12:27	2116/1/21 12:15	2.9923148	1	77	84.821701	1	2	2	3.7	0	1	0	0	2	0	0	1	0	1	1	0	0	1	0	1	0	13	3	103	18	20	1	92	7.8000002	13.9	3.599999905	73	97	115	57	78	16	100	0
12769611	21883025	39151937	2122/1/25 5:52	2122/1/30 16:00	2122/1/25 7:09	2122/1/27 12:19	2.2153473	1	67	103	4	2	1	1.5	1	0	0	0	2	1	1	0	0	0	0	0	0	1	0	0	0	9	3	20	32	22	1.1	146	16.700001	12.2	3.700000048	64	72	120	78	91	30	96	0
12245404	21897523	30686163	2119/3/31 0:37	2119/4/1 14:45	2119/3/31 0:39	2119/3/31 21:22	0.86336803	1	81	99.790237	4	1	1	1.9	1	0	0	0	2	0	1	0	0	1	1	0	0	0	0	0	0	1	1	33	18	26	1	228	10.5	4.5	3.799999952	100	55	136	69	83	13	92	0
19381528	21898267	32604687	2190/4/26 16:45	2190/5/10 17:18	2190/4/26 18:32	2190/5/8 22:41	12.17345	1	82	103	2	2	2	2.4000001	0	1	0	0	2	0	0	1	0	0	0	0	0	1	0	0	0	12	3	89	30	21	1.1	100	9	5.8000002	1.799999952	164	63	134	59	79	43	100	0
13643978	21900360	35250393	2123/4/12 12:00	2123/4/19 14:00	2123/4/13 10:08	2123/4/16 16:39	3.271574	1	83	79	1	2	1	1	1	0	0	0	2	0	0	0	0	0	0	0	0	0	0	0	0	5	4	27	58	24	0.60000002	84	11.6	14.4	4.599999905	64	80	129	71	92	14	99	0
13857353	21904924	38867832	2167/4/11 15:27	2167/4/15 16:05	2167/4/11 16:54	2167/4/12 17:29	1.0249768	1	80	104.77975	4	2	2	4.5999999	0	1	0	0	2	0	0	0	1	1	0	0	0	1	0	0	0	10	3	52	45	17	2.3	242	10.9	24.700001	2.5	68	117	178	112	124	20	100	0
12404964	21907911	38888647	2152/9/14 11:32	2152/9/19 16:00	2152/9/14 13:04	2152/9/14 16:31	0.14388889	1	75	50.799999	1	1	3	5.5999999	0	0	1	0	2	0	1	1	1	0	0	1	0	0	0	0	0	5	1	40	18	29	0.60000002	137	9.6999998	9.1000004	3.200000048	157	89	129	68	82	30	100	0
11970980	21909190	32136812	2123/7/12 23:36	2123/8/10 16:10	2123/7/12 23:37	2123/7/13 5:35	0.24851851	1	70	78.83429	1	2	2	2.9000001	0	1	0	0	2	1	0	0	0	0	0	1	0	1	0	0	1	12	4	83	62	23	1.5	291	13	15.6	3.599999905	85	147	137	90	99	34	94	0
16282136	21912838	39828750	2161/1/7 16:05	2161/1/12 14:30	2161/1/7 16:06	2161/1/10 17:39	3.0643749	1	64	98.883057	1	2	1	0.60000002	1	0	0	0	2	0	1	0	0	0	1	0	0	0	0	0	1	5	3	28	31	25	1	177	12.7	5.0999999	3.700000048	107	83	172	98	136	16	98	0
13224273	21927266	31281696	2151/11/30 20:21	2151/12/11 15:15	2151/12/5 10:43	2151/12/6 18:37	1.3292013	1	59	85.819603	3	2	1	1.4	1	0	0	0	2	0	0	0	0	0	1	0	0	0	0	0	0	7	2	54	58	21	9	99	7.9000001	13.7	4	131	63	123	54	77	14	100	0
18637704	21938111	32376604	2184/11/12 22:26	2184/11/20 14:30	2184/11/14 11:11	2184/11/17 15:05	3.1627083	1	74	102.69323	1	1	1	1.3	1	0	0	0	2	0	1	0	0	1	1	0	0	1	0	1	0	11	3	101	58	26	0.89999998	121	8.3999996	11.1	3.900000095	62	80	98	47	61	18	94	0
13213458	21940435	31546682	2175/10/25 14:53	2175/11/9 14:32	2175/11/3 9:45	2175/11/5 22:29	2.5307755	1	84	64.863655	1	2	2	2.9000001	0	1	0	0	2	0	1	0	0	1	0	0	0	0	0	1	0	9	2	39	153	23	2.3	85	9.3000002	9.6000004	3.200000048	87	70	110	40	62	14	100	0
19995780	21942461	36805359	2125/10/20 11:30	2125/10/27 14:00	2125/10/20 11:32	2125/10/23 20:44	3.3835301	1	84	81.419762	1	2	2	4.3000002	0	1	0	0	2	0	0	0	0	0	0	1	0	0	0	0	1	7	3	36	19	22	0.80000001	145	9.6999998	20.299999	3.5	64	81	105	35	69	16	100	0
10752847	21944096	34990441	2202/6/17 11:33	2202/6/17 0:00	2202/6/17 11:41	2202/6/18 5:07	0.72613424	1	68	52.799999	1	2	3	7.6999998	0	0	1	0	1	1	1	0	0	0	0	0	0	1	0	0	0	9	3	71	44	7	1.5	150	7	3	3.599999905	107	122	111	83	88	26	77	1
11357573	21947661	31927691	2184/3/22 18:56	2184/3/24 0:10	2184/3/22 19:30	2184/3/24 3:55	1.3513079	1	57	143.8	4	1	2	3.4000001	0	1	0	0	1	0	0	0	0	0	0	0	0	1	0	1	0	16	4	79	201	17	1.8	259	14.5	27.4	3.5	59	80	108	103	105	22	81	1
10758974	21950450	37374181	2145/2/11 6:22	2145/3/3 15:25	2145/2/11 6:24	2145/2/25 17:36	14.466412	1	64	71.848969	1	2	2	2.5	0	1	0	0	2	1	1	1	1	0	0	0	0	0	1	0	1	9	4	46	720	21	0.69999999	152	12.1	13.9	3.200000048	58	91	80	53	61	16	92	0
14889011	21962207	38597052	2125/6/8 18:20	2125/6/13 18:29	2125/6/8 19:27	2125/6/14 7:03	5.4832988	1	48	138.70844	2	2	1	1.9	1	0	0	0	1	0	0	0	0	0	1	0	0	0	0	0	0	5	3	34	64	29	1.2	168	12.6	10.4	3.400000095	76	95	129	83	94	23	94	1
10573891	21962520	32330210	2120/6/21 21:21	2120/6/30 14:20	2120/6/23 9:59	2120/6/24 21:24	1.4757408	1	67	73.84478	1	2	1	1.9	1	0	0	0	2	0	0	0	0	0	0	1	0	0	0	0	0	2	2	29	58	25	0.89999998	94	9.6000004	12.9	3.900000095	85	80	130	69	91	16	100	0
10763460	21967181	39420552	2147/9/14 16:51	2147/9/20 6:40	2147/9/14 18:31	2147/9/16 5:07	1.4419676	1	70	110.76717	1	1	1	1.9	1	0	0	0	1	0	1	0	0	0	0	0	0	0	0	0	0	5	3	57	114	38	1.5	328	11.6	24.1	4.199999809	40	102	125	67	82	22	91	1
13833897	21974450	30470702	2181/2/23 10:30	2181/3/23 18:15	2181/2/23 12:33	2181/3/11 14:51	16.096365	1	56	49.895119	4	1	2	4.6999998	0	1	0	0	2	0	0	0	0	0	1	0	0	1	0	0	0	18	3	116	49	18	1.1	387	10.5	3.9000001	2.900000095	90	117	95	63	73	19	94	0
19088387	21975130	31657577	2134/6/2 9:43	2134/6/5 16:15	2134/6/4 22:47	2134/6/5 20:57	0.92325234	1	91	68.85527	1	1	4	13.4	0	0	0	1	1	1	1	0	0	0	0	1	0	1	0	1	0	10	4	84	861	16	1.5	498	7.4000001	59.599998	2.900000095	76	106	110	61	80	28	93	1
12620666	21977665	34545773	2131/7/9 21:46	2131/7/10 5:21	2131/7/9 21:47	2131/7/10 7:33	0.40650463	1	91	65.36261	1	2	4	10.6	0	0	0	1	1	1	0	1	0	0	0	1	0	1	1	0	0	11	3	115	667	12.1	3.5999999	105	10.8	15.7	3.900000095	48	97	85	53	60	21	38	1
13053623	21981457	33220556	2171/3/11 11:49	2171/3/15 8:00	2171/3/11 14:28	2171/3/16 13:48	4.971632	1	45	99.790237	1	2	3	7.4000001	0	0	1	0	2	1	0	1	0	0	0	0	1	1	1	0	1	14	4	126	230	19	1.8	361	11.8	10.4	2.5	49	102	86	52	67	40	72	0
17770262	21982220	35425931	2177/5/11 6:54	2177/5/17 13:05	2177/5/11 8:30	2177/5/14 16:16	3.3239236	1	91	46	1	1	2	2.5	0	1	0	0	1	0	0	0	0	0	0	0	0	0	0	0	0	5	3	62	8	21	1.6	83	6.9000001	7.5	2.5	92	120	115	76	82	19	100	1
18268376	21982873	30861953	2128/2/5 20:53	2128/2/15 16:00	2128/2/5 20:53	2128/2/8 22:08	3.0516088	1	77	88.900002	1	2	1	1	1	0	0	0	2	0	0	1	1	1	0	0	0	1	0	0	0	13	3	65	11	12	5.3000002	101	8.1999998	13.6	2.700000048	100	104	112	73	82	20	100	0
10767970	21987545	36472818	2176/11/11 15:00	2176/12/6 15:15	2176/11/11 15:00	2176/11/25 17:10	14.090336	1	62	89.811218	1	2	3	5.0999999	0	0	1	0	2	1	0	1	0	1	0	0	0	1	0	0	0	17	2	97	7845	21	4.3000002	285	12.7	13.1	2.299999952	81	122	94	58	64	16	95	0
18187193	21987551	34770530	2123/5/15 22:06	2123/6/30 18:33	2123/5/28 2:29	2123/5/30 4:21	2.0775115	1	59	102.2	2	1	3	5.0999999	0	0	1	0	2	0	1	0	0	1	1	0	0	1	0	0	0	11	3	65	5	17	1.4	90	8.1000004	12.4	3.400000095	79	86	113	56	71	15	97	0
17783178	21988633	39275458	2114/10/31 18:27	2114/11/22 16:52	2114/11/3 11:57	2114/11/9 6:30	5.7730904	1	66	84.821701	4	2	2	2.2	0	1	0	0	2	1	1	0	0	0	1	0	0	0	0	0	0	8	2	55	943	16	2.5	96	9.1999998	11	3.299999952	92	85	118	68	84	20	98	0
13181186	21992568	33639266	2150/12/30 16:42	2151/1/19 15:12	2151/1/5 12:32	2151/1/6 20:53	1.3479398	1	66	70	1	2	2	3.0999999	0	1	0	0	2	0	0	0	0	0	0	1	1	1	0	0	0	7	3	40	57	22	0.60000002	113	7.6999998	5.8000002	3.200000048	108	86	94	47	64	16	100	0
13713539	21997327	39677468	2167/1/18 19:10	2167/1/19 14:39	2167/1/18 19:11	2167/1/19 19:24	1.0090046	1	73	149.68536	4	1	3	9.1999998	0	0	1	0	1	1	1	1	0	1	0	0	0	1	1	1	0	14	3	75	89	19	1.7	182	14.2	14.7	3.599999905	71	125	95	60	72	24	84	1
15874668	22008314	34234752	2120/4/14 15:43	2120/4/23 16:45	2120/4/14 17:47	2120/4/20 18:08	6.0147104	1	62	98.792336	1	2	3	8.1000004	0	0	1	0	2	0	1	1	0	0	0	0	0	0	1	0	0	12	2	87	288	15	1.4	102	13.2	20.799999	3.400000095	206	83	111	78	85	19	99	0
10169726	22012406	35268649	2160/8/13 14:45	2160/8/26 16:30	2160/8/18 10:36	2160/8/19 18:27	1.3271875	1	66	92.623482	1	2	1	1.2	1	0	0	0	2	0	0	0	0	1	1	0	0	1	0	0	0	11	3	52	58	24	2.5999999	88	10.2	5.4000001	2.799999952	76	108	95	45	59	14	96	0
14376936	22012952	33182847	2149/11/25 17:43	2149/11/29 12:30	2149/11/25 19:09	2149/11/28 15:29	2.8476737	1	63	41.140793	1	2	1	0.5	1	0	0	0	2	0	0	0	1	0	0	1	0	0	0	0	0	3	3	27	58	20	1	89	14.1	13	3.5	73	73	123	77	88	20	100	0
13812880	22016286	33857636	2136/10/8 18:10	2136/10/14 18:40	2136/10/10 9:02	2136/10/11 13:54	1.2032408	1	66	78.83429	4	2	1	1.9	1	0	0	0	2	0	1	0	0	0	1	0	0	0	0	1	0	9	3	29	58	22	0.60000002	168	12.4	8	3.599999905	150	74	114	52	72	16	100	0
14314703	22017011	31365995	2180/5/8 16:14	2180/5/16 16:56	2180/5/11 10:44	2180/5/12 15:11	1.1851389	1	62	110	1	2	1	1.8	1	0	0	0	2	0	0	0	0	0	1	1	0	0	0	0	0	5	3	36	58	25	0.80000001	123	9.8000002	7.0999999	4.400000095	70	110	123	50	72	18	98	0
13214820	22022206	35440594	2139/7/28 0:00	2139/8/4 16:19	2139/7/30 12:18	2139/8/4 18:05	5.2405438	1	77	85	1	2	1	1.9	1	0	0	0	1	0	0	0	0	1	0	0	0	1	1	1	0	12	4	74	23	22	2.4000001	163	8.3000002	13.6	2.200000048	88	73	107	53	66	16	100	1
10318823	22023800	35733722	2127/1/31 13:35	2127/2/11 15:48	2127/2/6 9:44	2127/2/7 10:10	1.0177662	1	56	112.76298	4	2	1	1.3	1	0	0	0	2	0	0	0	0	0	1	1	0	1	0	0	0	7	3	19	58	24	0.80000001	144	15.6	10.1	4	65	80	105	64	76	16	99	0
17780972	22027805	37160254	2184/3/3 12:26	2184/3/10 15:11	2184/3/3 12:26	2184/3/7 18:06	4.235764	1	83	63.276085	1	1	2	2.5	0	1	0	0	2	1	0	1	0	1	1	0	0	1	0	0	1	13	3	67	21	22	1.8	153	9.3000002	12.1	3.5	92	53	157	46	89	14	97	0
19027745	22042037	39026966	2154/6/28 20:12	2154/7/11 17:07	2154/6/28 20:13	2154/7/1 10:04	2.5775232	1	62	98.199997	1	2	2	3.5999999	0	1	0	0	2	1	1	0	0	1	0	0	0	1	0	0	0	11	3	47	43	21	3.3	150	13.5	28.4	3.299999952	64	60	147	80	101	24	92	0
15378075	22044436	32796713	2133/4/26 2:04	2133/5/29 18:55	2133/5/4 18:34	2133/5/9 1:06	4.2722106	1	68	79.151802	2	2	2	2.3	0	1	0	0	2	0	0	0	0	0	1	1	0	0	0	0	0	5	4	40	13	23	0.80000001	123	8.8000002	9.1000004	3.099999905	91	104	157	63	85	27	99	0
19420059	22049257	36314253	2114/1/3 21:44	2114/1/28 15:18	2114/1/7 9:46	2114/1/8 17:41	1.3302431	1	57	95.900002	1	1	1	0.60000002	1	0	0	0	2	0	0	1	0	1	1	0	0	1	0	0	0	8	3	47	6	30	1.5	204	9.5	8.5	3.299999952	91	86	108	56	68	16	100	0
11711020	22050846	36657275	2175/5/3 8:14	2175/6/22 17:35	2175/5/3 8:15	2175/5/8 20:52	5.5255442	1	71	93.621384	4	2	1	1.9	1	0	0	0	2	0	0	0	0	0	0	1	0	0	0	0	0	8	4	49	53	20	1.6	168	4	20.9	3.5	113	105	126	74	88	35	91	0
15011464	22054369	31416179	2118/9/6 18:31	2118/9/16 14:59	2118/9/12 13:27	2118/9/13 11:30	0.91818285	1	66	102.69323	1	2	1	1.7	1	0	0	0	2	0	0	0	0	1	1	0	0	0	0	0	0	6	1	29	58	26	1.1	117	10.1	5.5999999	4.699999809	87	70	112	55	74	16	100	0
18322840	22054938	33549544	2167/1/29 19:30	2167/2/6 12:27	2167/2/1 12:58	2167/2/3 11:33	1.9405787	1	59	76.838486	1	2	2	2.0999999	0	1	0	0	2	0	0	0	0	0	0	1	0	0	0	0	0	4	3	27	153	24	0.69999999	109	11.1	13.2	3.900000095	126	69	109	58	75	19	100	0
13219182	22058403	37145222	2137/11/7 20:35	2137/11/17 17:00	2137/11/10 12:14	2137/11/13 17:07	3.2036111	1	47	125	4	2	1	1.4	1	0	0	0	2	0	0	0	0	0	1	1	0	0	0	1	0	8	4	23	58	25	0.89999998	127	10.6	15.5	4.599999905	83	80	126	68	84	18	100	0
18535322	22064857	33860140	2157/8/2 21:56	2157/8/5 16:55	2157/8/2 21:56	2157/8/5 16:59	2.7936227	1	61	82.009438	1	2	2	2.3	0	1	0	0	2	0	0	0	0	0	1	0	0	0	0	0	0	1	3	26	23	17	0.80000001	307	14.9	16	4.099999905	212	93	152	88	102	20	97	0
19354771	22070497	31334131	2138/6/26 14:32	2138/6/28 14:15	2138/6/26 14:33	2138/6/27 13:43	0.96521991	1	59	86.18248	4	2	2	3.2	0	1	0	0	2	1	1	1	0	0	0	0	0	0	1	0	0	4	2	32	33	15	1.6	171	11.8	9.3999996	4.099999905	96	89	112	67	78	16	99	0
11190374	22072526	31720989	2140/2/2 13:02	2140/2/8 18:04	2140/2/2 13:04	2140/2/6 21:19	4.3438077	1	62	55.400002	1	1	3	6.0999999	0	0	1	0	2	0	0	0	0	0	0	0	0	1	0	0	0	9	3	47	121	15	1.1	107	9.1999998	22.9	2.5	81	89	96	78	85	21	99	0
16118468	22076879	33022373	2132/9/21 17:33	2132/10/2 13:30	2132/9/24 12:08	2132/9/25 19:32	1.3085996	1	69	100.2	4	2	1	1.2	1	0	0	0	2	0	0	0	0	0	0	0	0	0	0	0	0	6	3	52	58	23	6.1999998	138	7.5	8.8999996	4.699999809	242	68	89	48	62	16	100	0
19341048	22078033	34058290	2150/6/23 19:10	2150/7/7 19:07	2150/6/27 10:30	2150/7/1 10:57	4.0183334	1	73	93.802826	1	1	1	1.6	1	0	0	0	2	1	1	0	0	1	0	0	0	1	0	1	0	9	3	44	58	21	1.6	129	9.1999998	10.6	3.599999905	97	71	92	59	71	15	100	0
19176193	22080556	35809189	2132/2/29 19:26	2132/3/8 15:35	2132/3/4 9:37	2132/3/6 20:58	2.4727082	1	56	80.920807	1	2	2	2.5	0	1	0	0	2	0	0	0	0	0	0	0	0	0	0	0	0	6	2	25	153	25	0.80000001	105	9.5	9.8000002	3.900000095	80	85	111	61	78	14	100	0
13965106	22081062	35922207	2147/12/9 17:49	2147/12/13 13:30	2147/12/9 17:49	2147/12/11 16:24	1.9406829	1	77	73.345825	1	1	1	1.4	1	0	0	0	2	0	0	0	1	0	0	1	0	0	0	0	0	1	1	28	51	22	1	122	10.9	8.3000002	3.400000095	54	87	119	65	80	16	98	0
16252024	22084741	33311871	2156/2/26 18:43	2156/3/6 18:30	2156/3/1 9:26	2156/3/2 17:09	1.3217477	1	71	97.794441	1	2	1	1.3	1	0	0	0	2	0	0	1	0	0	1	0	0	0	0	0	0	8	2	29	58	22	1.4	156	8.8000002	11.2	3.900000095	61	66	113	52	69	17	94	0
12897194	22086492	33473720	2166/8/2 0:40	2166/8/9 10:55	2166/8/2 1:48	2166/8/9 14:26	7.5264931	1	71	75.840584	4	2	1	1.3	1	0	0	0	1	1	1	1	0	1	0	0	1	1	0	0	0	13	4	87	91	16	5.3000002	119	11.5	15.3	3.700000048	81	101	120	77	82	20	85	1
18584543	22087817	32837043	2148/6/9 13:46	2148/6/12 18:20	2148/6/9 14:38	2148/6/10 15:13	1.0242361	1	65	79.832191	2	1	2	2.2	0	1	0	0	2	0	0	0	0	0	0	1	0	0	0	0	0	2	2	43	153	20	1.2	134	11.8	15.2	3.5	57	82	121	64	76	27	97	0
10999395	22094873	38103258	2148/3/13 16:50	2148/4/6 13:18	2148/3/13 16:52	2148/3/25 21:20	12.185857	1	29	101	1	1	3	7.9000001	0	0	1	0	2	0	0	0	0	0	0	1	0	1	0	1	0	19	4	114	1215	15	3.3	364	8.8999996	16.200001	1.799999952	95	93	62	11	17	30	99	0
18023584	22100119	39005422	2158/8/13 17:43	2158/9/7 16:00	2158/8/13 20:50	2158/9/7 17:20	24.854757	1	57	174.63292	1	1	1	1.7	1	0	0	0	1	1	0	0	0	0	1	0	0	1	0	1	0	8	4	118	50	16	2	371	13.5	14.9	3.900000095	59	113	119	37	48	18	95	1
11209237	22106798	37832875	2167/8/6 17:36	2167/8/15 15:30	2167/8/8 21:56	2167/8/11 19:33	2.900301	1	81	0	1	1	1	0.80000001	1	0	0	0	2	1	0	0	0	0	0	0	0	0	0	0	0	2	2	29	16	21	0.60000002	133	10.4	6.6999998	3.099999905	66	94	105	50	64	20	98	0
10859819	22107844	32567915	2141/8/18 21:45	2141/8/23 5:15	2141/8/18 22:58	2141/8/23 2:07	4.1318402	1	68	110.76717	1	2	1	1.1	1	0	0	0	2	0	0	0	1	0	0	0	0	0	0	0	0	10	3	102	34	17	1.4	144	14.8	14.1	3.5	78	106	151	97	106	20	100	0
14352969	22108269	34519899	2125/7/15 1:43	2125/7/28 12:45	2125/7/15 1:44	2125/7/16 15:39	1.5799537	1	67	65.770844	2	1	1	0.60000002	1	0	0	0	2	0	0	0	0	0	0	0	0	0	0	0	0	7	4	60	274	21	4.5999999	81	8.3000002	12.2	2	70	79	180	77	106	17	100	0
18021029	22108959	37450819	2141/4/28 16:28	2141/5/14 15:25	2141/4/28 16:28	2141/5/2 18:15	4.0741897	1	83	57.470104	1	1	1	1.6	1	0	0	0	2	0	1	0	0	0	0	0	0	0	0	0	0	2	3	45	8	27	1.1	179	8.6999998	12.7	3.5	100	91	117	75	87	16	99	0
17431114	22111212	32732521	2116/8/6 21:41	2116/9/11 15:48	2116/8/24 22:03	2116/8/29 11:30	4.5607753	1	66	84.005234	1	2	2	2.2	0	1	0	0	2	0	1	0	0	0	0	0	0	1	0	0	0	11	4	77	17	22	2.5999999	111	7.3000002	19.1	2.700000048	54	129	141	86	97	27	100	0
17711995	22115474	35271922	2111/9/27 0:00	2111/9/30 18:11	2111/9/27 14:32	2111/9/28 16:14	1.0706134	1	56	74.800003	4	2	2	3.5	0	1	0	0	2	0	0	0	0	0	0	0	0	1	0	0	0	6	3	27	37	18	0.89999998	165	12.7	10.5	4.800000191	126	62	109	70	86	18	100	0
19801566	22118192	35561399	2133/10/19 13:46	2133/10/25 18:55	2133/10/19 15:17	2133/10/25 19:13	6.1643171	1	69	62.799999	1	2	1	2	1	1	0	0	2	0	0	0	0	0	1	1	0	0	0	0	0	4	2	77	58	24	0.40000001	218	14.1	8.8999996	3.700000048	54	80	185	117	133	17	97	0
18902683	22122173	30109818	2154/3/20 22:16	2154/4/6 19:30	2154/3/26 1:16	2154/4/1 19:05	6.7424998	1	77	101.78604	1	2	2	3.9000001	0	1	0	0	2	0	1	0	1	1	1	0	0	1	0	0	0	12	2	55	31	18	3.0999999	182	11.1	7.5999999	4.5	76	50	76	68	72	25	98	0
18919264	22123258	37186991	2189/12/13 18:57	2189/12/19 13:17	2189/12/13 18:57	2189/12/17 1:15	3.2622106	1	70	56.700001	1	1	1	1.2	1	0	0	0	2	0	1	0	0	0	0	0	0	0	0	0	0	5	2	47	36	34	0.80000001	99	10.7	11	3.400000095	50	98	117	77	86	26	88	0
11128013	22129205	36766215	2179/9/19 0:05	2179/10/7 20:08	2179/9/24 12:46	2179/10/3 4:07	8.6400576	1	71	60	1	1	2	3.4000001	0	1	0	0	2	1	0	0	1	0	0	1	0	0	1	0	1	3	2	39	71	25	0.60000002	88	7.4000001	13.8	3.599999905	115	72	116	62	89	12	100	0
10015931	22130791	37093652	2177/3/24 21:47	2177/3/29 14:15	2177/3/24 21:48	2177/3/29 18:03	4.8440857	1	87	57.28867	1	2	2	2.8	0	1	0	0	1	0	0	1	0	1	1	0	0	1	0	0	0	10	3	86	11	19	2.5999999	219	7.5999999	9.6999998	2.299999952	92	110	82	52	59	28	87	1
17974554	22131644	33029392	2152/7/9 11:45	2152/7/24 18:00	2152/7/9 14:29	2152/7/11 5:35	1.6292361	1	76	67.5	3	2	1	1	1	0	0	0	2	0	0	0	0	1	1	0	0	1	0	0	0	8	3	63	22	26	1.6	86	9.8000002	3.8	2.900000095	78	70	115	43	60	23	95	0
18300442	22135143	35712155	2158/12/8 20:29	2158/12/14 13:20	2158/12/8 20:30	2158/12/12 5:54	3.3914931	1	55	141	4	2	1	1.3	1	0	0	0	2	0	1	0	0	0	0	0	0	0	0	0	1	5	3	25	11	26	0.80000001	131	12.4	10.4	3.5	121	100	106	53	98	28	98	0
14439238	22141515	37136276	2114/10/31 19:25	2114/11/7 17:00	2114/10/31 19:25	2114/11/4 16:41	3.8859723	1	91	75.840584	1	1	1	0.89999998	1	0	0	0	2	0	0	0	0	1	0	0	0	0	0	0	1	3	3	58	8	18	1.6	193	9.3000002	12.3	3.5	100	93	133	31	102	16	99	0
19496864	22156581	39384190	2161/10/21 10:12	2161/11/5 16:50	2161/10/21 11:33	2161/10/28 19:02	7.3123031	1	91	79.741478	4	2	2	3.2	0	1	0	0	2	0	0	0	0	1	0	1	0	1	0	0	0	8	4	116	302	20	1.3	233	13.1	17.4	4	79	69	119	54	78	22	100	0
13485392	22161587	35363538	2187/9/16 0:25	2187/10/16 18:20	2187/9/16 0:27	2187/10/16 18:33	30.754316	1	75	60.373096	4	2	1	1.1	1	0	0	0	2	0	1	0	0	1	0	0	0	1	0	0	0	12	3	116	233	26	2.7	199	8.8000002	20	1.799999952	82	78	122	69	78	20	96	0
10180505	22164569	34410900	2186/6/22 0:00	2186/6/27 16:39	2186/6/22 14:58	2186/6/23 7:54	0.70511574	1	75	54.884632	4	1	1	1.7	1	0	0	0	2	0	0	0	0	0	0	1	0	0	0	0	1	5	2	27	65	25	0.60000002	103	13	6.3000002	4	241	76	134	60	85	15	96	0
14531295	22164674	38627754	2164/11/27 16:22	2164/12/6 17:20	2164/11/29 20:45	2164/11/30 22:13		1	70	81.419762	2	1	1	1.5	1	0	0	0	2	0	0	1	0	1	1	0	1	0	0	0	0	3	1	35	27	23	1.1	167	8.8000002	5.6999998	4.7	156	85	131	69	91	15	100	0
13604004	22164776	39904982	2166/2/20 16:21	2166/3/4 17:37	2166/2/27 10:08	2166/2/28 13:37	1.145	1	60	82	1	2	2	2.9000001	0	1	0	0	2	0	0	0	0	1	1	0	0	0	0	0	0	5	3	32	153	23	1.6	108	10.7	15	4.099999905	92	71	113	57	75	23	100	0
16050606	22167542	30993471	2113/9/30 21:58	2113/10/21 17:09	2113/9/30 21:59	2113/10/11 18:20	10.847951	1	79	97.794441	4	2	1	1.9	1	0	0	0	2	0	1	0	0	0	1	1	0	1	0	1	0	8	3	69	50	17	1.8	205	10.4	14	3.099999905	202	98	111	61	72	20	87	0
11726265	22168391	32966480	2138/1/24 16:22	2138/1/31 16:30	2138/1/27 13:11	2138/1/28 17:27	1.178206	1	83	51.890926	4	1	2	3.0999999	0	1	0	0	2	0	0	0	0	0	0	1	0	0	0	0	0	9	2	80	153	22	0.60000002	112	10.2	32.400002	3.599999905	70	76	160	77	112	20	100	0
15008298	22173611	33718307	2142/8/9 0:34	2142/8/13 3:00	2142/8/9 2:05	2142/8/13 4:27	4.0992942	1	91	61.461716	1	2	2	2.3	0	1	0	0	1	1	1	0	0	1	0	0	0	1	0	0	0	14	2	72	73	18	2.5999999	105	10.9	9.3000002	2.900000095	46	71	95	63	74	15	98	1
11838076	22177781	35080600	2122/7/7 13:13	2122/7/27 16:00	2122/7/7 13:14	2122/7/10 21:38	3.3498611	1	83	54.29496	4	2	1	1.5	1	0	0	0	2	0	0	1	0	0	0	0	0	0	0	0	0	4	2	30	22	35	1.6	178	14.1	6.9000001	3.700000048	90	83	131	103	111	20	100	0
12470349	22178978	32644371	2140/6/29 23:57	2140/7/10 17:46	2140/7/6 14:38	2140/7/7 12:35	0.9144097	1	57	67.900002	4	2	1	1.7	1	0	0	0	2	0	0	0	0	0	0	1	1	0	0	0	0	7	3	74	25	23	0.89999998	95	10.4	18.299999	3.5	80	84	130	76	96	15	98	0
13291750	22188327	32909036	2187/5/20 4:35	2187/5/26 14:30	2187/5/22 8:44	2187/5/23 23:23	1.6101042	1	58	74.434448	1	2	2	2.3	0	1	0	0	2	0	0	0	0	1	0	0	0	0	0	0	0	6	3	53	153	25	1.4	120	8.6000004	10.3	4.099999905	94	80	93	60	72	19	100	0
15408051	22195574	38920246	2138/11/23 20:49	2138/11/26 17:15	2138/11/23 20:50	2138/11/24 9:12	0.5152083	1	56	115.4	1	2	2	2.3	0	1	0	0	2	0	0	0	0	0	0	1	0	0	0	0	0	3	2	34	153	21	0.89999998	118	15	9.6999998	3.5	58	94	135	88	100	18	94	0
19477014	22200714	36858336	2138/3/2 9:05	2138/3/10 16:30	2138/3/4 15:04	2138/3/5 22:40	1.3168287	1	69	75	1	2	1	1.6	1	0	0	0	2	0	0	0	0	1	0	0	0	0	0	0	0	7	4	25	58	22	1.1	140	6.9000001	9.5	3.5	99	78	106	48	63	16	100	0
11895521	22205117	34254284	2163/11/21 12:56	2163/11/28 13:40	2163/11/24 9:40	2163/11/25 18:11	1.3553704	1	57	93.802826	4	2	1	1.9	1	0	0	0	2	0	0	0	0	0	0	0	0	0	0	0	0	8	4	64	58	24	1	107	10.7	17.299999	4.699999809	206	74	110	60	80	14	100	0
17658796	22205211	38964585	2163/6/13 1:55	2163/6/13 16:10	2163/6/13 1:59	2163/6/13 16:12	0.59203702	1	72	99.800003	1	2	1	1.4	1	0	0	0	2	0	0	0	0	0	0	0	0	0	0	0	0	1	2	22	58	21	0.69999999	313	14.4	7.3000002	3.200000048	68	104	120	82	91	16	96	0
18927062	22215124	39203865	2179/9/17 23:16	2179/9/24 15:22	2179/9/17 23:17	2179/9/21 1:36	3.0963194	1	91	84	1	2	1	2	1	1	0	0	2	0	0	0	0	0	0	1	1	1	0	0	0	8	3	48	19	19	1.4	107	13	21.1	3.5	100	107	105	60	69	21	100	0
11708407	22215211	38794565	2112/12/24 22:35	2112/12/30 18:35	2112/12/26 11:17	2112/12/27 18:17	1.2921875	1	55	99	3	2	1	1.3	1	0	0	0	2	0	0	0	0	0	1	1	0	0	0	0	0	5	3	26	58	25	0.89999998	136	12.7	15.7	3.900000095	69	97	145	75	99	14	97	0
10976054	22215240	35699431	2164/10/25 14:47	2164/11/3 19:12	2164/10/29 14:48	2164/10/30 21:09	1.2641551	1	75	91.988457	1	2	1	1.3	1	0	0	0	2	0	0	0	0	1	1	0	0	0	0	0	0	2	2	40	14	24	1.6	115	8.1000004	10.7	3.799999952	83	64	142	49	73	14	100	0
12621660	22228593	38610393	2182/3/21 20:41	2182/4/1 20:00	2182/3/24 22:51	2182/3/29 16:53	4.7509723	1	53	104.87047	1	2	2	3	0	1	0	0	2	0	1	1	0	0	0	1	0	0	1	0	0	3	4	50	67	26	1.3	111	7.9000001	12.9	3	46	92	156	44	61	17	97	0
10800948	22237741	36730087	2198/9/12 5:03	2198/9/26 19:41	2198/9/12 8:18	2198/9/15 21:35	3.5535069	1	76	78.699997	1	2	2	2.5999999	0	1	0	0	2	0	1	0	0	1	1	0	1	0	0	0	0	6	4	52	25	21	1.5	337	9.1999998	12.6	3.299999952	63	77	119	99	103	24	100	0
11012358	22246329	32549016	2160/6/15 16:43	2160/6/20 14:42	2160/6/15 16:43	2160/6/18 18:01	3.0542824	1	48	87.724693	2	2	2	2.7	0	1	0	0	2	0	0	0	0	0	0	0	0	0	0	0	1	3	4	31	146	20	1.3	284	15.3	26.700001	3.799999952	190	90	161	76	88	17	100	0
12412352	22248040	30381827	2123/10/12 21:54	2123/11/1 15:00	2123/10/22 2:50	2123/11/1 16:39	10.575856	1	76	78.743576	3	2	1	1.3	1	0	0	0	1	0	1	0	0	1	1	0	0	0	0	0	0	12	3	118	13	22	2.9000001	139	12.9	14.8	4.599999905	46	91	129	62	77	16	99	1
17277688	22249743	32533605	2186/5/31 23:31	2186/6/13 15:12	2186/6/1 0:23	2186/6/5 15:53	4.6462498	1	32	97.794441	3	2	2	2.0999999	0	1	0	0	2	1	1	0	0	0	0	0	0	1	0	0	0	11	2	40	19	21	1.3	250	10.2	11.1	2.900000095	97	118	125	101	106	28	93	0
14260898	22249768	33828762	2145/5/20 9:52	2145/5/24 0:08	2145/5/20 9:53	2145/5/24 4:15	3.7657292	1	87	77.300003	2	1	1	1.8	1	0	0	0	1	1	0	0	0	1	0	0	0	0	1	0	1	12	3	86	318	16	1.9	273	8.5	9.8000002	3.400000095	154	88	124	31	79	20	100	1
12271507	22258468	35876246	2120/2/18 0:00	2120/2/25 14:00	2120/2/18 13:08	2120/2/22 17:54	4.1983218	1	65	68.356316	1	1	1	1.2	1	0	0	0	2	0	0	0	0	0	0	1	0	1	0	1	0	8	2	78	26	32	0.89999998	82	12.3	6.1999998	3.5	79	59	131	46	69	9	97	0
18656828	22261544	30771613	2117/11/17 23:10	2117/11/25 15:30	2117/11/18 0:23	2117/11/18 14:36	0.59254628	1	86	70	1	2	1	1.7	1	0	0	0	2	0	1	0	0	1	1	0	1	0	0	0	0	5	2	47	58	13	3.2	175	9.1000004	9.6000004	4	100	73	131	52	73	25	97	0
16426580	22264764	37532693	2166/10/4 15:32	2166/10/19 14:18	2166/10/4 16:42	2166/10/13 22:00	9.2206249	1	61	79.832191	2	2	2	4.9000001	0	1	0	0	2	0	0	1	0	0	0	1	0	1	0	1	0	15	3	90	83	18	1.6	139	11.4	9.8000002	2.700000048	93	138	144	82	99	16	98	0
10367718	22264834	33398298	2192/3/5 7:42	2192/3/20 11:54	2192/3/9 16:30	2192/3/13 12:04	3.8153472	1	53	90.128731	2	1	1	0.5	1	0	0	0	2	0	1	0	0	1	1	0	0	0	0	0	0	10	2	98	58	22	3.2	151	8.5	6.4000001	3.799999952	139	80	113	56	73	20	100	0
15429606	22269972	31461923	2188/1/8 12:27	2188/1/9 17:55	2188/1/8 14:27	2188/1/10 23:06	2.3609259	1	56	59.964863	4	2	2	2.9000001	0	1	0	0	1	0	0	0	1	0	0	0	0	1	0	0	0	9	4	123	39	19	1	184	13.5	2.9000001	3.700000048	151	110	133	104	112	18	99	1
18369810	22270583	33173015	2169/1/4 1:09	2169/1/12 18:05	2169/1/6 11:12	2169/1/6 21:30	0.42903936	1	54	78.83429	4	2	1	1.6	1	0	0	0	2	0	0	0	0	0	1	1	0	0	0	0	1	3	2	25	23	23	1	264	14.4	8	4	128	84	133	68	99	13	95	0
17284711	22270973	35763786	2117/1/7 19:37	2117/1/12 17:47	2117/1/8 9:01	2117/1/9 17:54	1.3699653	1	61	49	4	1	2	4.5999999	0	1	0	0	2	0	0	0	0	0	1	0	0	0	0	0	0	4	3	30	16	23	0.60000002	93	11.3	12.9	3.200000048	129	63	130	78	97	16	100	0
18489131	22279433	39390977	2131/3/7 14:13	2131/3/15 14:56	2131/3/7 14:14	2131/3/8 21:52	1.3179398	1	76	42.900002	4	1	1	1.9	1	0	0	0	2	0	1	0	0	0	0	0	0	0	0	0	0	4	3	61	11	22	4.5	87	9.3999996	29.4	3.5	100	108	145	92	107	27	98	0
16495359	22281878	34197394	2127/4/18 8:00	2127/4/22 16:30	2127/4/18 11:46	2127/4/19 12:54	1.0474538	1	70	76.838486	4	2	1	1.6	1	0	0	0	2	0	0	0	0	0	0	0	0	0	0	0	0	6	3	22	58	20	0.89999998	151	11.6	15.9	4.5	74	86	130	74	96	11	100	0
18710487	22292800	33476353	2160/3/16 20:47	2160/3/24 18:50	2160/3/17 9:27	2160/3/18 18:37	1.3818402	1	72	98.202667	4	2	1	1.8	1	0	0	0	2	0	0	0	0	0	0	1	0	0	0	1	0	5	2	21	58	21	0.80000001	106	8.5	8.6000004	3.799999952	143	86	94	62	74	20	100	0
10030746	22297761	39243130	2169/7/6 19:07	2169/7/12 12:00	2169/7/8 12:16	2169/7/9 17:08	1.2027662	1	62	75.341637	1	2	2	2.3	0	1	0	0	2	0	0	0	0	0	1	1	0	0	0	0	0	5	2	28	153	25	1.1	192	14.7	7.1999998	4.099999905	86	74	109	55	69	15	100	0
17369196	22299273	37800058	2173/4/24 19:36	2173/4/28 14:45	2173/4/24 19:37	2173/4/28 15:48	3.8412154	1	87	51.200001	4	1	1	1.3	1	0	0	0	2	0	1	1	0	0	0	0	1	0	1	0	0	6	4	49	58	18	1.4	155	10.8	16.299999	3.5	88	104	122	54	72	24	92	0
15575672	22306366	39048038	2170/5/11 14:48	2170/5/14 0:44	2170/5/11 16:19	2170/5/15 0:44	3.3508449	1	59	96.705811	4	1	2	4.0999999	0	1	0	0	1	1	1	0	0	0	0	0	0	1	0	0	0	14	3	89	57	21	1	210	11.4	18	3.099999905	92	94	107	84	88	20	100	1
10210981	22317400	38800147	2123/3/15 22:36	2123/3/20 17:13	2123/3/15 22:37	2123/3/18 14:24	2.6574883	1	66	80.42186	1	1	2	2.0999999	0	1	0	0	2	1	0	0	0	0	0	1	0	1	0	0	1	3	2	19	150	24	0.80000001	190	14	18.200001	4.099999905	66	80	116	64	88	32	96	0
11799303	22319209	32117491	2183/11/6 17:58	2183/11/13 15:44	2183/11/6 17:58	2183/11/10 12:17	3.7627547	1	59	55	2	1	2	2.0999999	0	1	0	0	2	0	0	0	0	0	0	1	0	0	0	1	1	5	3	43	11	23	0.60000002	108	11.6	4.8000002	3.799999952	132	81	105	61	80	18	100	0
14087161	22321474	36367521	2127/3/7 5:42	2127/3/24 17:30	2127/3/7 5:42	2127/3/17 18:00	10.512072	1	37	80.199997	4	1	3	6.5	0	0	1	0	2	0	0	0	0	0	0	0	0	1	0	0	0	9	1	52	944	26	2.0999999	187	11.1	10.7	2	53	107	103	62	72	20	100	0
14881763	22321585	38308557	2154/9/5 2:26	2154/9/7 16:17	2154/9/5 3:25	2154/9/5 16:17	0.53646994	1	69	102.2	1	2	1	1.3	1	0	0	0	2	0	0	1	0	0	1	0	0	0	0	0	0	5	1	40	19	21	1.2	72	7.3000002	6.4000001	2.799999952	100	68	88	55	65	15	99	0
13831155	22323013	39648370	2160/10/11 6:53	2160/10/19 18:04	2160/10/11 10:52	2160/10/13 17:38	2.2817709	1	83	60.5	1	2	1	1.2	1	0	0	0	2	0	1	0	0	0	0	0	0	0	0	0	0	7	2	52	38	21	1.9	90	11.9	11	3.200000048	75	96	136	53	76	21	90	0
19499121	22324256	34869377	2150/2/25 20:07	2150/3/10 14:18	2150/2/27 17:59	2150/3/2 18:09	3.0074422	1	75	103.4	1	1	1	1.7	1	0	0	0	2	0	1	0	0	0	1	0	0	0	0	0	0	6	2	64	33	26	3.7	154	9	10.6	3.400000095	100	125	82	66	70	19	100	0
18530609	22330498	31693616	2120/8/28 23:20	2120/9/13 18:32	2120/8/29 14:05	2120/9/1 9:40	2.8160996	1	72	73	1	2	2	2.2	0	1	0	0	2	0	0	0	0	0	1	1	0	1	0	0	0	13	4	85	29	23	1.1	202	8.5	6.3000002	4	100	116	86	45	57	18	100	0
10402903	22331866	34317305	2148/7/4 0:25	2148/7/11 16:56	2148/7/4 0:26	2148/7/6 21:10	2.8637731	1	82	66.95018	4	2	1	1.4	1	0	0	0	2	0	1	0	0	1	0	0	0	0	0	0	0	6	2	47	37	27	1.4	203	10.6	11.4	3.5	43	86	145	76	95	18	99	0
12199249	22337826	37978004	2144/9/27 17:47	2144/10/2 16:20	2144/9/27 23:05	2144/9/28 11:53	0.53318286	1	91	41.599998	1	1	1	1.6	1	0	0	0	2	0	0	0	0	0	0	1	0	0	0	0	0	5	3	55	58	24	0.5	115	10.4	1.5	3.299999952	100	88	84	50	58	22	95	0
12959120	22344821	37490486	2176/2/18 15:44	2176/2/19 11:45	2176/2/18 15:45	2176/2/19 13:50	0.92052084	1	31	66.678024	1	1	3	9.8999996	0	0	1	0	1	1	0	0	0	0	0	0	0	0	0	0	0	4	4	102	291	17	0.69999999	144	12	14	2.299999952	119	65	118	66	76	10	100	1
15294148	22349447	31491152	2124/8/24 10:45	2124/8/31 16:20	2124/8/25 14:30	2124/8/27 14:13	1.988125	1	89	67	1	2	1	1.5	1	0	0	0	2	0	0	0	0	0	0	1	0	0	0	0	0	5	3	22	58	19	0.89999998	114	8.6000004	13.3	4.400000095	139	80	131	66	91	16	89	0
16825279	22360055	36920573	2148/4/22 18:14	2148/5/26 19:00	2148/4/22 18:15	2148/4/22 19:13	0.040543981	1	41	43.907707	1	1	2	2.5	0	1	0	0	2	0	0	1	0	0	0	0	0	0	0	0	0	4	2	33	8	21	1.8	177.60001	10.9	13.7	3.200000048	49	102	89	64	73	21	100	0
12134533	22360444	34539632	2178/12/27 4:09	2179/1/1 18:30	2178/12/27 5:43	2178/12/27 18:13	0.52129632	1	39	72.347923	1	2	2	3.5	0	1	0	0	2	1	1	0	0	0	1	0	0	0	0	0	0	5	3	65	45	15	1.5	492	15	38.5	4.199999809	64	132	106	66	79	24	96	0
11918176	22361264	38186077	2149/2/2 14:02	2149/2/5 18:00	2149/2/3 21:19	2149/2/4 16:30		1	60	67.199997	4	1	1	1	1	0	0	0		0	0	0	1	0	0	1	0	0	0	0	0	1	1	30	33	22	1.1	160	13	8.3999996	4	264	99	104	62	73	13	99	0
18891561	22364091	32177523	2166/8/16 18:45	2166/8/19 7:20	2166/8/18 15:09	2166/8/19 11:33		1	86	49.577606	4	1	2	3	0	1	0	0	1	0	0	1	0	0	0	1	0	0	1	0	0	10	1	55	44	25	1.2	112	10.9	12.9	4.3	96	75	75	48	53	25	92	1
16828280	22369507	30007565	2141/7/9 0:17	2141/7/29 15:00	2141/7/9 1:34	2141/7/27 20:53	18.805277	1	84	106	4	2	2	5	0	1	1	0	2	1	1	1	0	0	0	1	0	1	1	0	0	12	2	84	748	19	3.3	145	12.3	9.1000004	3.599999905	58	90	139	78	93	20	93	0
18117341	22369987	34906906	2187/5/2 18:34	2187/5/11 17:08	2187/5/2 20:12	2187/5/3 20:55	1.0302199	1	32	89.402985	2	2	1	1.1	1	0	0	0	2	0	1	0	0	0	0	1	0	0	0	0	0	6	2	65	15	21	10.6	106	7.9000001	10.2	3.900000095	100	106	184	104	128	25	97	0
10329288	22371163	32605936	2133/7/29 17:16	2133/8/6 14:00	2133/8/1 1:30	2133/8/3 16:39	2.6308448	1	81	103.78185	1	2	1	1.6	1	0	0	0	2	0	0	0	0	1	0	0	0	0	0	0	1	4	3	48	32	26	1.4	207	13.7	5.5	4.699999809	123	68	146	56	77	14	96	0
11928692	22384987	34070963	2179/12/7 0:00	2179/12/21 2:32	2179/12/7 15:05	2179/12/21 7:35	13.68743	1	67	114.75877	1	1	1	1.7	1	0	0	0	1	1	1	0	0	0	1	0	0	1	0	0	0	11	4	119	37	21	1.6	192	11.8	16	2.900000095	102	84	56	24	35	33	97	1
19270749	22388196	36274299	2182/3/30 5:56	2182/4/20 14:40	2182/3/30 5:56	2182/4/14 20:39	15.61287	1	58	189.60146	4	2	1	1.4	1	0	0	0	2	0	1	0	0	0	0	0	0	1	0	0	0	6	0	35	45	33	0.80000001	140	13.7	8.6000004	4	50	76	117	82	91	14	100	0
11470105	22388424	35742805	2119/1/26 18:35	2119/1/30 14:20	2119/1/26 20:15	2119/1/28 0:03	1.1584028	1	91	81.900002	1	2	1	1.8	1	0	0	0	2	0	0	1	0	0	0	0	0	1	0	0	0	7	1	75	15	19	1	129	10.7	10.7	3.299999952	79	79	119	63	77	20	100	0
12826995	22389954	32803587	2142/1/21 2:39	2142/2/2 19:05	2142/1/21 2:40	2142/2/2 20:12	12.730903	1	75	75.931297	1	2	3	7.0999999	0	0	1	0	1	1	1	0	0	0	0	0	0	1	0	0	0	11	3	68	25	24	1.1	187	9.5	10.1	3.099999905	84	86	110	81	88	24	92	1
18531225	22394816	38419880	2152/1/25 0:08	2152/2/1 19:30	2152/1/25 1:21	2152/1/29 17:15	4.6627197	1	82	77.800003	1	1	2	3.5	0	1	0	0	2	0	0	0	0	0	0	1	0	1	0	0	0	9	4	99	11	14	2.5	92	10.3	0.60000002	3.299999952	92	76	112	54	72	29	97	0
17302222	22398158	39546309	2138/2/17 17:57	2138/3/3 0:00	2138/2/17 17:57	2138/3/3 2:31	13.357037	1	80	52	4	2	1	1.2	1	0	0	0	1	0	0	0	1	0	0	1	0	1	1	0	0	10	3	95	30	25	1.4	123	10.1	11.3	2.299999952	77	68	134	64	93	20	100	1
12297844	22398596	38949081	2112/11/29 6:54	2112/12/2 0:39	2112/11/29 6:54	2112/12/2 0:40	2.739861	1	68	76.430252	4	2	2	4	0	1	0	0	1	1	0	0	1	0	0	1	0	1	1	0	0	14	3	145	188	18	1.6	274	16.299999	20.700001	3.599999905	76	81	111	81	88	22	100	1
19048729	22401671	38475204	2185/4/14 15:58	2185/4/15 6:00	2185/4/14 17:14	2185/4/15 8:38	0.64179397	1	49	102.285	4	2	3	6.9000001	0	0	1	0	1	0	0	0	1	0	0	0	0	1	0	0	0	17	3	151	2297	14	1.3	173	14	7	4.300000191	67	131	102	64	77	32	95	1
17165601	22403082	39071923	2135/1/1 0:00	2135/1/6 18:45	2135/1/1 17:59	2135/1/5 18:43	4.0307755	1	69	62.459618	4	2	2	2.0999999	0	1	0	0	2	1	1	0	1	0	1	0	0	0	0	0	1	0	2	30	135	19	0.69999999	172	14.7	11.5	4	92	103	136	65	92	17	95	0
13703589	22405539	30216367	2196/1/10 1:11	2196/1/13 10:38	2196/1/10 1:12	2196/1/10 17:56	0.69687498	1	46	108.6	1	2	2	2.9000001	0	1	0	0	2	0	0	0	0	0	0	1	0	0	0	0	0	0	3	17	27	22	0.5	136	15.3	13.2	3.5	92	98	117	69	84	25	95	0
14280192	22405648	34403759	2163/10/13 14:09	2163/11/2 16:30	2163/10/13 18:38	2163/10/25 20:59	12.097824	1	80	89.493706	1	2	2	4	0	1	0	0	2	1	0	0	0	1	0	0	0	1	0	1	1	12	3	51	25	17	1.5	184	14.7	21.1	3.400000095	61	77	85	42	67	16	89	0
17239380	22412986	36043246	2184/3/16 19:39	2184/3/29 16:09	2184/3/17 5:03	2184/3/25 19:09	8.5873613	1	64	80	1	2	3	6.9000001	0	0	1	0	2	0	0	0	1	0	0	1	0	0	0	0	0	4	3	30	9	18	0.89999998	295	9.3999996	24.200001	3	56	103	121	80	93	25	97	0
10528589	22414279	39647318	2122/10/16 18:51	2122/11/10 14:35	2122/10/16 18:52	2122/10/20 17:11	3.9301505	1	84	77.654945	1	2	1	1.2	1	0	0	0	2	0	0	0	0	0	0	1	0	1	0	1	1	6	3	70	12	22	0.60000002	106	17.4	14.5	3	71	91	129	53	89	16	91	0
18796351	22416510	38302667	2177/11/6 14:29	2177/11/16 17:40	2177/11/6 14:30	2177/11/11 13:55	4.9754281	1	74	74.842682	1	2	2	3.5	0	1	0	0	2	1	1	1	0	0	0	0	0	1	1	0	0	10	3	62	33	23	2.5	279	13.7	21.6	4.099999905	84	96	114	86	92	15	99	0
12140580	22417625	37821007	2139/2/24 15:56	2139/2/27 11:45	2139/2/24 17:19	2139/2/25 22:09	1.2015625	1	66	93.621384	1	2	1	1.7	1	0	0	0	2	0	0	0	0	0	0	0	0	0	0	0	0	1	2	19	58	17	1.2	123	14.6	13.1	3.5	167	83	140	89	103	16	99	0
15597179	22423611	34211020	2182/11/25 20:14	2182/12/6 13:35	2182/12/1 9:37	2182/12/2 15:19	1.2375463	1	80	88.099998	1	1	2	3.0999999	0	1	0	0	2	0	1	0	0	1	1	0	0	0	0	0	0	2	2	42	17	24	1.1	217	8.8999996	12.5	2.799999952	115	80	118	60	77	18	100	0
13067703	22432056	33990872	2153/7/28 6:39	2153/7/28 20:15	2153/7/28 6:41	2153/7/28 8:16	0.066018522	1	70	87	1	2	3	7.5999999	0	0	1	0	1	1	0	1	1	0	0	0	0	0	0	0	0	6	1	28	199	21	1.8	177.60001	10.9	13.7	3.799999952	33	87	118	66	82	19	96	1
13411236	22433356	38948720	2152/3/27 1:48	2152/4/10 20:00	2152/3/28 5:51	2152/4/4 9:11	7.1386576	1	57	90.899834	2	2	4	13.3	0	0	0	1	2	0	0	0	0	0	0	0	0	0	0	0	0	7	3	56	269	12	1.2	341	10.7	14.5	2.5	99	102	124	71	91	18	97	0
16856749	22439712	37107820	2163/5/1 22:24	2163/5/9 18:08	2163/5/1 22:24	2163/5/7 20:57	5.9394445	1	84	86.5	4	2	1	1.5	1	0	0	0	2	0	0	0	0	0	0	1	0	0	1	0	0	5	4	41	58	23	1.5	243	13.3	13.6	4.400000095	100	99	123	57	74	17	97	0
12654858	22452405	38131394	2163/9/1 22:46	2163/9/7 13:28	2163/9/1 22:46	2163/9/3 17:50	1.7943634	1	63	58.876244	4	1	1	1.7	1	0	0	0	2	0	0	0	0	0	0	0	0	1	0	0	0	8	3	56	5	21	0.60000002	236	10.9	9.6000004	1.600000024	89	79	102	57	75	16	94	0
19296173	22452822	37404072	2188/2/1 14:15	2188/2/9 15:52	2188/2/1 15:26	2188/2/4 19:52	3.1850927	1	74	93.5	1	1	1	1.5	1	0	0	0	2	0	1	0	0	1	1	0	0	0	0	0	0	4	3	59	37	25	1.9	236	10.7	4.3000002	3.700000048	100	96	125	53	71	23	91	0
15351954	22457016	31462114	2130/9/13 18:47	2130/9/21 16:58	2130/9/15 13:47	2130/9/18 15:59	3.091794	1	76	65.699997	1	1	1	1	1	0	0	0	2	0	0	0	0	0	0	1	0	0	0	0	0	3	2	44	11	20	0.80000001	142	10	12.5	3.5	83	60	143	50	87	17	95	0
18553055	22460751	30336588	2194/9/12 19:39	2194/9/26 17:30	2194/9/12 21:59	2194/9/21 21:45	8.9902315	1	33	63.099998	2	2	2	3.4000001	0	1	0	0	2	1	0	0	0	0	0	0	0	1	0	1	1	10	2	45	19	25	6.9000001	156	6.1999998	8.8999996	4	98	86	122	63	99	20	99	0
19564586	22461053	37310703	2110/1/20 21:06	2110/1/24 19:00	2110/1/20 21:06	2110/1/22 16:08	1.7929862	1	64	124.6	1	2	1	1.7	1	0	0	0	2	1	0	0	0	0	0	1	0	1	0	0	1	5	3	39	287	21	1.2	168	15	15.5	3.900000095	99	78	113	58	88	18	99	0
14021217	22461270	30798940	2131/4/9 17:21	2131/4/16 19:00	2131/4/10 10:51	2131/4/16 22:53	6.5016785	1	56	95.889343	1	2	3	7.8000002	0	0	1	0	1	1	1	0	0	0	1	0	0	1	1	0	0	20	4	138	22	17	3.8	84	7.5999999	11.5	5.400000095	68	94	100	57	67	22	95	1
14915389	22467759	36383502	2183/8/23 5:12	2183/8/30 15:30	2183/8/23 18:15	2183/8/26 17:38	2.9743867	1	91	68.673828	1	1	2	4	0	1	0	0	1	1	1	0	0	0	0	0	0	0	0	0	0	3	3	49	31	18	1.4	165	9.3000002	9.8999996	3.700000048	76	108	112	67	82	21	98	1
18936015	22484220	30472141	2154/5/25 3:06	2154/5/26 12:27	2154/5/25 5:36	2154/5/26 16:07	1.4383796	1	53	83.324852	4	1	2	2.7	0	1	0	0	1	1	0	0	0	0	0	0	0	1	0	1	0	11	3	66	97	17	1.1	229	14.2	21.200001	3.099999905	83	78	125	84	96	23	100	1
17270564	22485177	37073333	2156/12/22 16:25	2157/1/6 19:41	2156/12/30 7:10	2157/1/6 21:28	7.5958104	1	58	76.929207	1	2	1	0.89999998	1	0	0	0	1	0	0	0	0	0	0	1	0	1	0	0	0	8	4	92	26	23	1.2	152	9	7	3.799999952	61	92	131	56	74	39	100	1
16711329	22489555	36297015	2177/9/24 0:34	2177/10/11 15:30	2177/9/24 1:50	2177/10/11 15:52	17.585232	1	47	117.84319	1	1	2	3.3	0	1	0	0	2	0	0	0	0	0	0	1	0	1	0	0	0	6	3	83	25	24	0.69999999	122	10.8	9	4.300000191	70	139	184	95	117	30	97	0
19874272	22489822	31826532	2163/9/30 13:29	2163/10/4 16:05	2163/9/30 13:31	2163/10/2 21:28	2.3307755	1	82	75	1	1	1	1.9	1	0	0	0	2	0	0	0	1	0	0	1	0	0	0	0	0	2	1	39	28	13	0.89999998	124	12.3	8.3000002	3.900000095	100	74	141	88	102	18	100	0
19009923	22489939	32952079	2113/8/24 19:10	2113/9/5 15:05	2113/8/24 19:11	2113/8/31 1:32	6.2646413	1	48	95.390396	4	1	2	2.4000001	0	1	0	0	2	0	0	0	0	0	0	0	0	1	0	0	0	8	3	52	10	18	1.1	183	10.2	12.3	3.700000048	74	115	81	47	61	30	97	0
16403187	22497903	36138702	2156/8/13 6:57	2156/8/25 16:42	2156/8/18 9:26	2156/8/23 10:09	5.0301275	1	86	71.848969	1	1	2	5	0	1	1	0	2	0	0	0	0	0	1	1	0	1	0	1	0	8	3	34	153	22	0.80000001	113	7.8000002	14.6	3.900000095	87	81	156	67	99	18	99	0
12660800	22501115	36196043	2122/9/24 19:46	2122/10/2 13:45	2122/9/24 19:46	2122/9/28 12:12	3.6845369	1	69	84	1	2	2	2.4000001	0	1	0	0	2	0	0	0	0	0	1	1	0	0	0	0	1	6	2	40	33	23	0.80000001	249	13	10.1	3.5	92	73	142	85	117	16	100	0
13995701	22504472	39818603	2145/11/6 11:00	2145/11/10 12:15	2145/11/6 11:27	2145/11/7 21:51	1.4330093	1	82	69.263496	1	1	1	1.3	1	0	0	0	2	0	0	0	0	0	0	0	0	0	0	0	0	4	4	31	58	22	0.69999999	125	8.6000004	12.2	4.400000095	79	88	70	42	54	14	100	0
10682684	22505131	33358417	2173/4/27 15:46	2173/5/6 22:10	2173/4/29 11:10	2173/5/1 13:42	2.1055324	1	57	93.802826	1	2	1	1.2	1	0	0	0	2	0	0	0	0	0	1	1	0	0	0	0	0	9	2	73	58	23	0.80000001	92	13.1	8.5	4.400000095	134	81	170	87	114	6	100	0
17262173	22515541	38939010	2190/9/11 22:25	2190/9/28 14:43	2190/9/11 22:26	2190/9/20 11:44	8.5540743	1	61	72.099998	4	2	3	5.1999998	0	0	1	0	2	1	1	0	0	1	1	0	0	1	0	1	0	13	3	48	25	21	1.8	506	12.9	13.8	3.099999905	89	118	129	96	108	36	95	0
15348168	22519242	36661099	2143/10/4 2:17	2143/10/11 15:30	2143/10/4 10:41	2143/10/6 21:01	2.4304166	1	91	65.181168	4	2	2	2.5	0	1	0	0	2	0	0	0	0	1	0	0	0	0	0	0	0	4	2	66	180	19	1.8	62	10.8	22.799999	2.700000048	172	80	94	42	55	13	100	0
11634237	22525982	37249783	2180/5/15 22:00	2180/5/20 15:45	2180/5/15 22:48	2180/5/20 18:13	4.8085995	1	59	71.848969	4	2	1	0.80000001	1	0	0	0	1	1	0	0	0	0	0	0	0	1	0	0	0	15	3	124	61	18	2.2	224	13.4	14.6	3.799999952	56	64	140	94	106	25	100	1
15808752	22526777	34997263	2141/6/11 19:11	2141/6/20 0:00	2141/6/11 19:12	2141/6/21 5:56	9.4472456	1	71	58.299999	1	1	2	3.3	0	1	0	0	2	0	1	0	0	0	0	1	0	1	0	1	0	9	4	56	25	18	0.80000001	214	10.8	21.6	2.799999952	117	87	134	74	87	20	100	1
11357979	22528764	32039595	2167/6/19 16:46	2167/7/6 14:57	2167/6/23 8:58	2167/6/24 18:22	1.3921875	1	73	50.484791	4	1	2	4	0	1	0	0	2	0	0	0	0	0	1	1	0	0	0	0	0	1	4	28	16	26	0.5	125	6.5	11.3	2.599999905	203	82	111	57	79	19	100	0
12371520	22529148	38744664	2142/2/20 2:50	2142/2/22 8:54	2142/2/20 2:51	2142/2/22 16:30	2.5685418	1	64	117	1	2	1	2	1	1	0	0	1	1	1	0	0	1	1	0	0	1	0	1	1	10	4	69	224	12	3.5	345	12.2	20.299999	3.200000048	77	85	88	56	63	13	100	1
13040687	22534369	38192939	2122/8/4 3:12	2122/8/17 17:26	2122/8/7 10:32	2122/8/9 17:58	2.3102777	1	77	89.5	2	2	1	0.69999999	1	0	0	0	2	0	0	1	0	0	1	0	0	0	0	1	0	11	2	39	58	20	1	93	9.1999998	18.5	2.799999952	99	80	134	55	75	18	100	0
10439484	22538216	30583598	2200/4/2 6:26	2200/4/10 18:25	2200/4/3 12:09	2200/4/4 17:28	1.2216667	1	73	69.853165	1	2	1	1.3	1	0	0	0	2	0	1	0	0	1	1	0	0	0	0	0	0	3	1	44	14	25	2	156	9.6999998	11.8	3.5	138	77	116	66	81	18	92	0
15455515	22539271	38776907	2171/12/25 8:58	2172/1/1 14:25	2171/12/25 11:57	2171/12/30 22:31	5.440567	1	55	80	3	1	1	1.5	1	0	0	0	2	1	0	1	0	0	0	0	0	0	0	0	1	4	4	29	113	26	1	139	13.2	13.8	4.199999809	69	84	94	54	54	22	92	0
12853036	22548247	34159145	2140/3/7 3:00	2140/3/11 18:30	2140/3/7 3:00	2140/3/10 11:12	3.3410881	1	52	89.811218	1	2	1	1.3	1	0	0	0	2	0	0	0	0	0	0	0	0	1	0	0	0	7	3	37	21	27	0.69999999	107	13.4	4.8000002	3.5	198	48	115	69	80	16	100	0
16423390	22555943	30742542	2138/1/7 14:22	2138/1/31 21:35	2138/1/7 14:22	2138/1/31 23:21	24.374596	1	72	75	4	1	1	1.5	1	0	0	0	1	1	1	1	0	0	0	0	0	1	0	1	0	8	3	118	101	17	1	160	10.1	16	2.900000095	264	54	91	88	102	24	70	1
12534926	22556702	32262225	2127/4/14 22:01	2127/4/22 17:36	2127/4/17 17:23	2127/4/18 23:02	1.2355671	1	64	92	4	2	1	1.8	1	0	0	0	2	0	0	0	0	0	0	1	0	0	0	0	0	4	2	37	19	22	0.69999999	134	10.2	14.3	3.5	96	68	113	47	66	16	100	0
10184327	22570171	37825101	2138/9/10 20:11	2138/9/16 16:10	2138/9/10 21:45	2138/9/11 19:37	0.91153938	1	82	67.857368	1	2	1	1.9	1	0	0	0	2	0	0	0	0	0	1	0	0	0	0	0	0	4	2	43	6	22	3.4000001	266	12.4	16.700001	4.300000191	100	70	106	79	86	20	97	0
19316418	22570685	35854151	2172/7/11 20:39	2172/7/22 13:33	2172/7/17 9:05	2172/7/20 4:30	2.8085418	1	70	72.846878	1	2	1	0.80000001	1	0	0	0	2	0	0	0	0	0	0	1	0	1	0	0	0	6	3	25	58	24	0.60000002	106	6.4000001	11.4	3.799999952	73	86	100	56	71	25	100	0
17718435	22573283	39269058	2132/1/5 7:37	2132/1/19 21:30	2132/1/5 7:37	2132/1/19 21:34	14.581401	1	83	89.811218	1	2	2	2.4000001	0	1	0	0	2	1	1	0	0	0	1	0	0	1	0	0	1	15	2	102	29	22	1.7	385	10.9	7.3000002	3.200000048	63	78	90	69	128	16	92	0
19164907	22574333	35597546	2139/2/25 13:22	2139/3/9 19:00	2139/2/25 13:22	2139/3/6 15:57	9.1075811	1	62	98.202667	1	2	1	1.9	1	0	0	0	2	1	0	0	1	0	0	1	0	1	1	1	0	15	3	95	141	20	1.1	291	15	19.9	3.400000095	82	73	101	61	75	23	96	0
12279729	22579957	39146539	2157/7/8 15:29	2157/7/21 19:07	2157/7/8 17:40	2157/7/13 15:23	4.9053936	1	79	92.39669	4	2	2	2.8	0	1	0	0	2	0	0	0	0	0	1	0	0	1	0	0	0	15	3	102	771	21	1.7	125	8.5	7.9000001	2.299999952	82	124	86	70	77	26	100	0
10217585	22580561	30734660	2146/12/20 15:01	2146/12/26 13:45	2146/12/20 15:01	2146/12/23 0:49	2.4086227	1	79	80	4	1	1	1.7	1	0	0	0	2	0	0	0	0	0	0	1	0	0	1	0	0	11	3	44	58	24	0.89999998	193	14.2	14.6	3.5	100	66	199	144	155	20	99	0
15613739	22581539	33421640	2133/12/28 23:50	2134/1/2 6:22	2133/12/28 23:53	2134/1/2 18:22	4.7702661	1	82	78.335335	1	1	1	1.5	1	0	0	0	2	1	1	1	0	0	0	1	0	1	1	0	0	5	3	55	91	13	1.7	193	12.3	11.9	3.5	91	80	91	44	50	14	94	0
11803864	22585690	39547230	2131/1/31 16:06	2131/2/18 18:45	2131/2/9 13:11	2131/2/13 17:54	4.1964469	1	69	87.815414	1	1	1	0.89999998	1	0	0	0	2	0	1	1	0	0	0	0	0	1	0	0	0	6	2	50	3	24	2.5999999	122	7.5999999	9.6999998	3.799999952	100	120	136	65	84	20	88	0
13454205	22587786	36047939	2172/10/1 15:50	2172/10/7 2:15	2172/10/1 20:19	2172/10/4 11:10	2.6192708	1	89	60	2	2	2	2.0999999	0	1	0	0	1	0	0	0	0	1	1	0	0	1	1	0	0	9	3	90	692	17	1.5	188	12.3	15.1	3.5	107	78	113	56	70	24	100	1
15032392	22592769	36163085	2182/8/21 21:46	2182/11/4 19:30	2182/9/4 13:11	2182/9/13 19:00	9.2425232	1	56	101.28709	1	1	2	2.3	0	1	0	0	2	0	0	0	1	0	1	0	0	1	0	1	0	14	2	85	76	18	1.5	227	7.0999999	11.8	1.799999952	106	76	154	72	104	17	100	0
19116364	22594003	31708161	2170/7/17 17:52	2170/7/24 19:12	2170/7/17 17:53	2170/7/21 15:21	3.8941667	1	68	63.400002	2	1	1	1.8	1	0	0	0	2	0	0	0	0	0	0	0	0	0	1	0	0	3	1	32	29	25	0.80000001	115	11.6	8.1999998	3.200000048	75	48	101	45	64	19	98	0
14567555	22596198	39837616	2113/10/13 18:35	2113/11/20 19:00	2113/10/13 19:55	2113/10/15 18:04	1.9235648	1	54	86.199997	1	2	3	5.4000001	0	0	1	0	2	0	0	0	0	0	0	0	0	0	0	0	0	13	3	90	25	16	3.9000001	60	12.1	10	2.299999952	84	104	111	55	67	23	97	0
10795434	22600832	31427806	2181/8/9 0:05	2181/8/14 17:55	2181/8/9 1:20	2181/8/10 17:25	1.6707987	1	80	37.599998	2	1	2	3.9000001	0	1	0	0	1	0	0	0	0	1	0	0	0	0	0	0	0	9	2	65	11	21	2.2	198	14.7	10.6	3.900000095	50	93	81	62	66	15	100	1
12859888	22602990	36178498	2121/3/1 3:18	2121/3/4 19:00	2121/3/1 4:45	2121/3/3 17:44	2.5412617	1	55	86.998947	3	2	1	1.4	1	0	0	0	2	0	1	0	0	0	0	1	0	0	0	0	0	5	3	38	58	12	1	151	17.200001	11.2	3.5	100	80	117	72	90	14	95	0
15272000	22606489	34605200	2164/5/3 0:00	2164/5/6 14:03	2164/5/3 16:30	2164/5/6 19:47	3.1367245	1	53	109	4	2	1	1.9	1	0	0	0	2	1	1	0	1	1	0	0	0	1	0	0	1	5	3	38	73	20	2.2	135	14.2	15.8	3.400000095	64	64	113	70	90	17	99	0
11710114	22606791	35464690	2111/4/29 19:38	2111/5/17 13:55	2111/5/6 10:04	2111/5/13 17:48	7.3227081	1	82	76.5	1	1	2	3.8	0	1	0	0	2	0	0	0	0	1	1	0	0	0	0	0	0	8	3	39	21	27	1.3	125	11.3	8.1999998	3.5	71	80	107	31	58	20	100	0
10506944	22608118	31315884	2159/6/15 20:23	2159/6/19 19:46	2159/6/15 20:37	2159/6/17 17:18	1.8624653	1	67	98.97377	1	1	2	2.7	0	1	0	0	2	0	0	1	0	1	1	0	0	0	0	0	0	2	2	50	13	21	1.3	574	10.4	11.9	3.5	45	85	154	53	78	17	95	0
16298632	22610307	31509665	2135/12/19 3:30	2136/1/29 15:51	2135/12/30 5:42	2135/12/31 21:38	1.6637963	1	65	117.75249	1	2	1	1.4	1	0	0	0	2	0	1	0	0	0	1	0	0	0	0	0	0	4	2	50	21	25	1.7	201	8.1000004	11.2	3.099999905	159	96	108	68	76	22	95	0
18973791	22615934	38125139	2151/5/26 22:13	2151/6/12 12:45	2151/5/29 10:53	2151/5/31 18:43	2.3269792	1	72	65.199997	1	2	2	2.2	0	1	0	0	2	0	1	0	0	0	0	0	0	0	0	0	0	6	1	34	153	23	1.4	123	9	15	3.5	166	80	119	67	87	15	100	0
13376814	22625448	33328533	2154/9/23 4:49	2154/10/3 16:58	2154/9/23 4:53	2154/9/25 22:05	2.7169096	1	39	102.78395	4	2	2	3.2	0	1	0	0	2	1	1	0	0	0	0	0	0	1	0	0	0	4	3	21	153	21	1	132	17.1	18.4	3.5	92	93	103	72	83	22	89	0
14530333	22625515	33814520	2162/9/2 20:03	2162/9/8 2:18	2162/9/2 21:10	2162/9/8 6:04	5.3711805	1	80	87.225746	1	2	2	2.0999999	0	1	0	0	1	1	1	0	0	1	1	0	0	1	1	0	0	10	2	73	65	18	6.0999999	130	9.3000002	18.9	3.400000095	92	83	94	44	55	24	99	1
18556017	22631215	35049191	2190/9/26 2:28	2190/9/27 17:20	2190/9/26 2:29	2190/9/27 5:29	1.1245023	1	43	77.800003	1	1	1	1.8	1	0	0	0	2	0	0	0	0	0	1	1	0	0	0	0	0	1	1	28	18	15	1	346	11.6	5.9000001	4.199999809	211	85	121	58	74	20	99	0
14271881	22637121	36841469	2122/3/13 14:02	2122/3/28 17:30	2122/3/13 14:03	2122/3/14 17:50	1.1575694	1	71	65.099998	4	2	1	1.6	1	0	0	0	2	0	0	0	0	1	0	0	0	0	0	0	0	8	3	87	14	30	2.8	116	9.1000004	2.7	2.299999952	65	92	148	78	99	10	97	0
15950208	22641603	39923366	2152/11/9 18:18	2152/12/10 18:08	2152/11/21 11:16	2152/11/27 4:58	5.7377663	1	64	94.199997	1	2	1	1.3	1	0	0	0	2	0	1	0	0	1	1	0	0	1	0	0	0	7	2	44	83	25	2.5	255	13.1	7	3.700000048	100	89	89	70	77	19	98	0
19872791	22643852	35703909	2161/2/7 11:35	2161/2/10 16:02	2161/2/7 11:36	2161/2/10 17:16	3.2359953	1	74	90.400887	4	2	3	6.5999999	0	0	1	0	1	0	0	0	1	0	0	1	0	1	0	1	0	14	3	126	322	16	1.4	229	17.299999	23.6	3	64	103	133	100	111	26	100	1
12877227	22650382	35781950	2120/3/24 19:11	2120/4/13 16:02	2120/3/31 15:19	2120/4/3 14:36	2.9697568	1	79	95.980072	4	2	1	0.40000001	1	0	0	0	2	0	0	1	0	1	1	0	0	1	0	1	0	8	2	53	58	22	2.4000001	158	7	11	3.099999905	141	85	97	34	50	15	100	0
13731396	22652610	31615656	2124/7/8 14:40	2124/7/18 12:59	2124/7/8 14:41	2124/7/15 18:51	7.1736689	1	70	122.742	4	2	1	0.89999998	1	0	0	0	2	0	1	0	0	0	0	0	0	0	1	0	1	2	3	51	97	23	0.60000002	118	11.4	16.6	3.200000048	92	121	88	56	76	18	97	0
14931831	22653222	39936765	2158/2/9 16:55	2158/2/12 15:20	2158/2/9 16:55	2158/2/10 20:55	1.1666088	1	60	79.5	1	1	2	2.2	0	1	0	0	2	0	0	0	0	0	0	1	0	0	0	0	0	5	3	17	260	25	0.89999998	161	11.7	13.5	3.599999905	51	83	101	74	84	20	100	0
19130309	22673732	30770782	2129/8/18 6:56	2129/9/4 16:30	2129/8/18 8:00	2129/8/21 20:27	3.5193172	1	61	82.009438	1	2	2	3.5999999	0	1	0	0	2	1	0	1	0	0	0	0	0	1	0	1	1	9	3	32	26	21	1.2	242	14.5	15.1	4	67	78	92	41	65	11	96	0
14165333	22696388	32526480	2117/3/6 6:45	2117/3/9 17:45	2117/3/6 7:59	2117/3/8 9:34	2.065567	1	91	95.299683	4	2	2	3.7	0	1	0	0	2	0	0	0	0	1	0	0	0	0	1	0	0	7	3	47	21	21	2.0999999	134	13.7	11	3.5	92	90	140	72	90	17	97	0
10241953	22702536	35274804	2164/9/20 12:38	2164/9/25 16:50	2164/9/20 12:38	2164/9/22 17:54	2.2192361	1	46	136	1	2	1	1.8	1	0	0	0	2	0	1	0	0	0	0	0	0	0	0	1	1	6	3	33	31	22	0.60000002	172	15.6	14.2	3.700000048	90	91	146	78	107	11	100	0
13930889	22705055	31304021	2151/8/9 22:27	2151/8/22 16:25	2151/8/10 18:21	2151/8/11 20:43	1.0990046	1	60	98.111954	4	2	1	1.2	1	0	0	0	2	0	0	0	0	0	1	1	0	0	0	0	0	5	0	37	8	19	8.1000004	174	8.8000002	10.5	3.5	100	69	135	78	97	15	97	0
15575136	22706972	30377071	2135/11/27 17:55	2135/12/17 0:35	2135/11/27 19:59	2135/12/3 23:23	6.1423035	1	44	125.73571	4	1	1	1.5	1	0	0	0	1	1	0	0	1	0	0	1	0	0	0	0	0	11	3	76	21	18	6.8000002	119	10.5	18	3.400000095	88	170	104	71	79	30	100	1
11144354	22709440	34096140	2187/8/9 12:22	2187/8/16 10:20	2187/8/9 16:46	2187/8/16 12:40	6.8289351	1	78	68.85527	1	1	3	9.1999998	0	0	1	0	1	1	0	0	0	1	0	0	1	1	0	1	1	14	4	113	3259	14	2.8	200	11.7	17.5	2.900000095	91	96	108	39	70	18	100	1
13115890	22715100	32111296	2167/5/23 19:34	2167/5/29 16:50	2167/5/25 6:52	2167/5/26 16:47	1.4134375	1	75	74	4	2	1	0.69999999	1	0	0	0	2	0	0	0	0	0	1	1	0	0	0	0	0	6	2	33	58	27	1.1	101	11	8.6000004	4	81	80	87	48	63	16	100	0
13614300	22716440	38434064	2136/2/15 20:17	2136/2/29 13:08	2136/2/15 20:18	2136/2/19 23:22	4.1279283	1	60	72.5	1	1	1	1.3	1	0	0	0	2	0	0	1	0	0	1	1	0	0	0	0	0	4	2	30	7	24	0.5	150	6.9000001	5.5	3.700000048	100	87	130	79	93	24	93	0
16238322	22718472	38676679	2151/11/29 13:14	2151/12/14 15:11	2151/11/29 13:15	2151/12/4 18:21	5.2123728	1	65	83.143417	1	2	3	5.6999998	0	0	1	0	2	0	0	0	0	0	0	1	0	1	0	0	0	13	3	99	2535	17	3.7	185	10.6	0.89999998	3.400000095	101	101	79	66	69	20	97	0
13890284	22719691	34713445	2182/12/13 15:34	2182/12/26 16:10	2182/12/19 8:56	2182/12/23 13:26	4.1874537	1	51	100.2	1	2	2	2.5	0	1	0	0	2	0	0	0	0	1	1	0	0	0	0	0	0	6	3	53	19	24	1	131	9.6999998	10.5	4.199999809	89	80	104	82	93	8	100	0
11213912	22721173	30252876	2136/5/23 5:09	2136/6/16 14:00	2136/5/23 5:09	2136/6/3 11:35	11.267963	1	77	87.815414	1	2	1	2	1	1	0	0	2	1	1	1	0	0	0	0	1	1	1	0	1	6	3	43	17	22	0.89999998	243	12.3	14	3.099999905	100	104	121	76	78	13	97	0
11583740	22722629	33110922	2153/10/13 17:14	2153/10/20 16:53	2153/10/16 8:40	2153/10/17 16:02	1.3070718	1	47	124.7378	1	1	1	1.5	1	0	0	0	2	0	0	0	0	0	0	1	0	0	0	0	0	2	3	29	8	20	0.5	177.60001	10.1	22	4.300000191	195	85	130	73	92	19	100	0
15017391	22729873	30154772	2187/5/8 22:54	2187/5/16 16:45	2187/5/8 23:49	2187/5/14 18:08	5.763484	1	83	61.688511	1	1	1	1.6	1	0	0	0	2	1	1	1	0	1	0	0	0	1	1	0	0	11	3	73	31	22	2.2	267	9.5	20.5	3	78	73	129	50	70	18	97	0
17397879	22732208	38630281	2165/8/1 19:34	2165/8/9 15:42	2165/8/4 13:05	2165/8/5 22:12	1.3795602	1	70	92.215256	1	2	2	2.4000001	0	1	0	0	2	0	0	0	0	0	0	1	0	0	0	0	0	6	3	70	153	23	0.80000001	107	10.3	17.700001	3.599999905	162	86	128	71	92	14	100	0
19913016	22737825	31765764	2122/10/3 17:31	2122/10/3 23:02	2122/10/3 19:16	2122/10/4 7:53	0.52506942	1	87	74.5	4	1	4	10.5	0	0	0	1	1	1	1	1	1	0	0	0	0	1	0	0	1	9	2	54	910	12	2	155	11.8	10.5	2.900000095	60	70	90	42	54	20	71	1
19312476	22746974	39971339	2163/10/4 11:14	2163/10/16 15:06	2163/10/10 10:14	2163/10/15 16:51	5.2751737	1	83	62.867855	1	1	2	3.0999999	0	1	0	0	2	0	0	0	0	1	1	0	0	0	0	0	0	3	4	40	37	26	0.60000002	117	12	9	3.5	141	79	126	67	91	18	100	0
12164856	22763752	35189832	2154/5/6 19:48	2154/5/13 14:55	2154/5/6 19:48	2154/5/10 14:54	3.795764	1	63	67.857368	1	2	1	1.5	1	0	0	0	2	0	0	0	0	0	0	0	0	1	0	0	0	7	3	42	121	20	1.1	131	15.3	15.6	3.5	68	68	121	85	96	18	100	0
11021463	22765148	38816044	2188/1/6 3:37	2188/1/14 17:26	2188/1/10 11:18	2188/1/11 11:37	1.0125926	1	74	86.318558	1	2	2	2.9000001	0	1	0	0	2	0	0	0	0	0	0	1	0	0	0	0	0	3	2	31	153	22	0.80000001	92	10.3	15.1	3.900000095	101	80	106	57	72	16	100	0
15253315	22767664	30450149	2135/11/9 2:30	2135/11/12 16:55	2135/11/9 2:31	2135/11/12 18:57	3.6849074	1	56	100.8	4	2	2	4.0999999	0	1	0	0	1	0	0	0	1	0	0	0	0	1	0	0	0	14	3	89	243	19	1.6	339	14	30.9	3.200000048	47	67	103	88	95	15	100	1
12440182	22775253	32338401	2157/9/16 18:00	2157/9/29 20:05	2157/9/18 1:30	2157/9/24 22:54	6.8918519	1	67	64.68222	1	1	2	4.9000001	0	1	0	0	2	1	1	0	0	0	1	0	0	1	0	1	0	15	4	80	1496	22	1.3	397	13	21.1	2.099999905	79	117	75	59	66	20	100	0
12148581	22775803	37550547	2167/11/24 0:16	2167/12/1 18:20	2167/11/24 0:26	2167/11/25 12:29	1.5022454	1	50	85.900002	1	2	1	1.5	1	0	0	0	2	0	0	0	0	0	0	0	0	1	0	0	0	9	2	22	108	20	1.2	206	13.5	8.8999996	3.5	65	64	120	94	104	20	100	0
15643553	22786793	34914056	2124/3/2 8:32	2124/3/19 18:00	2124/3/8 8:02	2124/3/16 13:42	8.2364931	1	68	50.893021	1	1	2	2.8	0	1	0	0	2	0	0	0	0	0	0	1	0	1	0	1	0	9	2	31	11	27	0.80000001	183	9.8000002	6.9000001	3.200000048	79	80	119	62	84	15	100	0
12356657	22793142	36716782	2155/8/16 0:11	2155/12/31 20:29	2155/8/16 1:25	2155/8/16 9:01	0.31681713	1	69	82	1	2	1	0.69999999	1	0	0	0	2	0	0	0	0	1	0	0	0	0	0	0	0	1	2	39	12	27	1.7	216	9.3999996	24.6	2	268	73	145	68	86	33	99	0
12468016	22799319	39172054	2137/2/10 21:04	2137/3/1 19:46	2137/2/10 21:05	2137/2/13 12:58	2.6620717	1	50	161.8	1	2	1	1.2	1	0	0	0	2	0	1	0	0	1	0	0	0	1	0	0	0	11	3	70	19	8	10.8	107	12.2	18.5	3.700000048	86	110	143	59	82	13	99	0
11740057	22800710	32280574	2137/8/6 20:43	2137/8/11 11:00	2137/8/7 17:31	2137/8/9 11:55	1.7664005	1	63	104	1	2	1	1.3	1	0	0	0	2	0	0	1	0	0	0	0	0	0	0	0	1	3	1	26	58	19	0.69999999	153	11.9	6.5999999	4.099999905	100	67	118	49	85	25	98	0
18841084	22806133	38226709	2138/9/20 2:12	2138/10/1 18:20	2138/9/25 15:22	2138/9/26 20:12	1.2011111	1	79	58.876244	3	1	3	5.8000002	0	0	1	0	2	0	0	0	0	0	1	0	0	1	0	0	0	13	2	72	602	24	5.4000001	93	7.9000001	5	3.900000095	115	82	135	52	80	12	100	0
16898525	22808792	36120392	2188/9/26 21:40	2188/9/30 15:19	2188/9/26 21:41	2188/9/30 17:35	3.8295138	1	77	79.832191	1	1	2	4.4000001	0	1	0	0	1	1	1	0	0	1	1	0	0	1	0	1	1	9	4	63	123	16	3	459	7.8000002	17.1	3.5	110	124	92	60	74	21	100	1
10976989	22809361	39863808	2145/11/5 13:41	2145/11/17 16:07	2145/11/9 15:15	2145/11/12 17:38	3.0988541	1	73	92.215256	1	2	1	1.8	1	0	0	0	2	0	0	0	0	0	1	1	0	0	0	0	0	6	4	41	58	22	1.3	185	9.6000004	20.700001	3.5	88	120	117	63	82	20	94	0
10184623	22810854	33814001	2117/9/28 18:42	2117/9/30 14:30	2117/9/28 23:08	2117/9/30 14:30	1.6401736	1	91	75	1	1	3	5.3000002	0	0	1	0	2	0	0	0	0	1	1	0	0	0	0	0	0	6	4	70	602	9	1.7	305	12.3	22.700001	3.700000048	85	87	135	98	108	36	81	0
17131600	22834070	34759273	2120/4/9 22:37	2120/4/13 0:00	2120/4/10 1:08	2120/4/14 4:37	4.1454396	1	59	76.900002	4	2	2	4.5	0	1	0	0	1	0	0	0	0	0	1	0	0	0	0	0	0	9	1	49	16	24	4.4000001	281	15.2	5.5999999	3.5	86	75	102	66	78	19	95	1
15002502	22835356	32400101	2156/4/9 5:43	2156/4/18 15:15	2156/4/9 14:52	2156/4/13 18:36	4.1550927	1	71	83.823807	1	2	2	3.5	0	1	0	0	2	0	0	0	0	0	0	0	0	0	0	0	0	5	3	35	153	19	0.60000002	126	13.1	25.5	3.700000048	75	87	123	69	89	16	98	0
12400287	22849489	38839625	2135/9/10 11:47	2135/9/14 17:25	2135/9/10 11:48	2135/9/12 17:20	2.2306018	1	53	63.865753	3	2	2	3.2	0	1	0	0	2	0	0	1	0	0	0	0	0	0	0	0	0	1	3	22	84	23	0.89999998	191	14.4	17.799999	4.099999905	92	79	103	47	61	13	97	0
14345885	22849803	31598554	2150/6/1 18:03	2150/6/12 14:20	2150/6/5 10:55	2150/6/6 17:42	1.2828935	1	76	93	1	2	1	1.4	1	0	0	0	2	0	0	0	0	1	1	0	0	0	0	0	0	6	3	33	58	25	1.5	87	13.4	8.8999996	3.599999905	54	74	125	52	77	16	100	0
19599279	22858733	33158633	2193/6/23 2:50	2193/7/5 3:32	2193/7/1 9:35	2193/7/3 0:10	1.6077546	1	70	131.90454	2	2	1	1	1	0	0	0	1	0	1	0	0	0	1	1	0	0	0	0	0	9	1	85	12	40	1.2	151	6.8000002	8.6999998	4.099999905	108	61	142	44	66	30	100	1
15522515	22861140	30291348	2196/12/14 16:57	2196/12/17 15:05	2196/12/14 17:49	2196/12/17 15:36		1	71	100.28919	1	2	1	1.6	1	0	0	0	1	0	0	0	0	0	0	1	0	0	0	0	0	2	0	37	18	26	1.1	111	12	9.1999998	3.4	99	44	138	52	75	11	95	1
12965322	22868131	30267989	2140/7/14 16:20	2140/7/21 18:30	2140/7/17 18:30	2140/7/20 16:05	2.8994908	1	58	101.78604	4	2	2	2.4000001	0	1	0	0	2	0	0	0	0	0	0	1	0	0	0	0	0	5	3	30	153	25	1	191	10.5	9.6000004	4.199999809	95	72	106	59	75	16	100	0
15237577	22872053	39311300	2167/10/24 23:39	2167/11/23 6:20	2167/10/25 1:53	2167/11/23 12:30	29.442673	1	66	124.91924	4	1	3	8.1000004	0	0	1	0	1	0	0	0	0	0	0	0	0	1	0	0	0	20	3	101	183	13	2.0999999	132	12.5	3.5	2.400000095	80	107	104	51	64	24	96	1
17841493	22884516	35358416	2127/1/5 7:08	2127/1/6 9:10	2127/1/5 9:22	2127/1/8 11:03	3.07022	1	62	124.7378	1	2	2	3.7	0	1	0	0	1	1	1	1	1	0	0	1	0	1	0	0	1	10	4	73	63	30	1.6	177	12.2	13.3	4.400000095	53	87	117	68	78	20	91	1
18828209	22884570	36837837	2155/6/4 16:19	2155/7/5 18:17	2155/6/4 18:32	2155/6/15 15:39	10.880289	1	49	97.612999	1	2	2	3.3	0	1	0	0	2	1	0	0	0	0	0	0	0	1	0	0	0	18	3	113	2027	6	7.5	239	12.5	9.8000002	3.700000048	48	75	139	96	106	19	100	0
17486231	22886167	33611415	2144/2/1 0:00	2144/2/18 15:59	2144/2/4 8:08	2144/2/9 16:22	5.3429976	1	83	96.796532	1	2	1	1.8	1	0	0	0	2	0	0	1	0	1	1	0	0	1	0	0	0	7	3	67	50	19	1.3	271	9.6999998	15.1	2.599999905	75	111	110	98	101	29	89	0
18913994	22896207	36832945	2130/3/4 0:17	2130/3/17 14:08	2130/3/7 12:47	2130/3/12 13:16	5.0201507	1	73	81.646561	1	2	2	2.2	0	1	0	0	2	0	0	0	0	1	1	0	0	0	0	0	0	6	4	36	12	22	1.4	108	8.6000004	8.5	4.400000095	68	80	111	54	75	14	100	0
18765239	22897476	32930729	2188/7/30 16:30	2188/8/6 18:05	2188/8/2 10:18	2188/8/3 22:51	1.5225	1	64	86.001045	2	2	1	1.4	1	0	0	0	2	0	0	0	0	0	0	0	0	0	0	0	0	5	4	24	58	24	1	104	11.6	11.8	4	104	81	114	65	81	16	100	0
15578367	22901069	30711876	2160/1/22 14:47	2160/2/6 17:37	2160/1/22 14:48	2160/2/2 23:24	11.358669	1	86	112.1733	1	1	1	1.6	1	0	0	0	2	1	1	0	0	1	0	0	0	1	0	0	0	4	2	63	14	23	1.5	102	13.4	10.1	3.700000048	100	99	100	80	87	16	93	0
15589702	22905737	39596949	2110/9/30 9:44	2110/10/8 16:30	2110/10/3 10:12	2110/10/6 17:03	3.284838	1	83	58.876244	1	1	2	3.4000001	0	1	0	0	2	0	1	0	0	0	1	0	0	0	0	0	0	5	1	38	153	26	1	194	11.4	7.6999998	3.299999952	102	74	122	57	82	14	100	0
16818244	22927660	39311978	2132/10/29 16:53	2132/11/9 18:36	2132/10/29 16:54	2132/11/6 10:19	7.7258334	1	84	62.867855	4	1	1	1.3	1	0	0	0	2	0	1	0	0	1	1	0	0	1	0	0	0	10	1	53	11	20	2.0999999	252	8.3000002	7	3.099999905	74	51	106	63	74	19	100	0
13873850	22928454	31627533	2116/1/17 15:40	2116/2/1 17:50	2116/1/22 16:45	2116/1/24 12:19	1.8152083	1	73	108.86208	1	1	1	1.6	1	0	0	0	2	0	1	0	0	0	1	0	0	0	0	0	0	6	3	53	19	25	1.2	169	10.9	12.5	3.299999952	75	61	131	46	73	16	100	0
13630653	22929174	38685798	2146/5/13 19:50	2146/6/8 7:12	2146/6/8 6:30	2146/6/8 9:25	0.12178241	1	66	82.5	1	2	3	7.5	0	0	1	0	1	0	0	1	1	0	1	0	0	0	0	0	0	2	2	36	76	25	2.0999999	85	10.9	13.7	1.600000024	84	110	195	63	85	48	96	1
18018996	22950894	35682797	2141/7/2 1:12	2141/7/7 18:33	2141/7/3 12:38	2141/7/4 21:50	1.3834722	1	40	132.8	3	2	1	1	1	0	0	0	2	0	0	0	0	0	1	0	0	0	0	0	0	9	3	57	14	23	5.8000002	68	8.3000002	14.6	3.599999905	95	90	124	59	80	16	100	0
19837218	22954413	38722664	2155/7/6 3:35	2155/7/10 20:34	2155/7/6 5:02	2155/7/10 23:47	4.7815394	1	66	89.5	1	2	3	6.0999999	0	0	1	0	1	0	0	0	0	0	0	0	0	0	0	0	0	7	4	61	156	16	1.4	182	9.8000002	16.4	3.099999905	44	93	122	75	86	25	100	1
11963546	22956197	37409637	2142/9/14 5:43	2142/9/20 17:55	2142/9/14 6:24	2142/9/18 13:22	4.2905326	1	67	39.734657	1	1	1	1.7	1	0	0	0	2	0	0	0	0	0	0	1	1	0	0	0	0	4	3	75	97	24	0.89999998	144	5.6999998	11.9	3	55	104	136	66	82	13	100	0
16721675	22957662	33816383	2197/12/8 15:16	2197/12/20 6:00	2197/12/8 16:45	2197/12/12 21:09	4.1840162	1	64	69.853165	1	2	2	2.2	0	1	0	0	1	0	1	0	0	0	0	0	0	1	0	0	0	11	3	56	21	30	0.80000001	112	8.5	7.0999999	2.299999952	131	91	110	67	80	20	100	1
17680528	22962546	38833700	2113/2/6 19:39	2113/6/4 8:00	2113/2/6 19:40	2113/2/21 23:47	15.171574	1	42	79.832191	4	2	2	2.9000001	0	1	0	0	2	0	0	0	1	0	0	1	0	0	1	0	0	9	4	82	31	18	1.3	169	16.1	29.4	3.5	129	97	150	100	110	35	100	0
16635089	22966728	31995634	2147/11/30 23:05	2147/12/10 17:44	2147/11/30 23:05	2147/12/2 9:35	1.4373032	1	50	59.193756	2	1	1	2	1	1	0	0	2	0	0	0	0	0	1	0	0	0	0	0	0	8	3	90	58	24	3.5	103	12.6	22.5	2.700000048	100	99	91	69	74	23	100	0
15954569	22975834	37588442	2181/3/27 8:15	2181/4/1 15:30	2181/3/27 21:57	2181/3/28 22:19	1.0152893	1	64	68.599998	1	1	2	2.4000001	0	1	0	0	2	0	0	1	0	0	0	0	0	0	1	0	0	4	4	63	15	17	1.6	127	5.8000002	5.0999999	2.900000095	92	92	80	49	55	18	97	0
19975223	22977945	30620509	2172/7/24 11:00	2172/7/29 17:35	2172/7/24 10:01	2172/7/25 13:35	1.1484491	1	69	68.356316	1	2	1	1.1	1	0	0	0	2	0	0	0	0	0	0	1	0	0	0	0	0	2	3	20	58	29	0.80000001	108	10.8	12.2	4.599999905	145	80	115	64	82	16	100	0
17554404	22979465	36032422	2182/10/8 6:50	2182/10/14 19:35	2182/10/8 8:59	2182/10/11 19:18	3.4304283	1	58	48.398266	4	2	2	4.4000001	0	1	0	0	2	0	0	1	0	1	0	0	0	1	0	1	0	10	3	78	23	20	1.1	136	15.4	33	3.900000095	71	108	107	76	83	24	99	0
17207878	22982415	39126797	2189/10/31 16:38	2189/11/14 14:55	2189/11/6 22:18	2189/11/10 18:34	3.8445022	1	67	69.300003	1	1	1	1.4	1	0	0	0	2	0	1	0	0	1	1	0	0	0	0	0	0	6	2	46	58	22	2.4000001	142	8.3000002	8.8000002	2.5	142	71	100	85	92	17	97	0
13194394	22991415	32951608	2128/4/15 13:25	2128/4/28 7:55	2128/4/15 14:53	2128/4/28 11:53	12.87544	1	60	123	1	2	2	3.8	0	1	0	0	1	1	1	0	0	0	1	0	0	1	0	1	1	11	4	72	18	21	1.2	258	15.7	45.799999	3	56	88	103	52	87	17	95	1
14636748	22993351	31404511	2149/12/10 21:27	2150/1/8 15:39	2149/12/10 23:01	2149/12/17 22:04	6.9606018	1	67	108	1	2	1	1.3	1	0	0	0	2	0	1	0	0	0	1	0	0	0	0	0	0	9	2	109	1425	15	5.8000002	130	12	8.6000004	3.200000048	60	106	121	80	91	24	95	0
12108423	22996259	39811175	2134/11/5 11:28	2134/11/6 8:20	2134/11/5 17:29	2134/11/6 11:38	0.75651622	1	86	49.895119	4	1	2	4.6999998	0	1	0	0	1	1	1	0	0	0	0	0	0	1	0	0	0	13	4	67	1569	12	1	144	10.3	10.1	3.200000048	75	107	104	82	88	29	99	1
18081596	22996282	32308822	2184/6/10 19:12	2184/6/14 15:17	2184/6/10 19:12	2184/6/12 16:25	1.8836921	1	69	73.436539	4	1	1	1	1	0	0	0	2	1	0	0	0	0	0	0	1	1	0	0	1	4	1	31	26	17	0.60000002	184	11.6	12.6	3.400000095	95	58	86	43	67	11	98	0
14729124	22996466	33741168	2126/8/19 15:50	2126/9/2 14:41	2126/8/19 15:50	2126/8/24 18:23	5.1066203	1	70	78.699997	4	2	2	2.5	0	1	0	0	2	1	1	0	0	0	0	0	0	1	0	0	1	12	3	61	91	16	2	198	14.3	19.5	3.599999905	99	88	135	105	114	18	100	0
13334510	22997385	37284889	2124/8/20 16:03	2124/8/31 17:25	2124/8/20 16:04	2124/8/24 22:30	4.2682986	1	67	69.036697	2	1	1	1.8	1	0	0	0	2	1	1	0	0	0	0	0	0	0	0	0	0	4	2	55	311	16	2.9000001	121	9.5	12.4	4	47	68	166	50	84	23	94	0
12611824	22999606	33856536	2147/3/2 20:55	2147/3/12 17:14	2147/3/2 20:56	2147/3/5 2:02	2.212743	1	61	109.76926	1	2	1	1.3	1	0	0	0	2	0	0	1	0	1	1	0	0	0	0	0	0	5	2	71	65	8	2	83	2.7	8.8999996	2	82	68	103	58	82	23	100	0
13738743	23000813	34683481	2110/12/24 16:46	2110/12/31 16:38	2110/12/26 11:41	2110/12/27 21:56	1.4273032	1	76	69	1	2	2	2.8	0	1	0	0	2	0	0	0	0	1	0	0	0	0	0	0	0	6	3	17	58	25	0.60000002	136	9.1000004	10.6	4.199999809	84	78	101	53	68	17	97	0
13888167	23005815	33001382	2171/8/29 16:02	2171/8/30 13:10	2171/8/29 17:25	2171/8/30 16:40	0.96917826	1	75	64.5	1	2	3	10	0	0	1	1	1	1	0	0	0	0	0	0	0	1	1	1	0	14	3	92	602	11	4	290	10.2	17.1	3.099999905	89	130	118	92	99	24	96	1
17062986	23009518	30395391	2129/3/21 22:10	2129/3/27 18:06	2129/3/21 22:12	2129/3/23 18:03	1.827118	1	74	64.68222	1	2	1	1.2	1	0	0	0	2	0	0	0	0	1	1	0	0	0	0	0	0	3	2	39	15	26	1.2	237	9.8000002	10.7	4.199999809	195	92	178	81	106	24	92	0
14245485	23016262	36166061	2128/7/4 17:34	2128/7/11 18:00	2128/7/7 10:08	2128/7/8 15:34	1.226331	1	67	71.848969	4	2	1	1.3	1	0	0	0	2	0	0	0	0	0	0	0	0	0	0	0	0	7	3	65	58	26	0.89999998	132	10.1	13.7	4	124	80	122	67	88	6	100	0
16906224	23023865	34998011	2177/11/25 1:37	2177/12/10 18:00	2177/11/30 12:11	2177/12/1 15:53	1.154456	1	86	72.166489	4	1	1	2	1	1	0	0	2	0	1	0	0	0	0	0	0	0	0	0	0	3	3	40	16	21	1.3	105	7.9000001	14.3	2.700000048	184	95	130	69	84	29	92	0
11928413	23026285	38709217	2136/12/20 3:08	2136/12/26 17:22	2136/12/20 3:49	2136/12/23 22:04	3.7605324	1	66	103.96329	1	2	1	1.6	1	0	0	0	2	1	1	1	0	1	0	0	0	1	0	0	0	6	3	46	30	24	2.0999999	214	14.5	22.1	3	124	75	134	74	96	10	100	0
11916037	23028671	37077518	2151/10/14 19:25	2151/10/23 15:00	2151/10/18 10:33	2151/10/20 18:35	2.3350346	1	65	111	1	2	2	3.4000001	0	1	0	0	2	0	0	0	0	0	1	0	0	1	0	0	1	11	2	69	153	27	0.80000001	130	8.3999996	17.6	4.900000095	92	85	117	53	77	15	100	0
17843659	23029559	32859171	2182/8/6 0:00	2182/8/18 15:55	2182/8/6 22:33	2182/8/13 15:48	6.7191668	1	81	77.518867	1	1	1	1.4	1	0	0	0	2	0	0	0	0	0	0	1	0	0	0	0	0	7	2	55	24	22	0.80000001	136	14.6	10.2	3.5	84	117	192	122	140	17	92	0
18968631	23034055	35993773	2144/10/25 17:35	2144/11/9 16:23	2144/10/25 18:20	2144/10/27 20:51	2.1053588	1	56	109.76926	1	2	2	2.8	0	1	0	0	2	1	1	0	0	0	0	1	0	0	0	0	0	4	4	31	59	22	0.89999998	192	12	17.200001	4.400000095	62	110	135	75	90	18	98	0
12954931	23046729	36447271	2184/9/2 2:55	2184/9/3 18:25	2184/9/2 4:27	2184/9/3 23:44	1.8036112	1	82	54.884632	4	1	2	2.5999999	0	1	0	0	1	0	0	1	0	0	1	0	0	1	0	1	0	13	3	92	25	12	4.0999999	107	11.1	15.1	3.5	77	53	87	59	68	16	94	1
12847817	23048103	38442730	2142/11/17 17:25	2142/12/1 13:50	2142/11/18 9:07	2142/11/25 22:32	7.5596066	1	54	48.299999	1	1	1	1.4	1	0	0	0	2	1	1	1	0	0	0	0	0	0	1	0	0	4	3	45	24	13	2.4000001	123	8.6000004	12.3	2.900000095	100	91	134	78	92	24	100	0
17955642	23048572	36562356	2152/6/8 2:25	2152/6/17 13:30	2152/6/8 3:09	2152/6/9 4:54	1.0730903	1	61	61.299999	1	2	1	1.3	1	0	0	0	2	0	0	0	0	0	0	0	0	0	0	0	0	6	3	60	9	22	4.0999999	237	7.5999999	29.1	3.299999952	71	96	127	62	81	31	96	0
18483634	23051282	38288748	2168/6/23 21:52	2168/7/1 13:30	2168/6/24 0:55	2168/6/28 16:30	4.6496181	1	73	78.83429	4	1	1	1.5	1	0	0	0	2	1	1	1	0	0	0	1	0	0	0	0	1	2	3	27	43	18	1.1	147	16.1	16.799999	3.700000048	63	78	113	55	84	19	91	0
11268128	23054339	34816050	2161/3/25 20:45	2161/4/2 19:40	2161/3/29 9:16	2161/3/30 11:01	1.0724074	1	32	75.400002	2	2	1	1.2	1	0	0	0	2	0	0	0	0	0	0	1	0	1	0	0	0	3	3	28	58	25	0.80000001	124	10.6	10.1	3.599999905	129	78	141	100	116	13	100	0
11168650	23065690	34878858	2138/3/6 20:37	2138/3/19 17:35	2138/3/6 21:00	2138/3/7 21:51	1.0355556	1	52	48.900002	1	1	2	3.8	0	1	0	0	1	0	0	0	0	0	1	1	0	1	0	0	0	10	2	78	32	19	1	232	5.5	11.3	1.899999976	68	110	85	64	70	17	96	1
19816900	23069119	39253703	2127/10/17 20:28	2127/10/25 16:31	2127/10/20 10:49	2127/10/21 12:25	1.0669329	1	70	107.77346	4	2	2	2.7	0	1	0	0	2	0	0	0	0	0	1	1	0	0	0	0	0	7	3	41	153	25	1.3	137	9.3000002	11.6	3.700000048	86	63	116	54	73	18	100	0
13660053	23073718	39125686	2174/1/6 18:24	2174/1/24 17:41	2174/1/13 8:15	2174/1/20 16:24	7.3391318	1	74	57.696899	4	1	2	3.4000001	0	1	0	0	2	0	0	0	0	0	1	0	0	0	0	0	0	11	2	105	12	31	5.1999998	145	10.1	9.3999996	3	94	80	101	46	65	6	100	0
11258695	23078014	33493321	2142/7/21 17:46	2142/9/12 12:07	2142/8/9 12:38	2142/8/15 19:49	6.2992477	1	59	58.599998	1	1	2	2.8	0	1	0	0	2	0	1	0	0	1	1	0	0	1	0	0	1	3	2	42	17	24	0.89999998	252	7.6999998	5.1999998	3	92	126	133	86	101	33	100	0
12614307	23085387	32115509	2154/4/2 11:52	2154/4/10 16:02	2154/4/2 12:54	2154/4/4 19:17	2.2659721	1	48	102.46643	1	2	1	1.2	1	0	0	0	2	0	0	0	1	0	0	0	0	0	0	0	0	5	2	21	165	22	1.3	101	14.3	6.0999999	3.900000095	100	79	120	78	87	21	96	0
18031120	23085740	36822916	2160/2/13 18:55	2160/2/24 19:00	2160/2/13 21:19	2160/2/14 22:03	1.0306134	1	35	181.93576	1	2	2	3.3	0	1	0	0	2	1	1	0	0	0	0	1	1	0	0	0	0	5	2	52	87	22	3.0999999	124	8.6999998	9.3999996	3.5	92	99	96	40	55	14	91	0
17395063	23092156	38419228	2149/5/29 13:54	2149/6/2 12:30	2149/5/29 13:55	2149/6/2 15:34	4.068831	1	72	79.832191	4	2	3	7	0	0	1	0	1	1	0	0	0	0	0	1	0	1	0	0	0	21	3	132	1880	19	2.0999999	149	12.7	16.4	3.799999952	54	119	72	46	55	22	87	1
18044722	23096487	37526486	2133/4/16 16:33	2133/5/1 13:35	2133/4/16 23:55	2133/4/21 19:00	4.795104	1	41	84.099998	2	2	1	0.80000001	1	0	0	0	2	0	0	0	1	0	0	0	0	0	0	0	0	4	2	37	11	20	1.6	99	8.3000002	5.4000001	3.099999905	176	91	199	98	123	27	94	0
17206165	23096961	34841361	2152/8/11 17:29	2152/9/22 16:15	2152/8/21 19:54	2152/8/24 17:08	2.8849769	1	62	70.5	3	2	1	1.9	1	0	0	0	2	0	0	0	0	1	1	0	0	0	0	0	0	5	1	59	450	19	1.9	190	9.1000004	10.7	1.899999976	100	67	113	72	84	22	98	0
15452777	23098609	38862706	2158/3/5 19:34	2158/3/26 12:53	2158/3/18 16:00	2158/3/26 13:54	7.9128704	1	67	65	1	2	1	0.60000002	1	0	0	0	1	1	1	0	0	1	1	0	0	1	0	0	0	7	3	66	9	33	1.8	62	8	12.7	2.5	100	66	109	65	77	13	94	1
10494063	23100496	33246421	2138/9/25 18:03	2138/10/6 14:35	2138/9/25 21:08	2138/9/29 1:22	3.1769676	1	54	81.510483	1	2	2	2.2	0	1	0	0	2	0	0	0	0	0	0	0	0	1	0	0	0	8	3	54	84	24	0.40000001	120	9.3000002	12.2	1.700000048	139	102	101	75	82	21	100	0
16576835	23102242	38556473	2113/10/9 12:41	2113/10/14 15:53	2113/10/9 18:26	2113/10/11 18:06	1.9862963	1	88	59.874146	1	2	3	5.8000002	0	0	1	0	2	1	1	0	0	0	1	0	0	0	0	0	0	4	2	47	602	24	1.3	364	9.8000002	10.1	4	84	69	141	79	90	24	93	0
17840551	23125162	38594245	2114/2/17 20:27	2114/3/9 4:17	2114/2/17 23:06	2114/3/9 8:05	19.373913	1	41	212.3	4	2	2	2.0999999	0	1	0	0	1	0	1	0	0	0	1	0	0	1	0	0	0	19	4	127	26	24	4.1999998	117	10.2	19.700001	2.599999905	90	122	93	47	55	32	89	1
13458905	23133830	38234169	2156/5/10 21:17	2156/5/20 20:00	2156/5/16 9:21	2156/5/17 21:09	1.4917129	1	86	58.876244	4	2	2	2.2	0	1	0	0	2	0	0	0	0	0	0	1	0	0	0	0	0	3	3	42	153	21	1.1	108	7.5999999	22.299999	2.900000095	131	86	104	44	69	16	100	0
11841526	23135831	39109886	2112/10/26 20:42	2112/11/9 14:40	2112/10/28 14:01	2112/11/3 16:07	6.087523	1	77	86.5	1	2	1	1.4	1	0	0	0	2	0	0	0	0	1	0	0	1	0	0	0	0	7	3	42	22	28	1	127	8.1999998	10	2.700000048	71	72	89	42	53	15	99	0
16960643	23136811	38596746	2151/12/16 1:12	2152/1/8 15:10	2151/12/19 1:40	2151/12/27 17:40	8.6665745	1	81	69	4	2	2	2.9000001	0	1	0	0	2	0	0	0	0	0	0	1	0	0	0	0	0	11	3	67	55	23	1	184	5.8000002	4.9000001	4.300000191	90	122	128	58	77	32	100	0
16571011	23140150	39262794	2186/2/15 16:41	2186/2/24 16:30	2186/2/19 15:06	2186/2/20 20:32	1.2262268	1	83	83	1	2	2	2.0999999	0	1	0	0	2	0	0	0	0	0	0	0	0	0	0	0	0	3	4	35	153	21	0.80000001	107	8.1999998	14	3.099999905	132	80	105	51	72	14	100	0
12459417	23140243	33966641	2155/12/24 20:34	2155/12/31 18:50	2155/12/26 9:02	2155/12/28 22:28	2.5599537	1	53	75.800003	1	2	2	3.5	0	1	0	0	2	0	0	0	0	0	1	0	0	0	0	0	0	3	3	41	153	27	0.89999998	111	11.5	11.7	4.5	70	93	141	83	108	15	100	0
15381471	23153332	37040127	2129/6/16 19:23	2129/6/30 14:00	2129/6/26 11:18	2129/6/28 12:32	2.051331	1	84	69	4	2	1	1.3	1	0	0	0	2	0	0	1	0	0	1	1	0	0	0	1	0	4	3	21	11	21	0.60000002	101	7	8.6999998	3.599999905	142	99	143	61	90	16	100	0
13025572	23158031	32390996	2121/6/6 18:31	2121/6/13 18:42	2121/6/9 13:51	2121/6/11 10:52	1.8755903	1	81	78.599998	1	2	1	1.5	1	0	0	0	2	0	0	0	0	0	1	1	0	0	0	0	0	3	2	45	18	24	0.69999999	110	9.3999996	6.5999999	4	122	90	104	52	72	8	100	0
15149410	23158991	37464945	2185/12/27 1:44	2186/1/1 16:24	2185/12/27 2:25	2185/12/28 18:08	1.6546991	1	60	93.621384	1	2	2	2.2	0	1	0	0	2	0	0	0	0	0	0	1	0	0	0	0	0	5	3	63	52	32	1.4	163	15.1	7.9000001	1.600000024	81	94	131	86	97	22	100	0
17980085	23179261	30474063	2184/1/10 23:36	2184/1/17 19:00	2184/1/10 23:37	2184/1/14 15:09	3.6471295	1	86	76.430252	2	2	1	0.89999998	1	0	0	0	2	0	0	1	0	0	0	1	0	0	0	0	0	5	3	40	17	23	0.89999998	128	11.7	9.3999996	2.400000095	92	84	125	78	87	14	98	0
13060513	23186507	32211192	2178/6/14 0:00	2178/7/4 18:15	2178/6/14 12:41	2178/6/15 17:44	1.2104629	1	63	72.529358	1	1	1	1.9	1	0	0	0	2	1	1	0	0	0	0	1	0	0	0	0	0	4	3	61	27	20	0.89999998	160	9	9.1000004	3.599999905	183	65	198	81	129	14	100	0
15928447	23187370	34302186	2118/7/26 23:43	2118/8/1 0:05	2118/7/27 0:53	2118/8/1 0:56	5.0022221	1	91	71.259308	3	2	1	1.9	1	0	0	0	1	0	0	0	0	1	0	0	0	0	0	0	0	7	3	61	24	20	1.9	108	10.5	15.4	2.5	73	68	142	52	83	16	100	1
12118363	23198189	39250219	2139/8/18 5:08	2139/8/23 5:25	2139/8/18 5:09	2139/8/22 16:50	4.48669	1	66	83.007339	1	2	2	3.3	0	1	0	0	1	1	0	0	0	0	1	1	0	1	0	0	1	12	3	54	23	18	1.5	429	16.299999	12.3	4.300000191	57	103	116	48	75	20	100	1
15602488	23204438	37967253	2141/8/12 12:38	2141/8/15 15:55	2141/8/12 14:48	2141/8/13 15:39	1.035405	1	74	70.851067	1	1	1	1.9	1	0	0	0	2	0	0	0	0	0	0	1	0	0	0	0	0	3	4	28	58	25	0.60000002	165	13.1	13.1	4.5	86	71	86	46	61	17	99	0
11530308	23206500	36027087	2160/11/25 13:38	2160/11/30 17:00	2160/11/25 13:39	2160/11/27 15:18		1	56	66.678024	4	1	1	1.4	1	0	0	0	2	0	0	1	0	0	0	0	1	0	1	0	1	3	0	26	143	19	1.1	229	13.2	8	4.6	99	87	103	53	76	24	100	0
12205441	23208495	34840804	2176/11/17 16:13	2176/11/22 14:50	2176/11/18 17:15	2176/11/20 17:51	2.0251851	1	69	54.400002	1	1	2	2.7	0	1	0	0	2	0	1	0	0	0	1	0	0	1	0	0	1	8	3	29	11	25	0.60000002	186	8.6999998	9.6999998	4.400000095	84	80	112	52	70	14	98	0
17349337	23218027	30838185	2185/9/3 12:02	2185/9/11 12:30	2185/9/3 12:03	2185/9/8 15:05	5.1265278	1	71	75.523071	1	1	2	2.7	0	1	0	0	2	0	1	0	0	0	1	0	0	1	0	0	0	10	3	76	26	25	0.89999998	265	11	18.700001	3.5	22	70	113	69	83	20	92	0
15805208	23229516	34854758	2152/7/19 20:09	2152/8/26 13:14	2152/8/1 11:15	2152/8/15 21:01	14.406597	1	76	120.92763	1	2	1	1.2	1	0	0	0	2	1	1	0	0	1	1	0	0	1	0	1	0	9	3	54	12	29	1.6	139	12.8	9.1000004	2.900000095	87	120	114	44	63	18	100	0
17016980	23230933	36571388	2166/11/7 0:37	2166/11/14 5:42	2166/11/7 2:27	2166/11/8 20:05	1.7349074	1	54	93.712112	1	2	1	1.6	1	0	0	0	1	0	0	0	1	0	0	0	0	0	0	0	0	8	4	94	46	26	1.1	142	7.8000002	22.200001	1.899999976	66	122	133	63	79	17	95	1
10071281	23232447	33217215	2158/1/4 21:01	2158/1/6 11:50	2158/1/4 21:02	2158/1/6 12:29	1.6435879	1	88	60.554531	1	2	1	1.1	1	0	0	0	2	0	0	0	0	1	0	0	0	0	0	0	0	8	4	75	12	16	2.7	122	8.6000004	15.1	3.099999905	209	64	134	66	84	16	100	0
16792669	23237338	39162474	2130/11/10 2:37	2130/11/16 14:45	2130/11/10 2:39	2130/11/16 15:59	6.555243	1	81	80.149704	1	2	1	1.5	1	0	0	0	1	1	1	0	0	1	0	0	0	1	0	1	0	6	2	82	11	23	1.7	139	10.9	7.9000001	3.700000048	46	134	123	76	89	24	92	1
18119847	23243341	31455671	2117/6/18 10:52	2117/6/19 0:52	2117/6/18 12:10	2117/6/20 0:52	1.5296296	1	81	91.988457	1	2	3	9.6000004	0	0	1	0	1	0	0	0	1	1	1	0	0	1	0	0	0	18	2	84	5481	8	5.0999999	135	13.6	15.3	2.5	99	58	155	62	85	26	95	1
16810503	23246205	39784690	2149/8/14 21:31	2149/8/26 13:51	2149/8/14 21:32	2149/8/21 12:15	6.6129284	1	56	80	1	2	1	1	1	0	0	0	2	1	1	0	0	0	0	0	0	1	0	1	0	11	3	50	26	15	1.4	273	15.2	11.1	3.799999952	71	110	123	68	86	23	99	0
15897099	23250481	36946264	2169/10/14 20:18	2169/10/30 15:00	2169/10/14 22:48	2169/10/18 17:49	3.7929745	1	69	53.5	1	1	1	1.3	1	0	0	0	2	0	0	0	0	0	0	0	0	1	0	0	0	9	3	75	27	12	0.2	67	3.3	0.60000002	2.400000095	100	99	114	71	82	13	100	0
13642966	23251600	39555696	2118/1/30 11:59	2118/3/17 20:35	2118/1/30 12:00	2118/3/17 22:33	46.439178	1	59	57.197952	4	1	2	3.5999999	0	1	0	0	1	0	0	0	0	1	0	0	0	1	0	1	0	13	3	120	23	15	2.0999999	129	8.3000002	23.200001	3.099999905	54	93	144	71	92	33	100	1
19108912	23252614	31076246	2138/12/1 18:06	2138/12/15 13:07	2138/12/8 13:29	2138/12/9 21:15	1.3238078	1	72	96.796532	1	1	1	1.1	1	0	0	0	2	0	1	0	0	0	1	0	0	0	0	0	0	4	4	40	58	23	0.69999999	126	11	14.4	3.900000095	108	76	145	49	82	18	100	0
18349557	23256164	32269334	2157/5/14 17:09	2157/5/25 17:00	2157/5/14 21:27	2157/5/19 18:34	4.8802896	1	80	70	1	2	1	1.3	1	0	0	0	2	0	0	0	0	1	0	0	0	0	0	0	1	9	1	91	45	26	1	96	9.8000002	9.3999996	3.599999905	100	69	100	44	72	16	93	0
15537803	23263147	39568167	2138/5/29 12:47	2138/6/15 13:30	2138/5/29 12:47	2138/6/11 12:41	12.995637	1	63	83.823807	4	1	1	1.9	1	0	0	0	2	1	1	0	0	0	0	0	0	1	0	1	1	8	3	48	1636	21	1.7	132	12.3	12.6	3.700000048	63	85	99	73	83	34	94	0
10922589	23265469	30769172	2159/6/8 18:38	2159/6/25 16:32	2159/6/13 8:50	2159/6/20 13:49	7.2078123	1	50	138.11876	4	2	1	1.4	1	0	0	0	2	0	0	0	0	0	0	1	0	0	0	0	0	6	3	32	32	22	1.1	116	12	17.200001	3.299999952	69	78	120	62	79	17	100	0
17896909	23266997	33702520	2186/6/29 9:43	2186/6/30 17:08	2186/6/29 9:44	2186/6/30 19:19	1.3993056	1	66	116.07419	1	2	1	1.3	1	0	0	0	1	0	1	1	0	1	0	0	0	1	0	0	0	10	3	47	36	23	1.5	174	10.6	9.1999998	3.5	79	111	100	71	78	24	98	1
11603295	23268495	37867535	2126/12/19 21:13	2126/12/30 16:32	2126/12/22 9:48	2126/12/27 16:49	5.2924538	1	65	83.91452	1	2	1	1	1	0	0	0	2	0	1	1	0	0	0	0	0	0	0	1	1	5	2	84	265	29	1.1	123	12	10	3.299999952	348	88	84	49	69	20	98	0
19929286	23276264	32004492	2191/9/30 19:33	2191/10/9 15:10	2191/9/30 19:34	2191/10/5 18:17	4.9465857	1	64	78.900002	1	1	2	3	0	1	0	0	2	1	1	0	0	0	0	0	0	1	0	0	0	11	3	58	35	15	1.3	208	15.7	13.9	3.599999905	107	91	140	59	77	21	97	0
15616804	23279065	35479667	2170/8/22 13:17	2170/8/31 13:00	2170/8/26 10:09	2170/8/27 13:38	1.1451737	1	55	71	4	2	1	2	1	1	0	0	2	0	0	0	0	0	0	0	0	0	0	0	0	6	2	69	58	25	1	108	14.3	6.3000002	3.900000095	115	84	117	72	88	16	99	0
10209126	23279996	30337986	2116/3/2 0:00	2116/3/13 18:24	2116/3/2 21:30	2116/3/3 7:33	0.41859955	1	61	98.900002	1	2	2	3.4000001	0	1	0	0	2	1	1	0	0	0	1	1	1	0	0	0	1	6	3	55	37	22	1.2	110	12.6	7.6999998	3.599999905	70	96	100	63	80	14	91	0
19502815	23280294	35093362	2158/5/15 5:44	2158/5/21 15:30	2158/5/15 6:47	2158/5/17 17:26	2.4442477	1	73	139.61562	1	1	1	1.6	1	0	0	0	2	1	1	1	0	0	0	1	0	0	1	0	0	3	3	38	58	30	0.80000001	150	11.8	17	3.5	100	87	72	56	56	22	96	0
16221250	23282331	33635540	2140/9/25 15:28	2140/10/6 19:10	2140/9/25 16:07	2140/10/6 21:56	11.242616	1	71	96.796532	1	2	1	1.6	1	0	0	0	1	1	1	0	0	0	0	0	0	1	1	0	1	8	2	53	154	24	1.4	205	15.2	11.2	3.400000095	66	59	120	93	135	24	100	1
13336199	23282772	31264825	2126/2/16 16:42	2126/2/21 18:30	2126/2/16 16:42	2126/2/18 15:28	1.9484723	1	61	99.790237	1	2	1	1.6	1	0	0	0	2	0	0	0	0	0	0	1	0	0	0	0	1	9	3	85	168	26	0.89999998	114	14.8	16.799999	4.599999905	86	72	115	59	89	23	97	0
12793376	23285895	30223701	2159/3/19 12:17	2159/3/26 16:00	2159/3/19 13:26	2159/3/21 18:47	2.2229745	1	78	59.874146	1	1	2	2.0999999	0	1	0	0	2	0	0	0	0	0	0	0	0	1	1	0	0	8	4	53	213	30	0.89999998	188	15.6	10.4	3.900000095	73	100	146	82	93	17	99	0
18153160	23292518	34034987	2137/8/31 22:03	2137/9/17 14:45	2137/8/31 22:43	2137/9/1 17:45	0.79317129	1	75	54.56712	1	1	1	1.3	1	0	0	0	2	0	0	0	0	0	0	0	0	0	0	0	0	4	4	59	19	25	0.89999998	140	8.6999998	15.6	3.400000095	39	133	144	83	98	22	100	0
10991718	23300340	32734954	2171/8/4 10:42	2171/8/8 18:15	2171/8/4 11:06	2171/8/6 14:57	2.1606712	1	83	104.09937	1	2	1	0.89999998	1	0	0	0	2	0	0	1	1	0	0	1	0	0	0	0	0	7	1	55	13	26	1.2	164	12.3	7.5999999	4.400000095	143	53	155	83	101	16	100	0
16406600	23301725	32847359	2178/12/7 18:40	2178/12/13 14:35	2178/12/7 19:00	2178/12/10 17:39	2.944155	1	71	104.32616	1	2	2	2.3	0	1	0	0	2	0	0	1	1	0	1	0	0	1	0	1	0	8	3	42	121	24	1.5	183	14.5	9.3999996	4	89	94	143	73	86	25	96	0
10487009	23303992	35692443	2114/6/5 4:19	2114/6/13 18:00	2114/6/7 10:58	2114/6/9 15:29	2.1884143	1	58	61.869946	4	2	1	1.8	1	0	0	0	2	0	0	0	0	0	0	0	0	0	0	0	0	5	3	32	20	14	0.30000001	85	7.4000001	8.8999996	3	126	88	123	58	78	15	100	0
10973532	23304170	35964709	2167/4/11 23:39	2167/4/16 16:59	2167/4/11 23:40	2167/4/12 19:35		1	48	47.808598	4	1	1	1	1	0	0	0	2	0	0	0	0	0	0	1	1	0	0	0	0	0	1	29	44	16	1.1	208	6.5999999	15.3		99	97	156	94	109	18	100	0
18136491	23309829	32306963	2169/6/3 12:30	2169/6/8 13:02	2169/6/3 22:23	2169/6/8 17:44	4.8059492	1	72	89.811218	1	2	4	10.3	0	0	0	1	1	1	0	0	1	0	0	0	0	1	0	0	0	16	4	103	846	20	5.1999998	88	11.4	17.4	2.900000095	78	91	76	55	59	14	92	1
18499704	23310553	32124134	2175/3/1 14:43	2175/3/9 14:54	2175/3/4 9:12	2175/3/5 17:22	1.3405209	1	68	67.857368	1	2	1	0.89999998	1	0	0	0	2	0	0	0	0	1	0	0	0	0	0	0	0	5	3	40	58	28	1	94	15.4	6.5	3.5	124	82	104	63	78	16	100	0
16047870	23312578	37754760	2179/12/31 22:23	2180/1/10 19:30	2180/1/5 14:20	2180/1/8 17:55	3.1493287	1	51	68	1	1	1	1.6	1	0	0	0	2	0	0	0	0	0	0	0	0	0	0	0	0	5	3	72	58	21	8.5	101	7.8000002	27	3.200000048	144	83	103	57	70	21	100	0
14175491	23334880	39808640	2124/9/3 21:43	2124/10/24 16:45	2124/9/3 21:44	2124/9/10 21:42	6.9982986	1	66	77.654945	1	1	1	0.69999999	1	0	0	0	2	0	1	0	0	0	0	0	0	1	0	0	0	15	2	57	24	20	9.6000004	95	7.0999999	6.0999999	3.299999952	100	82	103	71	81	22	91	0
11304253	23346584	34543082	2164/9/8 13:18	2164/9/12 13:45	2164/9/8 13:19	2164/9/12 17:47	4.1864119	1	63	50.893021	4	1	1	0.89999998	1	0	0	0	1	1	1	1	0	1	0	0	0	1	0	1	0	11	2	71	21	20	2.9000001	116	10.8	8.1999998	3.799999952	101	56	164	65	90	14	100	1
19640918	23351342	32235245	2131/5/19 19:09	2131/5/27 15:13	2131/5/23 9:46	2131/5/24 21:46	1.5001389	1	44	77	1	2	2	2.5999999	0	1	0	0	2	0	0	0	0	0	0	0	0	0	0	0	0	1	3	43	19	20	0.80000001	127	10.3	29.200001	4.099999905	118	88	112	77	87	19	96	0
19186172	23354351	34429897	2114/8/12 0:00	2114/8/13 21:02	2114/8/12 17:01	2114/8/13 23:42	1.2788657	1	65	92.900002	1	1	1	0.89999998	1	0	0	0	1	1	0	0	0	0	1	0	0	1	0	0	1	11	2	52	90	17	6.4000001	197	8.1999998	14.4	3.299999952	87	56	107	45	70	22	100	1
18772698	23355539	30273264	2130/4/2 6:48	2130/4/7 14:36	2130/4/2 12:14	2130/4/6 1:56	3.5705092	1	64	53.88673	4	2	2	3.2	0	1	0	0	2	1	0	0	0	0	0	0	0	0	0	1	1	4	3	39	24	13	0.60000002	282	12.5	28.9	3.900000095	83	96	83	45	57	26	96	0
16422158	23361839	30780981	2160/7/31 22:02	2160/8/10 16:25	2160/7/31 22:07	2160/8/1 14:10	0.66865742	1	82	87.996849	1	2	1	1.2	1	0	0	0	2	0	0	0	0	0	0	0	0	0	0	0	0	2	1	22	27	26	0.80000001	142	13	10.3	2.799999952	44	66	177	80	107	21	100	0
17681159	23364483	31673770	2162/9/22 7:15	2162/10/1 16:30	2162/9/22 10:37	2162/9/23 14:37	1.1666899	1	61	67.539848	1	2	2	2.0999999	0	1	0	0	2	0	0	0	0	1	0	0	0	0	0	0	0	10	4	94	19	21	1.6	119	11.8	14.2	3.799999952	70	95	92	56	68	14	100	0
16618116	23368912	39920493	2172/2/23 0:00	2172/2/29 16:27	2172/2/23 12:27	2172/2/25 16:58	2.1883681	1	74	65	1	1	1	1.6	1	0	0	0	2	0	0	0	0	0	1	1	0	0	0	0	1	2	2	40	14	26	0.89999998	140	11.8	10.1	2.5	284	62	159	67	64	14	100	0
12467745	23380451	35009433	2141/2/26 23:37	2141/3/11 18:59	2141/2/27 0:46	2141/2/28 14:57	1.5912153	1	79	52	1	1	1	1.5	1	0	0	0	2	0	1	0	0	0	0	0	0	0	0	0	0	3	3	30	66	24	0.89999998	149	12.9	15.1	4.199999809	66	78	107	69	81	24	95	0
10853896	23383004	32052866	2176/8/25 14:04	2176/9/6 15:03	2176/8/25 15:38	2176/9/2 18:22		1	70	107	1	1	2	2.4000001	0	1	0	0	2	0	1	0	0	0	1	0	1	1	0	0	0	10	1	87	14	22	1.2	197	8.6999998	18.799999	2.9	91	91	154	56	87	28	100	0
13271149	23386518	38599618	2162/11/4 14:38	2162/11/7 18:37	2162/11/4 14:39	2162/11/5 21:34	1.2886459	1	51	68	3	1	2	2.7	0	1	0	0	2	0	0	0	0	0	0	0	0	0	0	0	0	1	1	28	22	25	0.60000002	118	13.5	7.9000001	3.900000095	92	66	125	76	87	14	98	0
19344017	23388457	32166050	2136/5/28 19:46	2136/6/3 15:42	2136/5/30 9:10	2136/5/31 16:22	1.2998033	1	80	98.900002	4	1	2	2.2	0	1	0	0	2	0	0	0	0	0	0	1	0	0	0	0	0	4	3	26	153	25	0.5	133	10.3	25.5	3.5	94	90	97	54	68	17	96	0
17885100	23392333	31289726	2121/6/22 22:47	2121/7/6 19:04	2121/6/26 13:58	2121/6/28 23:27	2.3957407	1	79	60.690613	1	1	1	1	1	0	0	0	2	0	1	0	0	1	1	0	1	0	0	0	0	7	1	69	88	24	6.6999998	47	6.9000001	9.1999998	3.599999905	100	76	111	62	73	20	95	0
11127081	23394193	32115488	2155/4/6 16:21	2155/4/15 16:59	2155/4/11 10:47	2155/4/13 11:23	2.0253472	1	68	99.900002	4	2	1	1.4	1	0	0	0	2	0	0	0	0	0	0	1	0	0	0	0	0	3	3	21	58	24	1	115	13.6	6	4.099999905	84	73	105	46	65	14	100	0
16393972	23399256	34016999	2162/10/3 8:55	2162/10/7 17:15	2162/10/3 17:32	2162/10/7 17:34	4.0015974	1	71	94.400002	4	2	1	1.2	1	0	0	0	2	0	1	0	0	1	1	0	0	0	0	0	0	4	2	52	58	23	3.5	187	12.9	11.9	3.5	100	101	154	87	109	19	94	0
19468249	23405169	38562467	2167/1/30 16:21	2167/2/17 16:09	2167/1/30 18:20	2167/2/4 12:52	4.7726736	1	68	67.857368	1	2	3	5.5999999	0	0	1	0	2	1	1	1	0	0	0	1	0	1	0	0	0	5	3	63	38	9	1.7	734	10.9	21.6	3	60	127	117	67	80	31	100	0
12287332	23408562	38532085	2199/11/1 22:28	2199/11/8 17:15	2199/11/1 22:29	2199/11/5 12:15	3.5739584	1	87	72.846878	1	2	1	1.3	1	0	0	0	2	1	1	0	0	1	1	0	0	1	1	0	0	11	3	59	16	28	2	151	15	13.6	4	314	67	142	60	80	17	100	0
18311360	23411593	34340005	2146/2/23 0:14	2146/2/27 15:30	2146/2/23 0:16	2146/2/25 22:59	2.9470255	1	76	91.807014	1	1	2	3.3	0	1	0	0	2	1	0	0	0	0	0	1	0	0	1	0	0	8	3	47	33	21	1	417	10	13.3	3.400000095	141	102	115	53	69	14	92	0
12357296	23415555	31567795	2165/6/22 8:07	2165/7/6 17:27	2165/6/22 8:19	2165/6/30 19:11	8.4533682	1	58	93.621384	4	2	2	3.5	0	1	0	0	2	0	1	0	0	1	1	0	0	0	0	0	0	2	2	53	16	19	1.9	436	13.6	9.1999998	3.799999952	92	73	121	83	94	18	94	0
16428106	23419261	39889183	2129/5/20 18:00	2129/5/26 17:13	2129/5/22 9:15	2129/5/23 18:13	1.3732523	1	59	90	4	2	1	1.5	1	0	0	0	2	0	0	0	0	0	1	1	0	0	0	0	0	5	3	44	58	26	0.60000002	183	14.2	8.1000004	3.599999905	123	78	109	63	80	15	99	0
14891723	23429883	32799000	2150/8/10 19:55	2150/8/26 17:48	2150/8/13 7:16	2150/8/15 22:27	2.6323957	1	72	96.796532	1	1	1	1	1	0	0	0	2	0	1	0	0	0	1	0	0	0	0	0	0	8	1	63	21	26	4.6999998	156	9.3999996	7.9000001	3.299999952	42	72	116	61	76	22	98	0
16497768	23432405	31303342	2182/8/15 17:30	2182/8/29 16:48	2182/8/15 18:29	2182/8/21 13:12	5.7800808	1	40	105.2	4	2	1	0.69999999	1	0	0	0	2	0	1	0	0	1	0	0	0	0	0	0	0	11	3	77	13	5	18.1	112	7.1999998	15.8	3	203	131	156	121	131	30	100	0
15007699	23433523	35043244	2130/12/15 6:27	2130/12/21 13:00	2130/12/15 9:06	2130/12/18 21:23	3.5118055	1	62	60.055576	4	2	1	1.8	1	0	0	0	2	0	1	0	0	0	0	0	0	0	0	0	0	3	2	35	29	22	0.80000001	136	14.6	9.8999996	3.5	56	139	179	124	138	29	91	0
12482191	23436421	33001370	2188/9/24 22:42	2188/10/7 17:38	2188/9/28 6:28	2188/10/3 0:25	4.7484488	1	83	85.320656	1	1	1	1.8	1	0	0	0	2	0	0	1	0	0	0	0	0	0	0	0	0	4	3	53	20	27	0.69999999	118	8.8999996	13.2	2.799999952	100	149	100	65	75	16	92	0
13657623	23444650	39579689	2133/12/16 18:31	2133/12/21 17:09	2133/12/16 20:11	2133/12/17 15:40	0.81195605	1	84	72.166489	1	2	1	1	1	0	0	0	2	0	1	0	0	0	1	1	0	0	0	0	0	3	2	40	17	22	1.7	164	13.2	6.5	3.700000048	73	107	164	102	118	25	98	0
11331917	23456409	36909182	2161/4/19 10:01	2161/4/20 15:38	2161/4/19 12:37	2161/4/20 18:30	1.2447801	1	88	67.857368	1	1	3	5.1999998	0	0	1	0	1	1	0	0	0	1	1	0	0	0	0	0	0	8	2	102	24	23	1.3	246	13.7	10.7	3.099999905	115	100	124	72	84	32	95	1
13553346	23460339	36399674	2155/8/11 21:26	2155/8/17 12:35	2155/8/13 15:16	2155/8/14 10:43	0.81048614	1	52	89.811218	4	2	1	1.1	1	0	0	0	2	0	0	0	0	0	0	1	0	0	0	0	0	2	2	14	58	25	1	127	11.4	9.1000004	4	111	87	104	55	73	13	100	0
10920228	23466911	37783060	2162/11/26 11:56	2162/12/10 19:07	2162/11/26 11:56	2162/12/6 14:47	10.118634	1	59	95	4	1	1	1.2	1	0	0	0	2	1	1	0	0	0	0	0	0	1	0	0	0	11	4	85	63	35	0.80000001	100	9	5.9000001	2.799999952	72	69	121	56	76	20	92	0
13609136	23475520	35015669	2112/11/8 22:37	2112/12/9 14:33	2112/11/8 22:38	2112/11/14 7:37	5.3743868	1	67	74.434448	1	2	2	3.0999999	0	1	0	0	2	1	1	1	0	0	0	0	0	1	0	0	1	5	3	49	87	24	1	161	16.200001	20.4	4.400000095	140	76	146	108	116	21	96	0
17767787	23479348	35831941	2128/4/26 18:59	2128/5/4 14:30	2128/4/26 19:00	2128/4/27 18:39	0.98504627	1	55	77.155998	1	2	1	1.4	1	0	0	0	2	0	1	0	0	0	1	0	0	0	0	0	0	6	1	49	13	28	3.4000001	270	8.8000002	6.4000001	3.200000048	100	71	91	63	66	16	100	0
18616246	23480143	36470233	2113/7/2 13:27	2113/7/5 14:00	2113/7/2 13:28	2113/7/4 15:23	2.0799999	1	55	80.400002	4	2	1	1.9	1	0	0	0	2	0	0	0	0	0	0	1	0	0	0	0	0	1	1	22	58	25	0.89999998	134	16.799999	5.3000002	3.5	100	79	157	105	120	12	100	0
15408699	23482508	36314280	2183/5/23 21:35	2183/5/31 16:45	2183/5/27 9:43	2183/5/28 16:32	1.2838774	1	52	94.301773	4	2	1	1.5	1	0	0	0	2	0	0	0	0	0	1	1	0	0	0	0	0	5	3	35	58	22	0.69999999	136	9.1999998	10.2	4.199999809	63	85	102	60	74	13	100	0
16139035	23485509	34185060	2147/2/1 20:05	2147/2/19 9:15	2147/2/1 20:54	2147/2/4 15:25	2.7716088	1	83	73.199997	4	2	2	2.2	0	1	0	0	1	0	1	0	0	0	0	1	0	0	0	0	0	5	3	73	9	22	1.1	169	14	18.299999	3.400000095	61	135	99	51	69	28	98	1
15251187	23486795	35891112	2167/9/8 22:25	2167/9/17 16:10	2167/9/8 22:27	2167/9/11 18:48	2.847882	1	78	91.988457	1	2	1	1.7	1	0	0	0	2	1	1	0	0	0	1	0	0	1	0	0	0	6	3	36	37	26	1.2	152	11.4	9.3000002	3.299999952	100	72	110	61	75	26	95	0
17341525	23493322	33640425	2171/8/3 16:34	2171/8/10 16:40	2171/8/5 14:29	2171/8/8 18:25	3.1642709	1	77	80.149704	1	2	2	2.3	0	1	0	0	2	0	0	0	0	1	1	0	0	0	0	0	0	7	3	48	153	24	1.2	91	9.6999998	10.6	3.599999905	91	90	100	46	60	15	99	0
18187609	23495898	31546987	2155/2/9 7:41	2155/2/19 12:30	2155/2/9 7:42	2155/2/16 22:07	7.6009259	1	67	67.857368	4	2	2	4.1999998	0	1	0	0	1	1	0	0	0	0	1	1	0	1	1	0	1	11	4	69	574	20	1.6	441	13.4	18.9	3.200000048	71	102	110	50	74	14	96	1
14130228	23503338	37128231	2185/9/17 0:22	2185/9/22 19:20	2185/9/21 19:20	2185/9/22 21:44	1.0996065	1	79	85.320656	1	2	2	2.8	0	1	0	0	1	0	0	0	0	0	0	1	0	1	1	0	0	13	3	101	34	13	3.9000001	96	7.8000002	7	5	126	97	92	50	61	23	94	1
15378461	23508818	35755874	2134/8/19 21:06	2134/8/25 16:05	2134/8/21 10:09	2134/8/22 18:52	1.3630903	1	64	92.804924	1	2	1	1.8	1	0	0	0	2	0	0	0	0	0	0	1	0	0	0	0	0	6	1	32	58	27	1.1	113	12.8	9.5	4.800000191	130	75	106	54	70	20	100	0
16733939	23526876	37733996	2120/5/30 16:57	2120/6/4 15:00	2120/5/30 16:58	2120/6/1 17:39	2.0289814	1	75	61.869946	4	1	1	1.1	1	0	0	0	2	0	0	0	0	0	0	1	0	0	0	0	1	5	3	48	16	26	0.89999998	91	11.6	8.1000004	3.700000048	112	84	146	47	100	12	99	0
10469316	23534643	34586869	2117/9/30 16:48	2117/10/6 18:49	2117/9/30 16:50	2117/10/4 11:22	3.7724307	1	59	63.366802	1	1	1	0.80000001	1	0	0	0	2	0	0	0	0	0	1	1	0	1	0	0	1	4	3	36	21	28	0.69999999	83	14.9	10.8	2.900000095	82	78	150	82	107	13	96	0
14252842	23547256	31410566	2139/11/19 15:44	2139/11/27 14:05	2139/11/19 15:45	2139/11/22 23:15	3.3124652	1	66	76	1	2	1	0.80000001	1	0	0	0	2	0	0	0	0	0	0	0	0	0	0	1	1	7	1	43	28	18	10.7	120	9.3000002	8.8999996	3.299999952	94	70	123	38	95	21	98	0
14663957	23547301	39491173	2151/12/12 5:19	2151/12/17 15:45	2151/12/12 5:27	2151/12/13 7:42		1	77	59.964863	1	1	1	1.2	1	0	0	0	0	0	0	1	0	0	0	0	0	0	0	0	0	3	0	46	18	24	1.1	106	6	6.1999998		98	60	133	68	86	16	100	0
11922884	23550831	35352413	2157/3/27 0:00	2157/4/11 17:53	2157/4/1 18:00	2157/4/5 20:50	4.1180439	1	69	72.756157	1	1	2	2.4000001	0	1	0	0	2	1	1	0	0	1	0	0	0	0	0	0	0	5	2	29	81	23	2.4000001	121	9.8999996	14	3.599999905	71	77	111	57	69	22	99	0
18238983	23550863	36950541	2149/8/14 19:34	2149/8/24 18:00	2149/8/14 21:52	2149/8/18 18:23	3.8548727	1	68	64.900002	3	2	2	2.7	0	1	0	0	2	0	0	0	0	0	1	0	0	1	0	0	0	9	1	85	19	19	2.3	350	13.2	7.5999999	4.400000095	92	77	148	94	107	16	100	0
14189406	23555513	33520476	2156/3/24 21:41	2156/3/30 18:00	2156/3/25 2:27	2156/3/30 18:11	5.6558218	1	55	97.612999	1	2	2	3.2	0	1	0	0	2	0	0	0	0	0	0	0	0	1	0	0	0	9	4	79	24	18	2.5999999	79	13.3	27.4	2.799999952	80	94	83	60	65	18	95	0
16731711	23567649	30732775	2110/10/25 18:56	2110/11/8 11:35	2110/10/25 18:56	2110/11/6 12:10	11.717581	1	78	102.19428	4	2	2	2.5999999	0	1	0	0	1	1	1	0	0	1	0	0	0	1	0	0	0	10	3	61	111	30	2.2	172	14.1	11.8	3.099999905	58	76	134	64	87	26	100	1
15767912	23583643	32521226	2171/12/25 20:20	2171/12/31 10:46	2171/12/26 19:46	2171/12/30 6:42	3.4554167	1	68	84.504189	1	2	1	1.2	1	0	0	0	2	0	0	0	0	1	0	0	0	0	1	0	0	8	3	31	16	17	1.1	124	12.1	6.5999999	3.400000095	383	63	121	69	81	14	100	0
14136782	23583996	36080432	2140/12/10 22:30	2140/12/15 19:01	2140/12/10 22:32	2140/12/13 9:40	2.4637036	1	89	72.900002	1	1	1	1.4	1	0	0	0	2	0	1	0	0	0	0	1	0	0	0	0	1	3	2	25	47	30	0.80000001	134	12.8	10.9	4.099999905	100	81	142	65	103	22	95	0
18018803	23584582	36447600	2161/10/9 22:40	2161/10/13 15:30	2161/10/9 22:41	2161/10/13 16:55	3.7598495	1	56	60.099998	1	1	2	2.3	0	1	0	0	1	0	0	0	0	0	0	0	0	1	0	0	0	5	4	60	33	25	0.40000001	96	6.9000001	32.599998	1.700000048	102	98	120	71	80	22	94	1
11792935	23596402	34702452	2179/10/23 21:12	2179/10/26 18:30	2179/10/23 21:13	2179/10/25 22:05	2.0364814	1	68	81	1	2	1	1	1	0	0	0	2	1	1	0	0	0	0	0	0	0	0	0	1	2	3	24	40	22	1	156	14.6	13.7	3.799999952	100	91	94	78	81	14	98	0
19503609	23596983	38095317	2112/6/19 21:44	2112/6/29 10:50	2112/6/19 21:44	2112/6/29 15:45	9.7504282	1	34	90.491608	1	2	3	8.6000004	0	0	1	0	1	0	0	0	0	0	0	0	0	1	0	1	0	15	3	111	2259	22	2.2	450	14.1	14.3	3	54	122	150	76	93	21	91	1
17864819	23600289	37815113	2187/10/8 14:32	2187/10/28 16:15	2187/10/8 15:08	2187/10/18 17:33	10.10074	1	86	70	1	2	1	1.7	1	0	0	0	2	1	1	0	0	1	1	0	0	1	0	0	0	11	2	58	18	18	1.5	150	13	22.200001	2.700000048	99	83	103	61	74	20	100	0
10386878	23617368	32479229	2139/1/21 16:06	2139/1/28 15:04	2139/1/21 17:33	2139/1/25 17:15	3.9875348	1	72	97.5	1	1	2	2.2	0	1	0	0	2	0	0	0	0	1	0	0	0	0	1	0	0	6	4	76	153	24	1.6	563	13.7	16.299999	2.599999905	86	127	101	58	69	36	86	0
13450864	23621482	35953618	2145/1/2 22:56	2145/1/8 18:02	2145/1/3 0:06	2145/1/4 22:38	1.9390856	1	64	101.8	1	1	1	1.6	1	0	0	0	2	0	1	0	0	1	0	0	0	0	0	0	0	1	3	25	31	20	1.4	104	12.3	11.1	3.799999952	100	110	105	78	84	29	93	0
17152613	23622479	38836464	2172/8/5 16:15	2172/8/8 13:30	2172/8/5 16:16	2172/8/7 21:29	2.2172222	1	59	74	1	2	1	1.9	1	0	0	0	2	1	1	0	0	0	0	0	0	1	0	0	0	9	2	37	41	14	1.2	340	12.4	9.6999998	3.5	56	54	91	69	74	18	100	0
19523963	23629601	38831690	2164/6/29 18:13	2164/7/13 15:55	2164/6/29 18:13	2164/7/13 15:55	13.904247	1	65	54.884632	1	1	1	1.5	1	0	0	0	2	1	1	0	1	1	1	0	0	0	0	0	0	5	2	87	48	28	1.5	201	8.6000004	9.1000004	3.400000095	100	102	99	65	72	15	97	0
18121248	23633467	39978063	2167/10/17 22:33	2167/10/26 17:06	2167/10/17 22:34	2167/10/20 18:32	2.8316205	1	53	81.827995	1	2	1	2	1	1	0	0	2	0	0	0	1	0	0	0	0	0	0	0	0	8	2	31	45	22	0.89999998	154	14.7	11.7	4.400000095	164	78	129	97	104	18	100	0
12289074	23635485	31544530	2159/4/16 2:27	2159/5/3 17:33	2159/4/16 2:27	2159/4/19 13:11	3.4471066	1	56	76.248817	3	2	1	1.5	1	0	0	0	2	0	1	0	0	0	1	0	0	0	0	0	1	6	4	62	10	24	6.3000002	389	9.8999996	11.3	2.900000095	69	97	153	69	131	23	93	0
13503147	23636002	30522748	2142/3/8 18:03	2142/3/8 20:35	2142/3/8 18:04	2142/3/8 22:33	0.18656249	1	70	59.874146	1	1	4	10.4	0	0	0	1	1	1	0	0	0	0	0	0	0	1	1	1	0	7	2	57	506	9	1.7	443	12.8	17.6	1.799999952	55	73	76	52	58	24	96	1
12765356	23638580	36644085	2147/7/26 0:00	2147/7/31 18:12	2147/7/26 7:50	2147/7/28 20:59	2.547986	1	67	80.199997	1	1	1	1.5	1	0	0	0	2	0	0	1	0	0	1	0	0	1	0	1	0	11	3	74	58	24	0.69999999	105	7.0999999	19.6	4.300000191	113	80	132	55	82	16	98	0
11439927	23639754	30739278	2125/9/7 4:50	2125/9/13 21:35	2125/9/7 6:51	2125/9/13 13:37	6.2822919	1	89	123.1	1	1	1	1.7	1	0	0	0	1	0	1	0	0	1	1	0	0	0	0	0	0	5	1	76	73	21	2.5999999	171	11.3	10.5	3.700000048	26	68	100	39	54	19	80	1
18337798	23652501	31028809	2122/6/11 0:19	2122/6/25 21:20	2122/6/11 2:53	2122/6/18 22:04	7.7996874	1	60	61.370998	1	1	4	14.3	0	0	0	1	2	1	1	0	0	0	1	0	0	1	0	1	0	13	4	63	1190	11	1.6	190	11.2	17.5	3.700000048	78	80	138	120	126	23	99	0
17864271	23653636	32764293	2175/12/10 16:40	2175/12/23 14:21	2175/12/13 10:23	2175/12/14 16:09	1.2401158	1	71	129.3	1	2	2	2.3	0	1	0	0	2	0	0	0	0	0	0	0	0	1	0	0	0	11	3	23	53	25	1	132	12.9	16.9	3.099999905	122	80	103	64	76	11	99	0
10734586	23667796	31656929	2168/10/6 20:09	2168/10/12 19:38	2168/10/8 11:50	2168/10/9 14:56	1.1291203	1	72	74.661247	4	1	2	2.3	0	1	0	0	2	0	1	0	0	1	0	0	0	0	0	0	0	6	4	39	15	25	0.80000001	108	10.4	13.6	3.299999952	84	82	152	76	101	15	100	0
12799272	23669294	39931237	2186/2/23 17:22	2186/3/24 12:00	2186/2/27 11:24	2186/3/24 12:34	25.048553	1	75	90.899834	1	2	1	1.7	1	0	0	0	2	1	1	0	0	1	0	0	0	0	0	1	0	13	2	60	29	27	1.7	103	11.8	7.1999998	4.300000191	66	60	109	51	68	18	94	0
19171736	23671920	36642703	2152/7/23 18:48	2152/8/2 16:13	2152/7/27 21:10	2152/7/29 18:58	1.9079514	1	89	62	1	1	1	1.3	1	0	0	0	2	0	1	0	0	1	0	0	0	0	0	0	0	4	1	49	14	21	1	100	11.3	9.3000002	3.200000048	77	82	132	67	82	20	98	0
12344089	23672306	39535299	2151/5/26 22:17	2151/6/2 15:51	2151/5/26 23:20	2151/5/28 18:27	1.7966204	1	65	46.493179	2	1	3	6.9000001	0	0	1	0	2	1	0	0	0	0	1	0	0	0	0	0	0	4	2	51	52	9	1.4	245	10.8	8.3999996	2.900000095	65	110	106	78	88	35	93	0
11644495	23673915	39336319	2153/5/10 0:58	2153/5/10 12:06	2153/5/10 2:00	2153/5/10 18:38	0.69325233	1	71	62.3689	2	1	3	9.8000002	0	0	1	0	1	0	0	0	0	0	0	1	0	1	1	0	0	11	3	103	350	14	2.3	115	10.1	11.2	3.400000095	96	67	127	111	115	31	90	1
18032340	23678844	38382306	2122/9/3 18:09	2122/9/9 18:33	2122/9/4 9:50	2122/9/6 14:09	2.179595	1	70	89.811218	1	1	2	2.5999999	0	1	0	0	2	0	0	0	0	0	1	1	0	0	0	0	0	6	4	36	153	22	0.30000001	126	7.1999998	11.7	3.700000048	89	85	114	49	65	18	100	0
15697115	23686873	37420982	2168/1/27 17:35	2168/2/5 18:29	2168/1/27 19:09	2168/1/31 23:00	4.1609492	1	75	82.825905	1	2	2	3.5999999	0	1	0	0	2	0	1	1	0	0	1	0	0	1	0	0	0	6	3	47	40	6	1.3	479	16.1	13	3.900000095	69	86	102	55	65	30	92	0
14515387	23697190	37970436	2186/9/12 15:50	2186/9/22 16:46	2186/9/12 15:52	2186/9/19 14:58	6.9629631	1	53	104.77975	4	2	2	4.8000002	0	1	0	0	2	0	1	1	0	0	0	1	0	0	0	0	0	11	4	120	153	20	1.2	256	16.700001	23.6	3.5	81	109	118	77	87	14	94	0
16283947	23698200	33170978	2166/8/19 18:08	2166/8/24 13:00	2166/8/19 18:11	2166/8/21 17:40	1.9786689	1	70	106.77555	1	2	1	0.89999998	1	0	0	0	2	0	0	0	0	0	1	1	1	1	0	0	1	6	2	18	29	23	0.89999998	86	11.4	8.6999998	3.5	68	60	133	77	111	17	91	0
11783844	23699299	31924319	2153/10/19 20:25	2153/10/28 18:42	2153/10/19 21:49	2153/10/20 23:24	1.0662268	1	91	43.907707	1	1	2	2.3	0	1	0	0	2	0	1	0	0	0	0	1	0	0	0	0	0	5	3	55	153	22	0.69999999	161	9.8000002	10	4.300000191	69	76	145	38	74	15	95	0
13864751	23702180	36337921	2126/5/7 17:13	2126/5/8 7:05	2126/5/7 17:17	2126/5/8 14:27	0.88190973	1	75	110.76717	2	2	3	9.1000004	0	0	1	0	1	1	0	0	0	1	0	0	1	1	0	1	0	6	0	49	66	29	1.9	163	10.7	5.5999999	3.700000048	51	70	88	43	59	13	94	1
15702938	23705144	32352485	2126/12/20 17:31	2126/12/30 14:00	2126/12/25 11:48	2126/12/26 18:09	1.2644792	1	70	63.599998	4	1	2	2.5	0	1	0	0	2	0	0	0	0	0	0	0	0	0	0	0	0	5	4	35	153	24	0.80000001	138	7.9000001	8.6000004	4.400000095	95	69	126	55	81	14	100	0
12579975	23706842	35970584	2185/11/8 21:13	2185/11/12 12:15	2185/11/8 21:13	2185/11/9 15:54	0.77812499	1	61	97.5	1	2	1	1.5	1	0	0	0	2	0	0	0	0	0	0	1	0	0	0	0	0	3	1	32	52	23	1	115	12.5	7.9000001	4.5	100	76	141	67	86	12	95	0
10450591	23709322	39683646	2183/8/6 0:00	2183/8/17 17:34	2183/8/13 14:55	2183/8/15 18:03	2.1303587	1	72	75.931297	4	2	2	2.9000001	0	1	0	0	2	0	1	0	0	0	0	0	0	0	0	0	0	6	3	28	48	23	0.89999998	117	8.3999996	16.9	3.5	155	70	82	49	61	15	100	0
16230329	23715751	34711573	2157/6/22 7:52	2157/6/27 14:14	2157/6/22 9:46	2157/6/24 18:33	2.3659837	1	54	90.80912	1	1	1	1.4	1	0	0	0	2	1	1	0	0	0	0	0	1	0	1	0	0	4	3	39	22	22	0.80000001	241	15.3	15.2	3.299999952	55	120	112	53	66	16	91	0
15199857	23726032	33389313	2174/5/6 23:37	2174/5/16 14:39	2174/5/10 10:08	2174/5/14 11:38	4.0624304	1	85	57.878338	1	1	2	3.5	0	1	0	0	2	0	0	0	0	1	1	0	0	0	0	1	0	8	3	49	20	20	1.1	84	8.8000002	5.9000001	3.299999952	93	70	101	38	61	18	100	0
10623685	23732021	34786999	2139/11/9 23:18	2139/11/21 14:20	2139/11/15 10:44	2139/11/17 9:54	1.9649537	1	63	163	1	2	1	1.6	1	0	0	0	2	0	1	0	0	0	0	0	0	0	0	0	0	4	2	25	58	21	1	108	15.3	8.6999998	3.700000048	109	72	125	74	89	16	100	0
12323950	23735700	32907994	2166/6/22 21:17	2166/7/7 19:55	2166/6/22 21:26	2166/7/7 22:59	15.064352	1	64	131.54169	1	2	2	3.2	0	1	0	0	1	1	0	0	0	0	0	0	0	1	1	1	1	17	3	132	320	18	1	315	11.2	13.5	3	78	81	97	70	76	14	93	1
16556228	23741856	34002496	2145/9/11 16:19	2145/9/22 15:15	2145/9/11 16:20	2145/9/18 15:44	6.9753819	1	50	63.865753	1	1	1	1.2	1	0	0	0	2	1	1	0	0	0	0	0	0	1	0	0	0	3	2	30	29	21	1	162	16.5	20.5	4	78	61	120	105	110	18	99	0
10071435	23745288	35746964	2179/10/26 11:45	2179/11/1 16:35	2179/10/26 11:46	2179/10/28 18:33	2.2824421	1	86	65.5	1	2	1	0.80000001	1	0	0	0	2	0	0	0	0	0	0	0	0	0	0	0	1	6	2	77	6	26	0.80000001	90	12.7	6.5	3.900000095	81	44	131	47	95	24	99	0
13773609	23747300	32598881	2203/3/8 21:35	2203/3/22 18:04	2203/3/16 14:05	2203/3/19 13:52	2.9909723	1	76	89	1	2	1	1.6	1	0	0	0	2	0	1	0	0	0	1	1	0	0	0	0	0	2	3	36	58	22	0.89999998	106	8.8999996	20	4.400000095	135	73	83	42	59	18	99	0
16773780	23749463	35810212	2180/6/3 14:27	2180/7/1 12:30	2180/6/5 16:57	2180/6/22 8:06	16.631365	1	48	76	1	2	1	1.3	1	0	0	0	2	1	1	0	0	0	1	0	0	1	0	0	1	3	3	31	73	24	1.1	240	8.1000004	10.8	4.300000191	100	88	108	82	86	18	96	0
19541421	23756413	32266788	2125/8/17 20:43	2125/9/1 19:10	2125/8/22 1:10	2125/8/27 21:59	5.8678007	1	72	63.366802	4	2	1	0.69999999	1	0	0	0	2	0	1	0	0	1	0	0	0	0	0	0	0	6	2	55	24	22	4	132	7.5999999	11	3.5	100	69	110	56	71	14	97	0
10733381	23759589	34067416	2186/12/12 16:02	2186/12/21 17:15	2186/12/16 9:43	2186/12/17 21:14	1.4798727	1	61	89	4	2	2	2.2	0	1	0	0	2	0	0	0	0	0	1	1	0	0	0	0	0	5	2	26	153	23	0.69999999	121	11.4	13.1	3.799999952	76	81	117	55	77	15	100	0
10250736	23760188	34634242	2128/6/27 22:48	2128/7/2 18:00	2128/6/27 22:49	2128/6/29 21:05	1.9274538	1	78	81	4	1	2	3.9000001	0	1	0	0	2	1	0	0	0	0	0	1	0	1	0	0	0	9	2	48	156	17	1.3	226	12.1	21.5	3.5	141	77	117	63	84	29	97	0
11982665	23769823	37194911	2169/9/14 2:42	2169/9/14 20:10	2169/9/14 2:43	2169/9/14 22:49	0.83737266	1	54	110	4	2	3	8.3000002	0	0	1	0	1	0	0	0	0	0	1	1	0	1	0	1	0	17	3	104	1020	10	3.2	174	13.9	10.3	2.099999905	54	93	94	43	63	29	93	1
10345771	23775355	37521308	2167/2/28 20:09	2167/3/11 11:00	2167/3/7 9:08	2167/3/9 12:39	2.1467941	1	84	78.83429	4	2	1	1.4	1	0	0	0	2	0	1	0	0	0	0	0	0	0	0	1	0	10	3	58	46	27	1.1	102	16.200001	9	3.799999952	68	90	100	51	68	14	82	0
19078733	23779961	37191465	2150/5/22 21:54	2150/6/1 18:33	2150/5/28 7:41	2150/5/29 19:19	1.4846181	1	71	82.825905	2	2	1	1.1	1	0	0	0	2	0	0	0	0	1	0	0	0	0	0	0	0	5	3	36	58	30	1.5	106	14.4	6.8000002	4.199999809	122	75	106	66	79	15	98	0
14369294	23784727	30601518	2148/6/26 3:58	2148/7/19 16:37	2148/7/7 12:18	2148/7/11 11:50	3.9805093	1	76	80.830093	1	2	1	1.5	1	0	0	0	2	0	1	0	0	0	1	0	0	1	0	1	0	9	4	39	58	24	0.60000002	195	10.6	11.2	3.900000095	107	86	116	54	73	15	100	0
17984620	23788230	36200179	2141/4/23 20:27	2141/5/8 0:29	2141/4/23 21:41	2141/4/24 21:44	1.0025116	1	87	59.284473	1	2	1	0.89999998	1	0	0	0	1	0	1	0	0	0	0	0	0	0	0	0	0	2	3	43	36	23	1	99	9.1999998	14.1	3.099999905	100	108	94	69	78	25	90	1
19619404	23795605	31845859	2188/10/25 17:38	2188/11/1 16:38	2188/10/28 9:19	2188/10/29 21:38	1.5132639	1	67	113.4	4	2	1	1.9	1	0	0	0	2	0	0	0	0	0	0	1	0	0	0	1	0	7	3	29	58	19	1	144	9.1999998	20.1	3.700000048	100	96	119	64	81	19	99	0
12563517	23801052	33921675	2145/7/21 14:50	2145/7/29 17:30	2145/7/23 10:52	2145/7/25 21:11	2.4295485	1	75	106	2	1	2	2.3	0	1	0	0	2	0	0	0	0	0	0	1	0	0	0	0	0	3	3	26	5	19	1	113	8.1000004	10.1	3.299999952	91	76	115	58	76	21	100	0
10581311	23815944	30343099	2122/2/10 18:46	2122/2/19 14:15	2122/2/13 8:56	2122/2/14 12:06	1.1321644	1	75	92.5	1	1	1	1.6	1	0	0	0	2	0	0	0	0	0	0	1	0	0	0	0	0	6	1	39	58	26	0.89999998	114	7.5	6.4000001	3.599999905	99	80	110	51	72	14	100	0
11542052	23835944	30960096	2150/9/16 23:33	2150/9/26 17:35	2150/9/16 23:36	2150/9/18 2:34	1.1238542	1	33	58.377289	1	1	1	1.3	1	0	0	0	2	0	1	0	0	1	1	0	0	0	0	0	0	4	1	54	22	25	3.2	107	8.3999996	9.6999998	3.599999905	100	76	151	79	93	19	100	0
16810793	23848288	33366501	2183/6/17 20:46	2183/6/22 17:56	2183/6/17 21:41	2183/6/18 21:36	0.99682868	1	74	51.700001	3	2	2	2.5	0	1	0	0	2	0	0	0	0	0	0	1	0	0	0	0	0	2	2	44	10	19	1.6	265	13.7	9.5	4.400000095	63	105	148	70	89	22	98	0
12733393	23849787	36209609	2167/2/16 21:02	2167/2/22 16:42	2167/2/16 21:03	2167/2/19 12:18	2.635463	1	85	78	4	2	1	1.4	1	0	0	0	2	0	0	0	0	0	1	0	0	0	0	0	1	2	1	23	25	26	1	148	10.8	8.8000002	3.5	100	79	124	80	94	20	94	0
15203454	23850224	31659000	2140/11/17 19:40	2140/11/29 17:25	2140/11/17 23:33	2140/11/23 21:56	5.9332986	1	65	65.544044	1	2	1	1.5	1	0	0	0	2	1	1	0	0	1	0	0	0	1	0	0	0	10	2	48	14	17	3.9000001	122	8.3000002	10.5	3.099999905	100	91	74	44	52	16	93	0
11128977	23856904	33948720	2124/5/15 11:04	2124/5/20 16:44	2124/5/15 11:04	2124/5/18 14:55	3.1599653	1	48	127	4	2	1	1.8	1	0	0	0	2	1	1	0	0	0	0	1	0	0	0	0	1	1	3	28	191	27	1	131	15.4	25.200001	3.5	100	97	98	75	87	22	91	0
12052375	23862689	35869573	2140/6/7 16:31	2140/6/17 17:41	2140/6/13 20:45	2140/6/15 20:02	1.970324	1	81	70.851067	1	2	1	1.7	1	0	0	0	2	0	1	0	0	1	1	0	0	0	0	0	0	3	2	45	17	26	2.3	165	8.3000002	16.299999	3.200000048	100	74	111	66	77	19	95	0
10512325	23868644	35688562	2140/2/7 20:52	2140/2/17 12:00	2140/2/7 20:55	2140/2/14 20:39	6.9892707	1	61	94.800728	1	2	2	3.2	0	1	0	0	2	1	1	1	0	0	0	1	0	1	0	0	0	11	4	99	28	17	2.2	193	15.6	19.4	3	125	91	102	83	87	24	100	0
18164965	23882306	39948502	2127/8/6 20:12	2127/8/13 17:30	2127/8/8 10:03	2127/8/9 13:33	1.1459374	1	74	87.599998	1	2	1	1.5	1	0	0	0	2	0	1	0	0	0	0	1	0	1	0	0	0	8	1	18	58	27	0.89999998	131	12	11.9	4.400000095	74	80	117	63	82	16	99	0
13878130	23888427	39503939	2144/7/3 19:18	2144/7/10 19:00	2144/7/5 9:45	2144/7/6 14:52	1.2128357	1	65	80.830093	1	2	1	1.6	1	0	0	0	2	0	0	0	0	0	0	1	0	0	0	0	0	2	3	24	58	20	0.80000001	120	8.5	11.8	4.699999809	141	78	150	71	101	13	100	0
14709712	23904975	32685499	2137/4/29 22:57	2137/5/12 17:40	2137/5/2 0:21	2137/5/4 21:09	2.866632	1	70	70.352119	1	2	1	1.4	1	0	0	0	2	0	0	0	0	0	1	1	1	1	0	0	0	5	3	34	17	19	0.69999999	254	6.5999999	14.4	2.200000048	113	126	64	54	59	28	58	0
14849047	23906878	36809169	2144/1/1 17:49	2144/1/7 18:15	2144/1/1 20:08	2144/1/2 19:04	0.95606482	1	76	50.099998	1	1	1	1.7	1	0	0	0	2	0	1	0	0	0	0	1	0	0	0	0	0	2	2	45	32	16	0.60000002	171	13.3	10.8	4.5	50	115	128	89	92	23	94	0
14837844	23907017	38016174	2119/10/21 16:20	2119/10/26 14:37	2119/10/21 19:25	2119/10/22 10:18	0.62050927	1	91	42.799999	4	1	2	2.4000001	0	1	0	0	1	1	0	0	0	0	1	0	0	0	0	0	0	3	3	43	21	20	1.4	143	12.3	13.1	3.599999905	92	104	101	73	83	36	95	1
16937963	23912915	38473153	2130/8/7 2:43	2130/8/25 18:30	2130/8/7 3:43	2130/8/18 14:12	11.436817	1	84	66.541946	4	2	2	3.4000001	0	1	0	0	2	1	1	0	0	1	0	0	0	1	0	0	0	16	3	116	18	20	1.8	171	14.8	10.7	4	102	126	118	84	91	13	99	0
13871678	23920688	34749885	2153/5/16 18:23	2153/5/18 14:15	2153/5/16 18:25	2153/5/17 13:39	0.80163193	1	77	85.320656	1	2	2	3.3	0	1	0	0	2	0	1	1	0	0	0	1	0	0	0	0	0	2	2	39	153	14	1.2	167	15.2	10.2	4.800000191	50	68	111	65	76	17	99	0
11592373	23933003	36227721	2181/8/29 0:00	2181/9/17 14:55	2181/9/8 21:05	2181/9/17 20:08	8.9598846	1	68	80.099998	1	2	2	4	0	1	0	0	1	1	1	0	0	1	1	0	1	1	0	1	1	11	2	77	40	18	3.5	241	9.8999996	13	3	94	69	193	74	112	20	78	1
10131638	23938729	32631424	2165/2/21 23:03	2165/2/26 23:00	2165/2/24 19:51	2165/2/27 13:55	2.7532291	1	57	85.819603	1	2	1	2	1	1	0	0	1	0	0	0	0	1	0	0	0	1	0	0	0	19	2	119	35	9	3.9000001	124	10.1	9.3000002	3.099999905	59	95	92	70	77	15	92	1
14399758	23942053	30945173	2173/10/9 15:20	2173/10/24 20:25	2173/10/9 15:20	2173/10/18 0:50	8.3956947	1	78	71	4	2	1	1.5	1	0	0	0	2	0	1	0	0	0	0	0	0	1	0	0	0	15	2	88	249	17	6.0999999	216	10.5	16.6	2	100	89	101	48	61	25	95	0
19579492	23945357	39809443	2133/8/25 17:26	2133/9/4 17:45	2133/8/31 8:58	2133/9/2 15:29	2.2710996	1	48	70.900002	4	2	1	1.3	1	0	0	0	2	0	0	0	0	0	1	1	0	1	0	0	0	8	3	31	31	24	1.6	111	8.8000002	11.5	4.300000191	122	80	105	61	79	33	100	0
10938285	23945450	36961391	2168/8/24 16:04	2168/9/3 14:38	2168/8/28 0:41	2168/8/31 17:19	3.6929166	1	72	80.400002	1	2	1	1.6	1	0	0	0	2	0	1	0	0	0	0	0	0	0	0	0	0	6	3	60	58	24	5	111	8.6000004	10.2	3.599999905	90	103	117	44	60	24	95	0
12182463	23947145	32978917	2137/11/14 12:20	2137/11/18 13:30	2137/11/14 12:21	2137/11/17 19:19	3.2902083	1	59	82.735176	1	2	1	0.80000001	1	0	0	0	2	0	0	0	0	0	0	0	0	0	0	0	1	1	2	21	20	25	0.69999999	110	11.7	11.5	3.099999905	69	76	105	73	89	17	98	0
10104730	23949226	33077547	2179/11/20 19:24	2179/12/13 14:00	2179/11/26 10:20	2179/12/1 18:07	5.3243752	1	69	82.825905	1	1	2	2.5999999	0	1	0	0	2	0	0	0	0	0	1	1	0	0	0	0	0	4	4	44	153	21	1	111	9.8000002	21.4	3.5	123	91	108	59	75	28	100	0
15632290	23950907	37181561	2136/9/21 15:57	2136/10/2 17:05	2136/9/21 17:23	2136/9/28 2:36	6.384294	1	65	106.77555	1	2	2	2.0999999	0	1	0	0	2	1	1	0	0	0	1	1	0	1	0	0	0	9	3	77	15	20	1	361	10.6	9.5	3.900000095	97	121	148	75	97	33	98	0
13425635	23951171	31936912	2146/3/4 16:00	2146/3/13 18:05	2146/3/5 12:50	2146/3/6 13:24	1.0237153	1	76	63.5	1	2	1	1.4	1	0	0	0	2	0	0	1	0	0	0	1	0	0	0	0	0	2	2	37	14	22	1.3	109	8.6999998	9.1999998	4	84	94	112	64	73	24	100	0
19158527	23956699	32646452	2159/11/7 18:36	2159/11/16 14:40	2159/11/11 15:59	2159/11/12 12:02	0.83505785	1	66	104.77975	4	2	1	1.1	1	0	0	0	2	0	0	0	0	0	1	1	0	0	0	0	0	5	2	27	19	23	0.89999998	173	10.5	12.9	4.099999905	91	80	130	61	82	24	98	0
12426774	23958948	30308646	2204/2/12 15:12	2204/2/15 18:34	2204/2/12 16:16	2204/2/15 21:46	3.2298265	1	54	107.9549	2	2	2	2.0999999	0	1	0	0	1	0	1	1	0	0	0	0	0	0	1	0	1	6	2	64	21	20	6.8000002	239	11.7	6.5999999	3.599999905	92	83	122	84	93	27	99	1
17481446	23959142	32625572	2187/7/12 0:52	2187/7/12 6:43	2187/7/12 1:09	2187/7/12 6:43	0.23255786	1	70	90	4	2	4	16.299999	0	0	0	1	1	0	0	0	1	0	0	0	0	1	0	1	0	6	4	83	910	21	1.9	334	8.8999996	19	2.900000095	219	63	118	66	74	24	96	1
18252022	23964200	38626714	2138/9/9 23:29	2138/9/29 18:40	2138/9/20 20:05	2138/9/22 21:16	2.0498147	1	62	109.4	1	2	2	3.0999999	0	1	0	0	1	0	0	0	0	0	1	1	0	0	0	0	0	8	3	51	153	17	4.1999998	123	8.1999998	16.6	2.5	62	108	122	67	83	30	95	1
19505017	23970451	34940591	2120/12/6 11:00	2120/12/11 14:25	2120/12/6 13:34	2120/12/7 15:13	1.0691204	1	63	76.929207	1	2	1	1.5	1	0	0	0	2	0	0	0	0	0	0	1	0	0	0	0	0	2	1	15	58	22	0.80000001	177.60001	9.1999998	10.2	4.099999905	140	63	111	60	77	14	100	0
11002654	23983946	31262412	2135/4/9 17:08	2135/4/14 14:00	2135/4/9 17:09	2135/4/13 17:31	4.0150924	1	64	94.800728	1	2	1	1.2	1	0	0	0	2	0	0	0	0	0	0	1	0	0	0	0	0	3	1	28	58	24	1.2	117	12.4	9.3999996	3.5	82	51	152	87	102	18	94	0
12490564	23993957	39357369	2155/2/26 17:15	2155/3/2 16:57	2155/2/26 17:26	2155/2/27 15:01	0.89881945	1	91	65.900002	4	1	1	1.7	1	0	0	0	2	0	0	1	0	1	0	0	0	0	0	0	0	3	1	38	49	21	1.5	150	12.4	4.9000001	4.400000095	79	80	110	72	85	14	100	0
10844573	23997020	36086745	2133/4/4 16:44	2133/4/9 2:04	2133/4/4 18:06	2133/4/10 2:04	5.332396	1	70	103.78185	4	1	3	9.6000004	0	0	1	0	1	1	0	0	0	0	1	1	0	1	1	0	0	15	3	141	65	11	2.8	280	11.6	30.4	3.700000048	48	106	122	73	89	22	100	1
13709749	23997524	34921447	2144/11/1 0:39	2144/12/13 10:30	2144/11/1 1:37	2144/11/3 21:19	2.8212154	1	61	71.168579	1	1	1	1.8	1	0	0	0	1	0	1	0	0	1	0	0	0	0	0	0	0	7	1	59	62	19	0.60000002	105	8.3000002	10.9	2.200000048	64	60	140	61	81	8	96	1
12481952	24006769	37707981	2155/1/19 12:42	2155/1/27 15:26	2155/1/19 13:23	2155/1/20 21:28	1.3368982	1	46	76.300003	1	2	1	1.2	1	0	0	0	2	0	0	0	0	0	1	0	0	0	0	0	0	8	3	56	27	21	5.5	95	13.7	22.200001	2.700000048	75	93	168	108	126	24	100	0
11579016	24011086	31552920	2154/11/14 0:00	2154/11/21 13:26	2154/11/14 14:49	2154/11/15 21:12	1.2658334	1	42	85.300003	1	2	2	2.5999999	0	1	0	0	2	0	0	0	0	0	1	1	0	1	0	0	0	9	3	31	153	23	1.1	94	7	10.2	3.5	91	100	120	72	88	16	100	0
19527665	24022183	36485879	2134/10/16 7:57	2134/10/22 16:45	2134/10/16 7:58	2134/10/21 0:24	4.6848378	1	74	88.22364	4	1	1	0.5	1	0	0	0	2	1	0	0	0	0	0	1	0	0	1	0	1	6	1	53	16	21	1.7	133	8.3000002	11	3.700000048	100	60	141	62	101	19	93	0
11469894	24025293	36773884	2184/7/5 0:00	2184/7/13 17:30	2184/7/8 8:12	2184/7/9 14:00	1.2414814	1	57	81.599998	4	1	2	2.3	0	1	0	0	2	0	0	0	0	0	1	0	0	0	0	0	0	5	3	27	153	23	0.60000002	294	12.4	7.4000001	3	109	76	114	54	75	14	100	0
14541498	24028905	34200335	2181/2/25 18:01	2181/2/26 19:35	2181/2/25 18:02	2181/2/26 12:32	0.77076387	1	67	90.80912	4	1	3	5.1999998	0	0	1	0	1	0	0	0	1	0	1	0	0	0	0	0	0	2	3	52	80	15	0.80000001	410	11.3	14.2	3.400000095	84	91	124	76	88	32	96	1
16446527	24033758	30399386	2150/3/19 20:44	2150/3/21 5:45	2150/3/19 22:53	2150/3/21 8:13	1.3893518	1	69	84.504189	4	2	3	5.0999999	0	0	1	0	1	0	0	0	1	0	0	1	0	1	1	1	1	17	4	137	57	26	1.4	161	14.2	34	2.900000095	58	91	112	72	80	28	100	1
18087161	24033984	34549906	2199/7/8 12:16	2199/7/14 15:04	2199/7/11 14:57	2199/7/12 17:02	1.0869213	1	85	75.599998	1	2	1	1.4	1	0	0	0	2	0	1	0	0	0	1	1	0	0	0	0	0	3	2	25	58	24	1.3	179	9.8000002	6	4	96	65	156	50	86	15	100	0
10943740	24044476	36713898	2119/9/13 15:19	2119/9/19 14:55	2119/9/13 15:19	2119/9/14 19:05	1.1568403	1	56	82	1	2	2	2.7	0	1	0	0	2	0	0	0	0	0	0	0	0	0	0	0	1	2	3	21	153	23	0.69999999	88	8.8999996	12.2	3.099999905	120	98	128	50	81	8	100	0
14790269	24061780	34248278	2125/10/23 13:40	2125/11/30 15:14	2125/10/23 13:42	2125/10/26 0:29	2.4491551	1	91	69.943886	2	1	1	2	1	1	0	0	2	0	0	0	0	0	0	1	0	0	0	0	0	2	3	57	17	25	1.1	123	5.5	13.4	3.299999952	79	116	187	101	121	29	99	0
13999026	24066879	38944279	2140/10/18 22:56	2140/11/10 14:30	2140/10/27 21:05	2140/10/31 23:09	4.08603	1	59	63.865753	2	2	2	3.7	0	1	0	0	2	0	0	0	0	0	1	1	0	0	0	0	0	10	2	41	240	26	1.5	340	8.6000004	4.5999999	3.099999905	72	91	140	71	99	16	99	0
10109150	24071719	36142655	2148/6/4 15:39	2148/6/13 14:10	2148/6/8 8:27	2148/6/9 22:29	1.5846065	1	75	89.811218	1	2	2	3.5999999	0	1	0	0	2	0	0	0	0	0	1	0	0	1	0	0	0	4	4	26	153	26	0.60000002	74	7.4000001	9.8000002	3.799999952	144	102	102	59	72	17	100	0
19428135	24073068	38237761	2157/5/2 2:35	2157/5/18 2:20	2157/5/2 2:36	2157/5/14 2:01	11.975625	1	68	60.872044	4	1	3	9.3000002	0	0	1	0	1	0	0	0	0	0	0	0	0	1	0	0	0	13	3	72	832	10	1.3	132	10	14.3	2.200000048	83	109	124	53	76	27	100	1
16112663	24076527	37703615	2167/12/8 10:58	2167/12/13 18:00	2167/12/8 11:01	2167/12/11 16:18	3.2201853	1	55	79.832191	2	2	2	2.0999999	0	1	0	0	2	0	0	0	0	0	0	0	0	0	0	0	0	3	3	43	70	22	2	592	13.4	11.6	3.400000095	92	47	149	74	91	19	100	0
12368969	24077384	37817985	2138/3/20 23:09	2138/4/18 16:40	2138/3/20 23:53	2138/4/2 20:29	12.858692	1	57	54.299999	1	2	1	1.1	1	0	0	0	2	0	0	0	0	0	0	1	0	1	0	0	0	3	3	34	58	23	0.89999998	192	17.4	19	3.099999905	304	97	112	81	89	23	100	0
17894222	24080803	34359277	2149/4/26 14:34	2149/5/3 15:31	2149/4/27 13:13	2149/4/30 10:19	2.8790047	1	74	77.836388	4	2	2	2.2	0	1	0	0	2	0	0	0	0	0	0	1	0	0	0	1	0	6	2	30	46	19	0.69999999	189	7.0999999	15.8	3.200000048	101	80	122	75	93	11	100	0
12376923	24083260	33921961	2146/12/11 10:15	2146/12/11 0:00	2146/12/11 10:16	2146/12/12 1:47	0.64633101	1	72	85	4	2	2	4.6999998	0	1	0	0	1	1	0	0	0	0	0	0	0	1	1	0	0	12	3	83	509	22	2	266	8.1000004	18.299999	3.5	64	83	53	36	39	18	83	1
19287295	24086115	32983523	2164/11/18 9:15	2164/11/30 13:30	2164/11/18 11:20	2164/11/25 21:50	7.4381599	1	46	104.77975	4	2	1	1.9	1	0	0	0	2	1	1	0	0	0	0	0	0	1	0	0	0	12	3	96	370	13	1.7	376	14.1	20.5	2.900000095	119	108	121	46	65	24	93	0
10912856	24089705	34606693	2161/6/11 13:58	2161/7/9 17:01	2161/6/11 16:25	2161/6/18 15:44	6.9710994	1	73	72	4	2	1	1	1	0	0	0	2	0	1	0	0	0	1	0	0	0	0	0	0	9	2	35	19	14	6.8000002	151	8.6000004	10.3	3.200000048	122	84	146	84	103	23	100	0
19693734	24091874	34115685	2163/8/27 1:39	2163/9/7 22:00	2163/9/2 10:18	2163/9/3 21:36		1	57	106.36732	1	1	1	0.89999998	1	0	0	0	2	0	1	0	0	0	1	0	0	0	0	0	0	4	1	25	12	21	1.1	82	8	13.1	4.4	69	76	105	49	65	11	90	0
14527409	24099405	38566574	2203/7/20 7:48	2203/7/30 19:30	2203/7/20 9:55	2203/7/26 17:53	6.332315	1	34	63.366802	4	1	2	3.2	0	1	0	0	2	0	0	0	1	0	0	0	0	0	0	0	0	3	3	19	283	18	0.60000002	124	12.9	18.700001	3.900000095	72	102	123	84	111	24	95	0
10150423	24100930	34569907	2138/2/10 2:20	2138/2/15 14:30	2138/2/10 16:25	2138/2/13 17:44	3.0548842	1	78	74	1	2	1	1.1	1	0	0	0	2	0	1	0	0	0	1	0	0	0	0	0	0	5	2	32	90	22	0.89999998	232	14.1	10.6	3.400000095	149	69	112	69	81	17	98	0
10298385	24103406	38273864	2119/8/4 20:43	2119/8/11 14:31	2119/8/6 12:29	2119/8/8 10:50	1.931493	1	68	83.599998	1	2	2	3.0999999	0	1	0	0	2	0	0	0	0	0	0	0	0	0	0	0	0	7	3	33	153	24	0.89999998	114	10.4	24.799999	4	116	94	111	65	79	14	100	0
18076940	24112725	39414102	2167/3/3 14:30	2167/3/10 14:35	2167/3/6 10:50	2167/3/7 11:46	1.0387501	1	44	94	1	2	1	1.8	1	0	0	0	2	0	0	0	0	0	0	1	0	0	0	0	0	3	2	21	31	24	0.80000001	117	11.3	13.1	4.800000191	124	80	115	51	68	18	99	0
15330347	24114999	35227818	2154/1/19 16:48	2154/1/22 18:32	2154/1/19 16:49	2154/1/20 20:26	1.1505324	1	91	51.482693	1	1	1	1.6	1	0	0	0	2	0	0	0	0	0	0	1	0	0	0	0	0	1	3	33	58	25	0.60000002	141	13.3	12.4	3.5	85	110	108	77	83	19	87	0
10835634	24118295	33655691	2176/7/24 8:00	2176/7/29 10:30	2176/7/24 11:32	2176/7/25 19:06	1.3149768	1	58	66.042999	1	2	2	3	0	1	0	0	2	0	0	0	0	0	0	1	0	0	0	1	0	7	3	80	153	23	1	72	9.1999998	12.6	2.799999952	128	88	93	49	65	14	100	0
14280430	24123362	36158214	2147/4/30 1:06	2147/5/19 18:44	2147/4/30 12:23	2147/5/2 16:55	2.188993	1	79	63.799999	1	1	2	2.2	0	1	0	0	2	0	0	1	0	0	0	1	0	0	0	0	0	5	2	40	18	21	0.89999998	102	10.4	17	4.300000191	92	63	115	52	66	16	100	0
11011834	24123980	35642172	2180/7/2 19:11	2180/8/18 13:49	2180/7/5 20:24	2180/7/6 12:57	0.68988425	1	72	86.900002	4	2	1	1.8	1	0	0	0	2	0	1	0	0	0	1	0	0	0	0	0	0	1	2	50	39	23	0.80000001	237	11.7	6.5999999	3.700000048	48	105	126	81	94	19	92	0
12200727	24127850	32826971	2180/12/30 6:48	2181/1/2 17:48	2180/12/30 8:21	2181/1/1 10:26	2.0868404	1	50	66	1	2	1	1.6	1	0	0	0	2	0	1	1	0	0	0	0	0	0	0	0	0	0	1	20	17	29	1.1	165	14.8	8.1999998	3.799999952	100	82	102	78	82	18	96	0
10742189	24129272	39496181	2131/3/20 1:21	2131/3/20 5:12	2131/3/20 2:39	2131/3/20 7:16	0.1924537	1	75	71.5	2	1	3	6.9000001	0	0	1	0	1	1	0	0	0	0	0	1	0	0	0	0	0	8	4	91	25	17	0.80000001	211	13.8	13.2	3.900000095	84	83	84	65	140	28	100	1
15609215	24133660	35242738	2159/1/11 5:46	2159/1/11 13:12	2159/1/11 5:47	2159/1/11 15:49	0.41766202	1	56	136.71263	2	2	4	13.6	0	0	0	1	1	0	0	0	0	0	1	0	0	1	0	1	0	16	3	84	1012	22	3.5999999	121	8	11.4	2.700000048	69	110	93	66	82	26	92	1
10304210	24137224	37346679	2128/6/2 10:34	2128/6/6 4:30	2128/6/4 17:53	2128/6/6 8:48	1.6212269	1	73	67	4	1	3	5.8000002	0	0	1	0	1	1	0	1	0	0	0	0	0	1	0	0	0	12	3	88	602	19	8.6999998	125	8.3999996	6.4000001	4.400000095	219	53	114	48	65	14	96	1
16849579	24139663	39167951	2111/12/21 0:00	2111/12/27 16:25	2111/12/22 9:09	2111/12/25 16:18	3.2978704	1	69	83.234131	1	2	2	2.5999999	0	1	0	0	2	0	0	0	0	0	0	1	0	0	0	0	0	7	2	34	153	25	0.89999998	145	7.9000001	6.9000001	3.799999952	98	86	122	65	85	16	100	0
14323503	24141606	35916757	2180/8/22 6:15	2180/8/24 15:45	2180/8/22 6:16	2180/8/22 11:33	0.21962963	1	57	79.832191	1	2	1	0.69999999	1	0	0	0	2	0	0	0	0	0	0	1	1	0	0	0	0	5	2	39	58	23	1.1	119	14	18.6	3.400000095	100	83	128	74	88	21	95	0
18826797	24141686	34122233	2169/12/3 11:52	2169/12/10 15:00	2169/12/3 11:52	2169/12/7 15:43	4.1601391	1	69	110.76717	1	2	1	1.2	1	0	0	0	2	1	1	1	0	0	0	1	0	1	0	0	0	7	3	44	131	23	1.5	175	13.5	12.9	3.5	85	88	119	70	81	6	96	0
12656796	24141706	30256671	2151/2/14 0:00	2151/3/15 15:30	2151/2/18 2:02	2151/2/23 21:26	5.8088427	1	70	72.756157	4	2	1	1.6	1	0	0	0	2	0	1	0	0	1	1	0	0	0	0	0	0	11	2	64	17	20	3.8	319	9.8000002	8	3.400000095	51	123	128	74	88	17	94	0
15641930	24144238	37622564	2135/10/5 20:50	2135/10/19 15:22	2135/10/5 20:51	2135/10/7 21:51	2.0414929	1	88	67.400002	1	1	1	2	1	1	0	0	2	0	1	1	1	0	0	1	0	0	0	0	0	2	1	41	24	28	1.1	133	13.6	10.1	3.200000048	100	80	103	66	75	18	100	0
10306023	24147094	32699693	2113/6/11 21:13	2113/6/21 18:29	2113/6/17 9:00	2113/6/19 17:51	2.3694212	1	76	92.400002	4	2	1	1.9	1	0	0	0	2	0	0	0	0	0	0	1	0	0	0	0	0	3	3	23	58	22	0.89999998	85	11.2	16.299999	4.199999809	78	81	112	59	79	11	98	0
11376285	24148520	31270670	2144/7/7 3:01	2144/7/8 19:51	2144/7/7 4:07	2144/7/8 20:17	1.6737268	1	24	73.436539	1	2	1	1.6	1	0	0	0	2	0	0	0	0	0	0	0	0	0	0	0	0	2	1	41	27	23	1.7	89	14.9	11	4.5	100	67	138	73	91	10	99	0
10641579	24149956	35875187	2166/6/15 14:43	2166/6/17 14:56	2166/6/15 14:44	2166/6/16 14:20	0.98333335	1	64	70.306763	4	2	2	2.4000001	0	1	0	0	2	0	0	0	0	0	0	1	0	0	0	0	0	0	1	29	153	27	1.1	124	14.9	6.0999999	3.5	92	69	141	91	105	17	100	0
17084051	24150882	33584451	2167/11/19 19:37	2167/11/20 11:25	2167/11/19 19:37	2167/11/20 13:56	0.76309025	1	61	93	1	2	3	7.5	0	0	1	0	1	1	0	0	0	0	0	0	0	1	1	0	1	10	4	82	76	12	3.8	233	11.6	37.299999	3.700000048	47	80	58	32	55	19	58	1
13857381	24152408	34136526	2130/3/18 20:10	2130/3/27 16:25	2130/3/23 9:03	2130/3/24 18:10	1.3797338	1	65	97.114052	4	2	2	2.0999999	0	1	0	0	2	0	0	0	0	0	0	1	0	0	0	0	0	4	3	33	153	24	1	177.60001	9.6000004	10.3	4.5	46	80	129	69	87	14	99	0
10182648	24152717	33002487	2134/4/6 16:59	2134/4/13 18:23	2134/4/6 16:59	2134/4/7 22:46	1.240544	1	63	92.599998	4	1	1	1.3	1	0	0	0	2	0	1	0	0	0	1	0	0	0	0	0	0	1	2	26	16	21	0.60000002	110	10.2	6.5999999	3.5	55	77	116	66	81	25	96	0
13472341	24161247	37563296	2157/7/11 18:43	2157/7/22 18:17	2157/7/18 12:28	2157/7/22 21:50	4.390162	1	78	88.5	1	1	1	1.1	1	0	0	0	1	0	1	1	0	1	1	0	0	0	0	0	0	6	2	61	38	19	1.8	174	7.5	21.200001	2.599999905	176	79	97	28	40	17	100	1
16750371	24162456	31022905	2136/9/12 21:14	2136/9/19 16:40	2136/9/12 21:14	2136/9/17 13:50	4.6913309	1	74	54.5	1	2	2	3	0	1	0	0	2	1	1	0	0	0	0	0	1	1	0	1	0	5	3	52	36	23	0.89999998	126	11.9	11.2	3.200000048	169	74	112	77	87	16	96	0
14091380	24162794	39806898	2143/5/12 15:13	2143/7/1 16:00	2143/5/17 10:12	2143/6/20 18:46	34.356552	1	68	51.210537	4	1	2	3.0999999	0	1	0	0	2	0	1	0	0	0	1	0	0	1	1	1	0	10	3	87	21	23	0.40000001	140	7.6999998	12.2	2.5	115	94	88	47	62	18	100	0
17191294	24165060	37613278	2138/10/4 17:49	2138/10/13 15:10	2138/10/6 10:51	2138/10/8 21:30	2.4437616	1	76	97	1	2	1	1.5	1	0	0	0	2	0	0	0	0	0	1	1	0	0	0	0	0	3	3	32	58	20	1.1	117	9.5	13.6	4.199999809	148	88	106	65	78	15	98	0
10779068	24169731	35749886	2185/10/10 13:57	2185/10/14 15:15	2185/10/10 13:59	2185/10/12 17:54	2.1637037	1	53	102.3	4	2	1	1.2	1	0	0	0	2	0	0	0	0	0	0	0	0	0	0	1	1	3	4	30	43	26	1.1	131	13	12.8	3.700000048	145	87	127	65	75	16	90	0
18611278	24170020	36422840	2130/1/2 22:20	2130/1/4 2:59	2130/1/2 22:23	2130/1/4 6:45	1.3492593	1	61	99.790237	4	2	3	9.3000002	0	0	1	0	1	1	0	0	0	0	0	0	0	1	1	1	0	14	4	123	297	11	1.9	920	12.6	12.6	3.099999905	72	104	95	62	72	25	91	1
19930211	24184324	34010868	2163/4/20 0:00	2163/4/30 17:15	2163/4/25 14:09	2163/4/28 21:31	3.3069444	1	43	118.34215	1	2	2	2.2	0	1	0	0	2	0	0	0	0	0	1	1	0	0	0	0	0	5	4	35	153	23	0.5	132	11.4	18.4	4.099999905	80	94	108	61	77	20	93	0
11609635	24188241	33039545	2183/3/12 7:15	2183/4/24 15:45	2183/3/13 23:58	2183/4/10 18:08	27.757187	1	58	49.804401	1	1	1	0.89999998	1	0	0	0	2	0	0	0	0	0	0	0	0	1	0	0	0	11	2	65	12	23	1.7	101	6.4000001	5.1999998	2.400000095	96	93	126	47	71	18	96	0
16425465	24193153	30080497	2205/9/22 1:03	2205/9/30 7:00	2205/9/22 3:21	2205/9/28 14:50	6.4785762	1	71	67.449127	1	1	2	2.7	0	1	0	0	1	1	1	0	0	0	0	0	1	1	0	0	0	13	4	104	54	27	1.9	86	10.9	6.9000001	3.599999905	92	116	125	58	73	27	96	1
13200139	24197685	34190051	2182/10/23 22:31	2182/10/28 19:24	2182/10/23 22:33	2182/10/28 22:35	5.0017939	1	53	84.821701	1	2	3	8.3999996	0	0	1	0	1	1	0	0	1	1	0	0	0	0	1	1	1	8	3	53	195	18	2	218	15.5	21	3.599999905	93	81	101	62	82	34	92	1
19382763	24208320	34858604	2169/7/12 5:00	2169/7/25 11:42	2169/7/12 5:01	2169/7/19 15:38	7.4424882	1	67	88	1	2	2	3.4000001	0	1	0	0	2	1	0	0	0	0	0	0	0	1	0	1	1	12	3	58	30	12	1.2	150	10.9	9.8999996	3.700000048	89	96	132	49	89	18	100	0
17586470	24236515	35684547	2180/10/28 2:35	2180/11/11 15:15	2180/10/28 2:36	2180/11/7 17:58	10.640602	1	51	84.005234	1	2	2	2.3	0	1	0	0	2	1	0	0	0	0	0	0	0	1	0	1	1	7	1	35	18	24	0.89999998	184	13.1	11.7	3.099999905	107	77	105	77	90	18	97	0
13909234	24239413	39959550	2131/4/22 17:29	2131/4/27 20:34	2131/4/23 17:52	2131/4/25 20:43	2.1189005	1	86	89.400002	1	2	1	1.1	1	0	0	0	2	0	0	0	0	0	1	1	0	0	0	0	0	4	1	39	32	19	1	127	10.5	8.8999996	3.5	89	49	95	61	73	15	94	0
10995217	24241826	31320764	2113/2/5 6:19	2113/2/9 8:00	2113/2/5 7:39	2113/2/11 9:04	6.0595717	1	55	62.278183	1	2	1	0.81	1	0	0	0	2	1	0	1	0	0	0	1	0	1	0	0	0	11	4	115	34	29	1	108	12.3	22.1	2.599999905	100	114	118	71	24	32	82	0
11645509	24243040	31718413	2180/11/28 7:15	2180/11/30 0:30	2180/11/28 12:34	2180/11/30 4:28	1.6629746	1	83	73.84478	1	2	2	3.4000001	0	1	0	0	1	0	0	1	0	1	0	0	0	1	0	0	0	10	4	92	11	14	1.8	176	10.6	13.9	1.899999976	167	71	132	35	66	19	93	1
14886080	24248781	39589274	2157/2/26 15:00	2157/4/3 5:10	2157/2/27 21:26	2157/3/18 17:40	18.842974	1	81	87.815414	1	2	3	5.5	0	0	1	0	1	0	0	0	1	0	1	0	0	1	1	1	1	12	4	109	38	15	1.3	318	12.4	25.799999	2.799999952	97	122	114	52	84	17	97	1
12390105	24249228	39646937	2126/12/25 18:00	2127/2/24 15:30	2126/12/25 18:54	2127/1/3 23:12	9.1790047	1	77	68.85527	1	2	1	1.7	1	0	0	0	2	0	0	0	0	0	1	1	0	0	0	0	0	7	4	68	47	30	0.69999999	135	10.6	10.1	2.599999905	69	74	142	70	91	32	99	0
17266832	24265296	32070079	2181/8/20 10:43	2181/8/21 15:51	2181/8/20 10:44	2181/8/21 16:51	1.2546527	1	82	87.497894	1	2	1	1.1	1	0	0	0	2	0	0	0	0	1	0	0	0	0	0	0	0	3	3	40	24	17	1.6	176	12.1	17.1	3.700000048	100	63	128	41	70	14	98	0
16398193	24267703	33215274	2130/4/13 11:58	2130/4/14 3:40	2130/4/13 14:32	2130/4/14 5:36	0.62797451	1	61	70	4	2	2	5	0	1	1	0	1	0	0	1	1	1	0	0	0	1	1	1	0	12	4	115	54	6	10	229	12.5	14.2	3.099999905	134	114	58	43	37	21	99	1
16023567	24275926	37138875	2136/9/4 16:25	2136/9/14 19:00	2136/9/9 9:24	2136/9/10 18:03	1.3601736	1	73	62.867855	4	2	2	2.7	0	1	0	0	2	0	0	0	0	1	1	0	0	0	0	0	0	6	3	54	153	21	1.7	90	7	7.5999999	3.400000095	89	80	113	52	76	15	100	0
14640144	24276367	37018097	2188/5/22 22:21	2188/5/26 15:16	2188/5/23 0:20	2188/5/25 21:12	2.8699768	1	44	79.832191	1	2	1	1.8	1	0	0	0	2	0	0	0	1	0	0	0	0	0	0	0	0	10	2	90	174	27	1.4	136	14.4	13.1	4.099999905	66	67	112	68	78	18	100	0
11803068	24277388	31991733	2155/9/8 10:13	2155/9/11 15:39	2155/9/8 11:01	2155/9/9 21:53	1.4523495	1	39	84.821701	1	2	1	1.5	1	0	0	0	2	0	1	0	0	0	0	0	0	0	0	0	0	1	3	19	23	12	1.2	148	14.5	9.6000004	3.900000095	100	88	129	75	92	24	100	0
13898167	24278064	30593030	2113/8/28 14:42	2113/9/8 14:47	2113/8/28 14:45	2113/8/29 15:18	1.0228356	1	70	111.76507	1	2	1	1.9	1	0	0	0	2	0	0	0	0	0	0	0	0	0	0	0	0	3	3	46	25	21	1	138	11.6	26.799999	4.400000095	100	120	133	69	88	25	100	0
15513924	24280326	36342514	2171/5/31 22:02	2171/6/10 14:41	2171/5/31 23:40	2171/6/3 21:23	2.9046066	1	55	139.70633	1	2	1	2	1	1	0	0	2	1	1	1	0	0	0	0	0	1	0	0	0	11	4	58	46	19	2.5	123	12.4	19.9	3.099999905	122	86	175	136	145	24	99	0
17505489	24282356	38975321	2111/3/8 1:48	2111/3/21 14:30	2111/3/8 1:49	2111/3/17 18:12	9.682292	1	83	89.811218	4	1	2	2.9000001	0	1	0	0	2	1	0	0	0	0	0	1	0	1	0	1	1	10	4	69	9	21	1	194	8.8000002	26.5	2.299999952	74	99	134	33	70	16	100	0
15994532	24298308	37775567	2125/8/21 9:03	2125/8/24 22:50	2125/8/21 9:06	2125/8/25 3:04	3.7481134	1	74	109.76926	4	2	2	3	0	1	0	0	2	1	1	0	0	1	1	0	0	1	0	0	1	9	2	61	56	20	2	442	12.6	17.4	3.799999952	92	67	76	60	67	23	94	0
18684109	24301711	39802825	2179/10/10 20:05	2179/10/18 10:10	2179/10/10 23:00	2179/10/14 20:36	3.9004283	1	18	54.5	1	1	1	1.2	1	0	0	0	2	0	0	0	0	0	0	0	0	1	0	0	0	3	2	22	107	18	1	110	11.2	19.200001	3	77	81	87	61	70	28	95	0
16147935	24304765	35318623	2142/9/18 18:57	2142/9/25 16:45	2142/9/19 6:21	2142/9/23 21:44	4.6412153	1	58	46.99213	2	1	1	1.7	1	0	0	0	2	0	0	0	0	0	0	0	0	0	0	0	0	7	2	48	19	30	0.40000001	190	9.6000004	7.5	3	70	112	131	93	64	26	96	0
12176861	24306529	34739514	2170/2/3 9:07	2170/2/14 17:10	2170/2/3 9:08	2170/2/8 16:08	5.2915277	1	82	54.068165	4	2	1	2	1	1	0	0	2	0	1	0	0	1	0	0	1	0	0	0	0	9	2	37	170	20	3.3	208	8.3000002	15.8	2.700000048	79	84	122	59	75	25	90	0
15056680	24312165	35555844	2118/12/24 7:15	2119/1/4 14:30	2118/12/25 10:30	2118/12/26 13:31	1.1251851	1	82	79.199997	4	2	2	3	0	1	0	0	2	0	0	1	0	1	0	0	1	0	0	0	0	5	2	52	27	22	1.1	102	9.5	4.6999998	3.5	133	57	104	49	69	14	100	0
16428261	24312547	30394706	2166/8/9 16:00	2166/8/14 18:47	2166/8/9 17:04	2166/8/11 15:51	1.949537	1	47	59.964863	2	1	2	4.0999999	0	1	0	0	2	0	1	0	0	0	1	1	0	0	0	0	0	7	2	43	30	6	1.3	630	13.2	12.5	4.199999809	90	83	120	106	109	24	100	0
18151826	24319491	38630946	2128/9/4 12:49	2128/9/13 18:15	2128/9/8 14:18	2128/9/9 14:20	1.0017824	1	67	61.799999	1	1	1	1.6	1	0	0	0	2	0	0	1	0	0	1	0	0	0	0	0	0	3	2	25	44	26	0.60000002	122	8.1000004	8.3000002	4.099999905	126	78	130	61	87	16	100	0
13611526	24319996	39582440	2179/6/24 19:19	2179/7/5 14:15	2179/6/25 8:40	2179/6/30 23:00	5.5969563	1	78	59.193756	1	2	2	3.4000001	0	1	0	0	2	0	0	0	0	1	1	0	0	1	0	0	0	11	3	74	64	18	1.8	262	12.6	11.3	3.700000048	47	102	71	53	60	40	96	0
17478540	24327857	37226992	2141/10/28 18:42	2141/11/3 15:30	2141/10/30 5:52	2141/10/31 15:03	1.3827314	1	69	76.838486	1	2	1	1.8	1	0	0	0	2	1	0	0	0	0	0	1	0	0	0	1	1	5	4	25	58	27	0.89999998	228	9.1999998	15.8	4.199999809	113	85	114	73	69	16	95	0
19112346	24328436	33608157	2130/11/19 13:58	2130/12/16 15:00	2130/11/19 16:23	2130/11/25 23:28	6.2953472	1	66	82.236229	1	2	2	2.4000001	0	1	0	0	1	0	0	0	0	0	1	1	0	0	0	0	0	11	2	89	22	18	0.5	131	11.4	6.4000001	2.799999952	90	93	118	72	79	21	100	1
14656449	24332228	34106216	2153/9/14 18:33	2153/9/16 20:43	2153/9/14 20:33	2153/9/16 21:59	2.0601273	1	45	90	4	1	3	6.8000002	0	0	1	0	1	0	0	0	0	0	0	1	0	1	0	0	0	4	3	33	205	18	1.2	367	17	27	4.300000191	79	99	132	117	120	24	99	1
13352605	24335090	33268596	2139/7/28 16:11	2139/8/14 21:20	2139/7/28 17:04	2139/8/10 15:18		1	48	88.400002	4	1	2	2.5999999	0	1	0	0	2	1	0	0	0	0	0	0	0	1	1	0	0	12	4	125	830	7	1.4	668	10.3	26.9	3	74	108	145	81	95	18	97	0
10494276	24342575	37806229	2128/3/24 17:32	2128/4/1 15:30	2128/3/28 10:25	2128/3/29 17:22	1.2895833	1	63	95.208961	1	2	1	2	1	1	0	0	2	0	0	0	0	0	1	1	0	1	0	0	0	7	2	29	58	27	0.80000001	150	8.1000004	16.6	3.299999952	91	74	113	54	71	12	100	0
11825070	24345872	38770689	2157/9/9 19:29	2157/9/15 12:35	2157/9/10 16:44	2157/9/13 18:27	3.071331	1	83	93.802826	4	1	2	2.3	0	1	0	0	2	0	0	0	0	0	1	0	0	1	0	1	0	10	3	43	153	21	1	124	10	35.700001	3.599999905	88	95	121	59	81	17	100	0
15701008	24346691	38346009	2157/5/2 23:07	2157/5/5 12:50	2157/5/3 0:10	2157/5/5 15:39	2.6455324	1	69	82.735176	1	2	3	5.3000002	0	0	1	0	1	0	0	1	0	0	1	0	0	1	0	0	0	14	2	125	12	24	0.60000002	71	10.3	4.3000002	1.600000024	84	129	111	93	99	21	93	1
13261557	24351231	32070723	2166/5/17 19:11	2166/6/7 17:08	2166/5/17 19:12	2166/5/25 20:39	8.0604515	1	66	72	1	2	2	2.4000001	0	1	0	0	2	0	0	1	0	0	1	0	0	1	0	0	0	8	4	76	13	20	1.6	105	7.9000001	35.599998	2.099999905	92	69	104	77	84	19	95	0
12323804	24357701	33686033	2143/11/16 2:02	2143/11/28 18:45	2143/11/16 2:03	2143/11/17 18:08	1.6701388	1	67	89.312263	1	2	1	1.1	1	0	0	0	2	0	1	0	0	0	0	0	0	0	0	0	1	2	4	28	20	22	0.69999999	120	13.3	6.5999999	3.799999952	108	82	144	76	91	23	97	0
15568901	24358333	33616900	2142/7/20 20:55	2142/8/5 14:00	2142/7/26 8:10	2142/7/27 16:34	1.3495717	1	78	94	4	1	1	1.7	1	0	0	0	2	0	0	0	0	1	1	0	0	0	0	0	0	3	3	42	58	24	1	207	8.8000002	8	2.700000048	144	85	101	53	68	16	99	0
14278061	24363408	36408970	2187/2/22 21:27	2187/3/1 15:36	2187/2/22 21:27	2187/2/23 18:35	0.88077545	1	62	62.051388	4	1	2	2.2	0	1	0	0	2	0	0	0	0	0	1	0	0	0	0	0	0	1	0	27	46	24	0.5	155	12.8	10.9	4.300000191	56	77	116	96	101	19	100	0
13511701	24365036	39144098	2167/9/20 5:15	2167/9/26 18:38	2167/9/20 5:16	2167/9/22 18:49	2.5643172	1	68	99.790237	4	2	2	2.8	0	1	0	0	2	0	1	0	0	1	1	0	0	0	0	0	1	3	1	32	32	22	2.2	303	11.9	12	3.5	69	85	140	71	109	15	92	0
12656944	24404431	38473942	2157/7/12 16:36	2157/7/19 16:30	2157/7/12 16:36	2157/7/14 22:02	2.2257524	1	59	65.861557	4	2	1	1.3	1	0	0	0	2	0	0	0	0	0	0	1	0	1	0	0	1	8	3	22	20	20	0.5	122	10.6	21.299999	3.099999905	100	65	97	56	77	16	93	0
19900961	24410305	39208052	2154/2/7 16:45	2154/2/16 20:45	2154/2/11 11:37	2154/2/15 20:28	4.3686113	1	44	83.823807	3	2	1	1.2	1	0	0	0	2	0	0	0	0	0	1	1	0	0	0	0	0	4	3	31	58	24	0.89999998	166	10.7	11.4	3.799999952	146	66	121	64	81	9	100	0
17798298	24415854	38284405	2172/6/4 17:47	2172/6/27 15:05	2172/6/9 10:39	2172/6/20 12:17	11.068206	1	57	91.807014	4	2	1	1.5	1	0	0	0	2	0	1	0	0	0	1	0	0	1	0	0	0	12	2	76	43	24	0.80000001	136	11.6	17	2.599999905	70	85	127	77	91	15	95	0
13797555	24426489	38613286	2151/9/27 17:47	2151/10/17 15:43	2151/9/30 12:30	2151/10/1 10:44	0.92636573	1	85	77.836388	4	2	1	0.89999998	1	0	0	0	2	0	1	0	0	1	1	0	0	1	0	1	0	8	3	42	34	21	1.1	133	10.2	9.3000002	2.400000095	115	80	96	35	54	14	99	0
16952127	24432987	32976268	2168/4/15 15:34	2168/4/26 20:57	2168/4/15 17:08	2168/4/27 1:49	11.36184	1	84	88.722595	1	2	1	1	1	0	0	0	1	1	1	0	0	1	0	0	0	1	0	1	1	11	2	93	24	23	3.2	109	9.5	8.6000004	2.900000095	54	97	145	65	85	23	93	1
12036721	24443695	34269559	2147/6/30 18:26	2147/9/2 15:46	2147/6/30 19:19	2147/9/2 15:47	63.852684	1	72	86.908234	4	1	1	1.5	1	0	0	0	2	1	1	0	0	1	0	0	0	1	0	1	0	10	4	98	26	24	1.4	108	10.3	18.5	3.5	89	127	138	88	104	28	97	0
10623490	24449903	37620076	2145/4/5 21:32	2145/4/12 3:12	2145/4/5 22:42	2145/4/12 8:40	6.4154167	1	87	77.428154	1	2	2	2.5	0	1	0	0	1	0	0	0	1	0	0	0	0	1	0	0	0	12	3	97	123	15	2	291	13.1	16.299999	3.400000095	178	61	128	59	76	17	86	1
16600921	24454322	30053624	2150/1/5 6:15	2150/1/12 15:48	2150/1/5 6:15	2150/1/6 17:09	1.4536458	1	66	96.615097	1	2	1	1.7	1	0	0	0	2	0	0	0	0	1	0	0	0	0	0	0	0	8	3	58	59	16	2	259	12.1	4.8000002	4	100	98	152	61	84	21	97	0
17513167	24460124	30571652	2163/7/4 7:01	2163/7/19 18:16	2163/7/4 8:47	2163/7/5 11:45	1.1242245	1	72	69.172783	1	1	1	1.6	1	0	0	0	2	0	1	0	0	0	1	0	0	0	0	0	0	2	3	62	33	20	0.80000001	163	11	15.2	3.400000095	92	106	123	58	73	18	98	0
14566195	24463894	33066642	2170/2/11 22:00	2170/2/21 15:37	2170/2/12 16:58	2170/2/18 17:56	6.0398612	1	82	59.874146	4	2	2	3.3	0	1	0	0	2	0	0	1	0	1	0	0	0	1	0	0	0	7	3	38	153	20	1.1	152	7.8000002	19.200001	3.400000095	100	90	75	41	55	18	100	0
11763018	24468405	33941474	2143/1/29 19:54	2143/2/6 14:15	2143/2/1 10:09	2143/2/3 18:00	2.3265741	1	57	78.900002	1	2	1	1	1	0	0	0	2	0	1	0	0	0	0	0	0	1	0	0	0	7	3	24	58	28	1	87	11.7	8.1999998	3.700000048	73	71	125	60	78	9	98	0
10781312	24474381	30284873	2135/2/6 12:43	2135/2/8 18:33	2135/2/6 12:45	2135/2/8 21:23	2.3602314	1	80	74.199997	1	2	4	13.3	0	0	0	1	1	1	0	1	0	1	1	0	1	1	0	1	0	18	3	130	191	10	2.3	626	5.8000002	11	2.5	30	90	116	48	65	30	97	1
10756776	24477686	39506188	2179/1/2 19:08	2179/1/9 19:05	2179/1/2 19:08	2179/1/4 18:47	1.9850463	1	40	92.804924	3	1	1	0.80000001	1	0	0	0	2	1	0	0	0	0	0	1	0	0	0	0	0	7	2	44	90	26	0.40000001	84	8.8999996	8.3999996	3.5	63	82	144	116	122	21	100	0
11167834	24480219	31865868	2122/1/3 4:48	2122/1/22 5:25	2122/1/18 4:22	2122/1/22 8:27	4.1697917	1	91	66.360512	1	1	2	2.3	0	1	0	0	1	0	1	0	0	1	0	0	0	1	0	0	0	9	4	76	153	20	1.5	246	10.3	14.2	3.299999952	84	116	72	39	44	33	93	1
16979799	24480264	30503306	2119/12/24 14:37	2119/12/29 13:19	2119/12/25 11:18	2119/12/26 17:47	1.2700579	1	67	93.303871	1	2	1	1.3	1	0	0	0	2	0	0	0	0	0	0	1	0	0	0	1	0	7	4	33	58	24	1.1	125	12.3	14.7	4.199999809	82	82	97	48	64	15	100	0
10299054	24484688	36298831	2151/5/29 16:48	2151/6/8 18:15	2151/6/4 11:08	2151/6/5 23:01	1.4949884	1	66	81.011536	1	2	1	1.2	1	0	0	0	2	0	0	0	0	0	1	0	0	1	0	1	0	7	3	32	58	23	1.5	65	8.8000002	11.9	4	89	95	114	47	70	18	100	0
14331151	24487999	31270386	2187/7/26 20:27	2187/9/1 11:47	2187/7/26 22:19	2187/7/28 7:54	1.3995138	1	78	70.261398	1	2	2	2.7	0	1	0	0	2	1	1	0	0	1	0	0	0	0	0	0	1	6	4	50	51	17	3	172	11.5	17.5	2.799999952	92	83	127	58	75	31	94	0
14474291	24489118	35451559	2185/5/22 17:33	2185/5/27 17:46	2185/5/23 3:02	2185/5/24 15:51	1.5336806	1	34	112.8	1	2	1	1.1900001	1	0	0	0	2	0	0	0	0	0	0	1	1	0	0	0	0	4	3	14	75	23	0.89999998	125	14.3	9.8999996	4	112	81	122	70	86	16	97	0
10021118	24490144	36558922	2161/11/15 20:10	2161/11/23 16:00	2161/11/19 10:04	2161/11/20 21:45	1.4872453	1	62	114.75877	1	2	1	1.9	1	0	0	0	2	0	0	0	0	0	0	1	0	0	0	0	0	7	2	86	31	24	1	114	11	13.6	3.5	94	80	119	70	89	14	100	0
17645766	24493468	36115505	2140/5/25 16:48	2140/6/9 17:30	2140/6/4 10:40	2140/6/5 22:25	1.4893403	1	56	105.77766	1	2	1	1.2	1	0	0	0	2	0	0	0	0	0	0	0	0	1	0	0	0	9	3	25	58	20	1.3	95	13.5	6.6999998	4	81	85	111	71	86	15	87	0
14099582	24500016	32816731	2116/4/8 1:09	2116/4/22 13:50	2116/4/14 8:48	2116/4/15 17:52	1.3774652	1	74	61.200001	1	2	1	1	1	0	0	0	2	0	0	0	0	1	0	0	0	0	0	0	0	5	4	57	58	24	1.4	84	11.3	11.3	3.5	113	97	99	53	70	17	99	0
11501869	24501476	35623139	2134/6/11 11:33	2134/6/13 11:50	2134/6/11 11:34	2134/6/13 14:15	2.1121411	1	80	62.278183	1	1	1	2	1	1	0	0	1	1	0	1	0	0	0	1	0	1	1	1	1	9	2	69	52	13	2.0999999	378	14.3	13.2	2.900000095	124	77	117	54	78	15	88	1
16086687	24503065	34150098	2180/9/19 9:21	2180/10/3 10:50	2180/9/19 12:00	2180/9/28 21:17	9.386898	1	88	53.569214	1	2	2	4.4000001	0	1	0	0	1	0	0	0	0	1	0	0	0	0	0	0	0	8	3	85	13	15	1.5	173	11	13.7	3.299999952	92	131	117	59	73	23	96	1
15431451	24503797	35930046	2155/8/17 6:49	2155/8/22 1:12	2155/8/17 6:50	2155/8/21 0:47	3.7478473	1	86	55	4	1	1	1.7	1	0	0	0	1	1	1	0	0	0	0	0	0	1	0	0	1	11	3	95	163	29	1.5	106	9.5	11.7	3	84	103	125	69	86	18	90	1
12715413	24507257	38032582	2123/9/15 1:53	2123/9/19 17:01	2123/9/15 2:29	2123/9/16 18:13	1.6559143	1	55	87.633972	2	2	2	2.4000001	0	1	0	0	2	0	0	0	0	1	0	0	0	0	0	0	0	6	3	80	27	15	4.4000001	337	14.4	5.4000001	3.299999952	54	136	122	105	111	20	93	0
10541600	24519789	39806522	2150/11/18 21:28	2150/11/26 12:48	2150/11/20 8:40	2150/11/23 17:19	3.3602431	1	74	74	4	2	2	2.0999999	0	1	0	0	2	0	1	0	0	1	1	0	0	0	0	1	0	5	1	25	153	24	1.4	142	8	6.1999998	3.900000095	135	80	93	49	64	18	100	0
15040349	24531802	37620572	2145/4/8 19:35	2145/4/15 13:15	2145/4/9 16:54	2145/4/10 7:24	0.6041435	1	69	74.842682	1	2	1	1.1	1	0	0	0	2	0	1	0	0	0	0	0	0	0	0	0	1	5	2	38	11	16	2.0999999	83	19.700001	3.9000001	3.5	79	78	104	76	94	18	98	0
16508094	24537839	39643090	2187/1/19 15:39	2187/1/28 2:46	2187/1/24 21:10	2187/1/26 11:58	1.6167245	1	78	50.484791	1	1	2	2.4000001	0	1	0	0	1	0	1	0	0	1	0	0	0	0	1	0	0	7	1	81	40	25	2.0999999	80	9.1000004	9.1000004	3.400000095	64	61	118	83	94	37	96	1
13108511	24540817	38109349	2196/4/6 18:43	2196/4/18 16:41	2196/4/6 19:52	2196/4/18 16:42	11.868102	1	52	122.9	1	1	2	2.3	0	1	0	0	2	0	1	0	0	0	0	0	0	1	0	0	0	12	4	78	11	23	2.5	94	8.6999998	21.9	3.099999905	39	76	122	52	67	22	92	0
12347941	24546050	33849924	2138/8/18 13:28	2138/8/23 15:20	2138/8/18 13:29	2138/8/20 16:59	2.1457524	1	69	101.78604	4	2	2	3	0	1	0	0	2	1	0	0	0	0	0	0	0	0	0	0	1	0	3	25	132	20	0.89999998	99	17.5	16.700001	3.299999952	100	94	145	91	116	19	98	0
10502783	24547902	32038971	2186/2/27 20:40	2186/3/9 17:00	2186/3/4 11:55	2186/3/6 12:57	2.0434027	1	50	99.699997	1	2	2	2.0999999	0	1	0	0	2	0	0	0	0	0	0	1	0	0	0	1	0	5	4	33	153	25	1.1	111	10.1	14	4	73	88	104	50	66	14	95	0
13945948	24549265	30945107	2164/2/25 16:02	2164/3/10 15:42	2164/2/25 17:04	2164/3/6 21:42	10.19257	1	91	69.535652	1	1	1	1.8	1	0	0	0	2	1	1	1	0	0	0	1	0	0	1	0	0	6	2	39	37	23	0.80000001	191	12.3	9.8999996	3.200000048	65	70	87	57	65	13	92	0
11025657	24556511	34760621	2184/1/4 16:17	2184/1/11 17:20	2184/1/7 9:46	2184/1/10 11:27	3.0696876	1	76	79	1	2	2	2.7	0	1	0	0	2	1	0	0	0	0	1	1	0	0	0	1	0	8	4	48	153	22	0.89999998	229	12.3	7.5	4.099999905	123	80	102	44	60	14	98	0
19042309	24561511	36867670	2137/12/3 17:24	2137/12/4 7:55	2137/12/3 17:25	2137/12/4 11:12	0.74094909	1	76	107.77346	1	2	3	8.8999996	0	0	1	0	1	0	0	0	0	0	1	1	0	1	1	0	1	11	4	79	166	19	1.6	443	12	12.3	3.099999905	31	97	112	84	94	20	88	1
14164034	24563742	31588044	2187/5/17 8:11	2187/5/27 15:26	2187/5/17 10:37	2187/5/20 21:29	3.4530439	1	73	119.74829	4	2	2	2.9000001	0	1	0	0	2	1	1	0	0	0	0	0	0	1	0	0	0	9	4	51	110	19	1.5	223	16.6	18.200001	3.5	80	78	86	50	60	25	99	0
18024998	24567210	38247671	2184/6/4 14:48	2184/6/11 13:53	2184/6/4 14:49	2184/6/10 6:32	5.6552663	1	46	74.842682	1	2	1	1.7	1	0	0	0	2	1	1	1	1	0	0	1	0	0	0	0	0	5	3	67	233	22	1.4	253	13.8	23.200001	4.599999905	72	85	94	63	82	18	99	0
15835176	24568067	35862237	2125/1/25 11:44	2125/2/13 8:05	2125/1/25 13:34	2125/1/29 21:54	4.3478818	1	91	68.85527	1	2	1	1.4	1	0	0	0	1	1	0	1	0	0	0	1	0	1	1	0	0	13	3	45	75	17	1.4	122	13.2	9.1000004	3.5	105	77	116	93	99	17	99	1
15563723	24568377	30024912	2145/4/24 15:54	2145/5/2 18:00	2145/4/28 10:39	2145/4/29 14:06	1.1435301	1	58	81.419762	1	2	1	2	1	1	0	0	2	0	0	0	0	0	1	1	0	0	0	0	0	4	4	23	58	22	1	102	10.8	15.6	4.5	104	80	120	64	84	18	100	0
12979369	24573804	33018292	2123/12/27 5:53	2123/12/30 17:12	2123/12/27 6:58	2123/12/29 11:14	2.1778126	1	75	90.718399	4	2	2	3.3	0	1	0	0	2	0	0	0	0	0	0	0	0	0	0	0	0	4	3	53	32	22	1.3	180	13.3	17.9	4.800000191	44	94	108	64	75	16	99	0
18257010	24586212	35011237	2186/6/7 16:05	2186/7/5 19:18	2186/6/7 17:44	2186/6/27 9:10	19.643091	1	59	76.099998	1	2	1	1.5	1	0	0	0	1	1	1	0	0	0	1	0	0	1	0	0	1	4	2	66	52	21	1.1	377	16.700001	8.1999998	3.700000048	123	114	113	81	88	20	99	1
10286767	24587560	39443892	2131/9/23 18:04	2131/10/4 17:00	2131/9/25 1:42	2131/9/25 17:22	0.65324074	1	88	70.442841	1	2	1	2	1	1	0	0	2	0	1	0	0	0	0	0	0	0	0	0	0	4	3	48	16	20	1.3	268	12.9	18.4	3.799999952	66	97	169	65	94	28	95	0
17651038	24599536	31627753	2192/6/12 0:21	2192/6/29 17:25	2192/6/12 1:25	2192/6/18 20:59	6.8153472	1	23	51.210537	4	1	2	4.0999999	0	1	0	0	2	1	1	0	0	0	0	0	0	1	0	0	0	21	4	119	487	12	8.6000004	44	10.6	13.6	4.300000191	58	106	168	111	126	20	98	0
12301303	24600721	33999771	2180/6/13 18:57	2180/6/22 19:09	2180/6/13 20:17	2180/6/22 22:30	9.0929165	1	46	90.128731	4	2	4	12	0	0	0	1	1	0	0	1	0	0	1	0	0	1	0	1	0	18	4	106	322	12	13.3	327	8.6999998	8.3999996	2.799999952	36	117	187	107	127	24	100	1
10499409	24602702	31545966	2172/6/26 1:10	2172/7/6 15:02	2172/6/26 1:11	2172/6/30 9:33	4.3480787	1	72	231.5	4	2	1	1.4	1	0	0	0	2	0	1	0	0	0	0	0	0	0	0	0	0	6	2	53	19	33	0.80000001	88	13.4	10.1	3.200000048	56	71	102	84	88	28	100	0
12195370	24606494	30327685	2183/1/5 9:13	2183/1/16 15:14	2183/1/5 9:14	2183/1/16 16:36	11.307245	1	68	109.76926	1	1	3	9.8000002	0	0	1	0	1	0	0	0	0	0	0	1	0	1	1	1	1	15	3	77	15	18	2.3	272	10.8	20.700001	2.400000095	55	89	109	60	83	11	97	1
14367016	24607380	35030433	2113/9/4 22:17	2113/9/11 19:00	2113/9/4 22:18	2113/9/5 21:53	0.98268521	1	82	71.848969	1	1	1	2	1	1	0	0	2	0	1	0	0	0	1	1	0	0	0	0	0	0	2	14	33	25	0.69999999	114	13.4	9.3999996	4.300000191	100	88	149	92	106	20	97	0
19993336	24615303	36677051	2171/9/6 20:01	2171/9/12 18:16	2171/9/6 20:03	2171/9/8 17:33	1.8952084	1	81	80.830093	1	1	1	0.80000001	1	0	0	0	2	0	1	0	0	0	0	0	0	0	0	0	0	3	1	25	58	19	0.89999998	146	11.7	9	4	100	77	96	67	76	27	98	0
11893149	24625000	32956516	2148/3/31 14:40	2148/4/13 16:45	2148/4/5 16:16	2148/4/10 21:51	5.2323146	1	47	129.72731	1	1	1	1.9	1	0	0	0	2	0	0	0	0	0	1	1	0	0	0	1	0	7	4	79	58	22	0.69999999	192	9.8999996	33.900002	4.099999905	91	89	129	73	90	16	100	0
13498265	24625278	35850038	2150/12/19 17:46	2150/12/29 14:50	2150/12/19 17:47	2150/12/20 9:48	0.66762733	1	88	77.337433	4	1	1	2	1	1	0	0	1	1	1	0	0	1	0	0	0	1	1	0	1	11	3	53	66	15	1	289	10.3	15.3	3	69	108	148	98	111	19	100	1
10233088	24630582	34141666	2161/9/30 18:43	2161/10/24 17:00	2161/10/7 20:43	2161/10/19 17:35	11.869526	1	52	70.900002	1	1	2	3.7	0	1	0	0	2	0	0	0	0	0	0	1	0	1	0	0	0	4	2	58	7	21	0.89999998	160	13.5	8.1000004	4.400000095	53	126	141	98	109	27	95	0
14529457	24637000	31238006	2156/5/14 0:00	2156/6/18 14:32	2156/5/17 16:32	2156/5/21 9:39	3.7132871	1	87	72.665436	1	2	1	1	1	0	0	0	2	1	1	0	0	0	0	1	0	1	0	0	1	0	0	25	32	25	1.1	92	11.7	7.8000002	3.400000095	206	62	123	56	84	16	98	0
10337521	24642033	39272262	2177/3/27 14:29	2177/3/29 15:00	2177/3/27 14:31	2177/3/29 16:16	2.073287	1	81	72.347923	1	2	2	4.5999999	0	1	0	0	1	0	0	0	0	0	0	0	0	1	1	0	0	16	3	116	1788	20	3.2	120	10.7	11.2	2	82	90	125	63	78	30	93	1
11858497	24644178	36980734	2159/12/11 0:00	2160/1/1 17:08	2159/12/12 21:15	2159/12/28 13:54	15.694028	1	51	57.379387	1	1	1	1.2	1	0	0	0	2	1	1	0	0	0	0	0	0	1	0	0	0	7	4	45	86	18	0.69999999	181	8.6999998	11.7	2.599999905	339	76	130	100	109	20	100	0
13527648	24647370	33696535	2124/1/9 19:44	2124/1/13 15:30	2124/1/9 19:44	2124/1/11 18:17	1.9390278	1	60	60.690613	4	2	2	4.0999999	0	1	0	0	2	0	0	0	0	0	0	1	0	0	0	0	0	0	3	39	36	25	1.1	167	16.5	12.1	4.699999809	92	117	151	115	123	20	98	0
18923751	24651260	33941560	2172/2/6 0:00	2172/2/11 13:50	2172/2/6 14:09	2172/2/8 16:21	2.0914931	1	54	92.215256	4	2	1	1.1	1	0	0	0	2	0	0	0	0	0	1	1	0	0	0	0	1	1	1	37	25	19	0.89999998	113	14	4.1999998	4	130	86	139	81	112	12	97	0
12375870	24653037	33846847	2112/3/28 18:22	2112/3/30 20:43	2112/3/28 18:22	2112/3/30 23:15	2.2033796	1	83	81.827995	4	1	3	5.1999998	0	0	1	0	1	0	0	1	0	1	0	0	0	1	0	0	0	12	4	130	136	19	2.3	226	6.0999999	18.4	2.700000048	84	65	148	59	97	18	100	1
19917043	24661927	36285357	2170/4/4 1:08	2170/4/9 17:33	2170/4/4 8:58	2170/4/6 13:49	2.2024305	1	61	63.5	2	1	1	1	1	0	0	0	2	0	0	1	0	0	1	1	0	0	0	0	0	7	3	34	58	21	1.1	184	7.4000001	12.3	3.599999905	77	90	130	67	87	15	100	0
12254227	24663615	36534410	2125/12/8 22:04	2125/12/15 15:58	2125/12/10 10:42	2125/12/11 21:24	1.44625	1	71	88	4	2	1	1.6	1	0	0	0	2	0	0	0	0	0	0	1	0	1	0	0	0	7	3	23	58	21	0.69999999	113	9	7.5999999	3.5	105	78	94	57	70	15	95	0
15393630	24663749	34315269	2142/5/8 12:43	2142/6/1 19:15	2142/5/13 17:44	2142/5/18 0:02	4.2626967	1	53	85.320656	1	2	1	1.5	1	0	0	0	2	1	1	0	0	0	0	0	0	0	0	0	0	6	3	57	397	16	1.6	107	12.8	11	4.5	84	64	49	40	46	16	91	0
15757588	24668403	35555836	2168/4/28 20:26	2168/5/8 14:27	2168/4/28 22:16	2168/5/2 17:21		1	87	61.053486	1	1	1	2	1	0	0	0	2	0	1	0	0	0	0	1	0	0	0	0	0	6	1	49	17	19	1.1	141	12.2	14		154	104	121	81	89	18	97	0
16393593	24668712	37655277	2185/2/14 17:05	2185/2/21 3:25	2185/2/16 11:00	2185/2/21 7:57	4.872766	1	73	77	1	2	1	1.1	1	0	0	0	1	0	0	0	1	0	1	1	0	1	0	1	0	3	2	46	9	25	0.60000002	147	8.1000004	6.4000001	2.299999952	104	59	105	45	63	18	100	1
19538920	24676194	38412007	2200/11/6 18:44	2200/11/9 18:35	2200/11/6 21:05	2200/11/7 20:16	0.96607637	1	63	75.840584	2	1	1	0.89999998	1	0	0	0	2	0	0	1	0	0	1	0	1	0	0	0	0	5	2	46	23	20	7.6999998	92	8.3000002	14.7	3.200000048	100	61	150	51	78	18	97	0
13596963	24677969	33466585	2194/5/14 13:50	2194/5/25 12:30	2194/5/14 14:39	2194/5/16 15:05	2.018507	1	37	78	3	2	2	3.0999999	0	1	0	0	2	0	0	0	0	0	1	1	0	1	0	1	1	5	4	38	29	23	0.60000002	270	14.5	11	3	98	109	94	49	65	25	100	0
14715553	24680586	36949578	2148/4/21 17:50	2148/4/27 18:50	2148/4/21 20:21	2148/4/22 23:55	1.1486343	1	52	80.149704	1	2	1	1.5	1	0	0	0	2	0	0	0	0	0	1	0	0	0	0	0	0	1	3	36	18	23	0.80000001	180	12.6	13.5	3.700000048	100	86	97	76	83	19	96	0
19378973	24682145	32213782	2165/2/21 0:00	2165/3/5 16:15	2165/2/21 19:08	2165/3/5 18:17	11.964398	1	46	100	4	2	4	11.5	0	0	0	1	1	1	1	0	0	0	1	0	0	1	0	1	1	10	3	51	65	10	0.89999998	506	13.7	30.299999	3.799999952	57	112	85	47	61	30	91	1
14234821	24687673	38721723	2165/5/22 19:03	2165/5/26 21:01	2165/5/22 19:56	2165/5/27 0:35	4.1940045	1	72	102.78395	4	1	2	3.0999999	0	1	0	0	1	0	0	0	1	1	1	0	0	0	0	0	0	11	2	98	245	23	2.8	202	11.2	12.6	3.299999952	56	83	126	97	104	22	98	1
11580096	24690060	37068746	2135/8/30 19:52	2135/9/12 2:50	2135/8/30 19:53	2135/9/7 21:49	8.081111	1	72	80.331146	4	2	1	1.8	1	0	0	0	1	0	0	0	0	0	0	1	0	0	0	0	0	5	3	71	14	23	1.7	150	17.200001	24.1	3.5	116	103	161	92	109	23	97	1
11170647	24699477	33701233	2188/12/21 17:06	2188/12/24 16:00	2188/12/21 17:08	2188/12/22 10:07	0.70795137	1	59	93.621384	4	2	1	1.7	1	0	0	0	2	0	0	0	0	0	0	0	0	0	0	0	0	1	4	24	36	22	0.80000001	105	13.3	14	3.700000048	100	86	111	61	73	17	94	0
13894716	24703652	37102869	2157/12/1 22:26	2157/12/12 18:30	2157/12/2 1:01	2157/12/3 22:51	1.9100348	1	75	117.25353	1	2	1	1.5	1	0	0	0	2	0	0	0	0	0	1	0	0	0	0	0	0	5	3	52	11	24	2.9000001	161	8.6999998	18	2.200000048	53	91	101	56	63	39	97	0
15043486	24704331	31468477	2158/2/14 16:51	2158/2/21 16:45	2158/2/17 13:29	2158/2/19 21:43	2.3430092	1	62	86.817505	1	2	1	1.8	1	0	0	0	2	0	0	0	0	0	0	0	0	0	0	0	0	6	2	31	58	23	1.3	126	12.3	20.799999	4	79	72	108	63	80	8	95	0
12837527	24711461	34288426	2149/12/22 3:35	2149/12/26 15:51	2149/12/22 3:36	2149/12/26 6:26	4.1182871	1	73	63.865753	1	2	2	2.0999999	0	1	0	0	2	1	1	0	0	0	0	0	0	1	0	0	1	5	2	33	153	19	1.1	148	13.5	13.5	3.5	92	80	117	49	82	16	95	0
18075868	24713584	37474113	2179/5/4 20:20	2179/5/8 14:05	2179/5/4 21:40	2179/5/8 16:20	3.7780092	1	85	69.599998	1	2	2	4.1999998	0	1	0	0	1	1	0	0	0	0	0	0	0	0	0	0	0	5	4	62	16	33	1.4	149	12	14	3.5	19	89	104	63	76	33	95	1
13416699	24716014	35569435	2111/9/24 17:31	2111/10/3 16:45	2111/9/27 20:53	2111/10/3 17:59	5.8792129	1	67	125.14603	1	2	1	1	1	0	0	0	1	0	1	0	0	1	1	0	0	1	0	0	0	7	3	77	18	29	3.5	181	10	12.3	2.700000048	61	101	125	60	75	23	89	1
16590555	24717286	32282095	2162/12/20 18:22	2162/12/23 17:39	2162/12/20 18:23	2162/12/21 16:59	0.94141203	1	88	77.099998	1	2	2	2.5	0	1	0	0	2	0	0	0	0	0	0	0	0	0	0	0	0	3	2	28	15	21	0.89999998	98	8.1999998	4.9000001	3	117	102	96	73	82	19	94	0
14369602	24717946	37941980	2151/8/26 8:06	2151/9/14 16:25	2151/8/26 10:22	2151/8/31 18:23	5.3343172	1	21	87.599998	4	2	2	3.5999999	0	1	0	0	2	0	1	0	0	0	1	0	0	0	0	0	0	6	3	66	458	15	2.9000001	289	17	29.299999	4.900000095	62	84	102	84	92	12	98	0
18268972	24719158	38679538	2156/8/18 23:42	2156/8/21 17:15	2156/8/19 0:14	2156/8/19 14:32	0.59640044	1	22	168.46407	2	1	2	2.9000001	0	1	0	0	2	0	0	0	0	0	1	1	0	0	0	0	0	0	3	42	8	22	0.69999999	193	7.6999998	31.5	3.400000095	84	140	164	86	104	36	93	0
13625861	24726069	30050033	2136/2/3 12:35	2136/2/6 11:15	2136/2/5 2:37	2136/2/6 15:19	1.5289352	1	56	70.352119	1	1	2	2.4000001	0	1	0	0	1	0	0	0	0	1	0	0	0	1	0	0	0	12	3	75	7	20	1.4	183	7.1999998	1	2.299999952	65	132	101	59	70	26	92	1
17609292	24732737	36278470	2173/10/28 0:00	2173/11/5 15:07	2173/11/1 11:17	2173/11/2 17:37	1.2636921	1	73	64.3647	4	1	1	1.2	1	0	0	0	2	0	0	0	0	0	1	1	0	0	0	0	0	3	3	42	58	26	0.69999999	123	11.8	7	4	101	61	87	42	59	16	100	0
19451735	24745727	32226506	2173/4/28 16:39	2173/5/19 14:44	2173/5/1 1:49	2173/5/4 20:17	3.7695138	1	75	87.135025	4	1	1	0.60000002	1	0	0	0	2	0	1	0	0	1	1	0	0	0	0	0	0	3	1	56	11	31	1.9	271	11.6	7.4000001	3.599999905	64	66	164	59	84	13	92	0
17874073	24751437	34998010	2179/4/27 6:04	2179/5/10 20:24	2179/4/27 7:49	2179/4/29 15:57	2.3393865	1	88	140	1	2	3	5.8000002	0	0	1	0	2	0	1	0	0	1	1	0	0	1	0	0	0	7	3	52	19	24	2	149	9.8000002	15.8	3.599999905	46	87	95	83	86	15	99	0
13109270	24754104	31596132	2133/2/4 22:33	2133/2/10 16:30	2133/2/5 2:08	2133/2/10 16:37	5.6039352	1	50	66.300003	3	1	2	3.3	0	1	0	0	2	0	1	0	0	0	1	0	0	0	1	0	0	12	2	74	97	18	1.8	415	9.3999996	14.9	2.799999952	52	63	118	42	64	17	100	0
16921169	24762288	32170622	2139/7/21 6:06	2139/7/24 15:55	2139/7/21 6:07	2139/7/23 9:46	2.151736	1	48	105	1	2	2	2.5	0	1	0	0	2	0	0	0	1	0	0	0	0	0	0	0	0	2	3	25	153	23	1.2	100	14.7	15.3	3.5	92	70	91	71	76	18	100	0
17266376	24766293	39076523	2143/4/25 12:04	2143/5/11 12:15	2143/4/25 14:03	2143/4/27 11:41	1.9020139	1	78	100.28919	1	1	2	2.2	0	1	0	0	2	0	0	1	0	0	0	0	0	1	0	0	0	13	3	62	23	18	0.2	176	4.0999999	2.5999999	3.700000048	110	73	210	190	197	26	98	0
10398333	24769108	32157501	2170/7/31 12:00	2170/8/14 17:02	2170/8/2 23:10	2170/8/4 22:25	1.9688658	1	67	118.06999	1	1	1	1.3	1	0	0	0	2	0	1	0	0	0	1	0	0	0	0	0	0	7	2	57	58	25	1.6	426	9.1000004	10.9	4.099999905	138	123	146	80	95	36	83	0
19150203	24775331	33812675	2141/7/13 13:39	2141/7/14 2:10	2141/7/13 14:46	2141/7/14 4:53	0.58880788	1	87	70.352119	1	2	2	4	0	1	0	0	1	1	0	0	0	0	0	1	0	1	0	0	0	8	2	59	153	16	1.7	115	12.1	11.1	3.5	92	64	98	57	67	25	97	1
12688484	24775492	33294418	2125/8/27 13:38	2125/9/1 16:55	2125/8/28 10:15	2125/8/29 13:44	1.1455439	1	50	100.78814	1	2	1	1.7	1	0	0	0	2	0	0	0	0	0	1	0	0	0	0	0	0	6	2	65	58	23	0.80000001	116	11.2	13.5	4	183	68	126	77	97	16	100	0
19061282	24777291	34093927	2189/7/24 16:00	2189/9/11 19:30	2189/7/24 19:10	2189/7/25 17:15	0.92052084	1	48	49.486885	2	2	1	1.8	1	0	0	0	2	0	0	1	0	0	0	0	0	0	0	0	0	4	4	39	6	23	2.9000001	111	8.3000002	15	3	56	103	136	84	97	18	96	0
16726452	24782966	35699008	2137/3/27 18:24	2137/4/5 21:07	2137/4/1 9:40	2137/4/2 11:06	1.0598843	1	61	76.430252	1	1	2	4.0999999	0	1	0	0	2	0	0	0	0	0	1	1	0	0	0	0	0	4	3	21	153	28	0.5	110	9.3000002	14	3.900000095	73	80	104	54	73	22	100	0
17603980	24796386	33584814	2166/1/3 15:49	2166/1/15 9:16	2166/1/3 18:52	2166/1/5 21:23	2.1042824	1	71	89.901932	1	1	1	1.8	1	0	0	0	1	0	0	1	0	1	0	0	0	1	0	0	0	8	3	53	14	13	1.3	107	10.6	12.7	2.5	100	87	120	46	65	16	98	1
19173525	24801260	31876608	2143/1/21 0:00	2143/1/30 13:25	2143/1/25 10:57	2143/1/26 19:02	1.3370138	1	78	80	1	2	1	1.6	1	0	0	0	2	0	0	0	0	0	0	0	0	0	0	0	0	4	2	21	25	22	1	157	11.6	18.6	3.400000095	74	72	116	62	73	15	96	0
13252148	24801708	39784368	2162/1/6 9:50	2162/1/13 15:56	2162/1/6 11:55	2162/1/8 16:50	2.205162	1	85	72.937592	4	2	2	3	0	1	0	0	2	0	1	0	0	1	0	0	0	1	0	0	0	8	3	67	21	24	2.5	160	8.3000002	21	1.799999952	85	102	112	57	70	16	92	0
19477869	24803568	37513013	2170/8/9 13:12	2170/8/19 14:30	2170/8/14 10:22	2170/8/15 12:58	1.1078125	1	73	80.599998	4	2	2	3	0	1	0	0	2	0	0	0	0	0	1	1	0	0	0	0	0	7	3	81	153	24	0.89999998	205	12.4	8.5	3.799999952	115	85	113	53	73	16	100	0
13629788	24804652	31212680	2113/4/27 17:06	2113/5/9 18:03	2113/5/5 9:32	2113/5/6 14:03	1.1880903	1	84	99.400002	1	2	1	1.1	1	0	0	0	2	0	0	0	0	1	1	0	0	1	0	0	0	7	2	41	58	22	1.3	142	8.5	10.1	3.900000095	163	80	100	48	65	16	100	0
16033063	24809683	32241708	2132/6/9 18:47	2132/6/15 15:30	2132/6/11 10:12	2132/6/12 18:17	1.3371875	1	66	87.815414	1	2	2	3.4000001	0	1	0	0	2	0	0	0	0	0	1	0	0	0	0	1	0	10	3	63	23	20	1	139	11	17.5	3.5	115	78	115	54	72	18	99	0
10804100	24816792	39033740	2183/7/19 14:32	2183/7/28 21:21	2183/7/23 10:46	2183/7/26 13:27	3.1117711	1	84	80.199997	1	1	2	2.5	0	1	0	0	2	0	0	0	0	0	0	1	0	0	0	1	0	7	3	45	71	23	1	98	10.7	11.8	3.400000095	110	78	114	76	89	18	100	0
16560198	24819645	37556238	2180/8/13 5:06	2180/8/22 17:41	2180/8/13 6:18	2180/8/16 22:27	3.6727545	1	91	49.200001	1	2	2	2.5	0	1	0	0	2	0	0	0	0	1	0	0	0	0	0	0	0	7	3	67	153	10	6.5999999	183	6.4000001	7.3000002	3.599999905	89	93	128	74	84	22	100	0
12082495	24820047	34592005	2183/10/26 10:55	2183/11/20 17:04	2183/10/27 11:02	2183/10/28 15:36	1.1901736	1	54	68.174881	3	1	1	1.8	1	0	0	0	2	0	0	0	0	0	0	1	0	0	0	0	0	5	4	55	84	20	0.60000002	154	9.1999998	0.30000001	4	100	133	129	71	84	28	97	0
18506365	24821037	34727686	2172/4/27 21:02	2172/4/30 15:10	2172/4/27 22:02	2172/4/29 21:43	1.9874653	1	78	79.741478	4	2	1	1.7	1	0	0	0	2	0	1	0	0	1	1	0	0	0	0	0	0	2	3	59	58	26	1.6	420	8.5	16.9	3.5	100	140	120	61	76	28	97	0
18833903	24823954	32932264	2156/11/15 3:10	2156/11/18 18:29	2156/11/15 3:21	2156/11/15 13:03	0.40443286	1	66	94.301773	4	1	1	1.4	1	0	0	0	2	0	0	0	0	0	0	0	0	0	0	0	0	0	1	26	58	25	0.89999998	130	14.2	13.5	3.5	100	83	118	98	106	16	95	0
11016931	24826446	34512688	2172/4/28 8:07	2172/5/5 15:23	2172/4/28 9:08	2172/4/29 17:36		1	83	74.699997	1	1	1	1.1	1	0	0	0	2	0	0	0	0	0	1	0	0	0	0	0	0	7	1	67	44	31	1.1	146	7.8000002	4		79	93	153	63	84	14	89	0
14201182	24827742	38036087	2143/8/4 9:23	2143/8/7 15:03	2143/8/4 10:27	2143/8/6 14:53	2.1847453	1	74	88.599998	1	2	2	2.0999999	0	1	0	0	2	1	1	1	0	0	0	0	0	0	0	0	0	1	2	26	153	25	1	130	14.1	7.1999998	3.900000095	56	83	110	66	74	13	95	0
10416715	24843066	34310308	2181/4/19 14:55	2181/8/19 14:05	2181/4/19 14:55	2181/5/16 23:20	27.350416	1	69	95.79863	4	1	4	13.5	0	0	0	1	2	0	0	0	0	1	1	0	0	1	0	1	0	18	4	124	1557	12	3.8	83	6.5	30	1.399999976	40	93	71	43	50	31	93	0
10820044	24845951	30268731	2171/9/2 18:39	2171/9/8 13:00	2171/9/2 19:43	2171/9/4 20:57	2.0517244	1	74	64.863655	1	1	2	2.0999999	0	1	0	0	2	0	0	0	0	0	0	0	0	0	0	0	0	2	3	45	11	24	0.89999998	104	6.5999999	12.4	2.799999952	92	86	106	59	74	15	100	0
19058509	24850340	32323140	2133/7/1 7:15	2133/7/12 17:00	2133/7/1 13:09	2133/7/10 0:08		1	75	112.9	1	1	1	1.8	1	0	0	0	2	1	1	1	0	0	1	1	0	0	0	0	0	7	1	59	20	28	1.1	263	8.8999996	9.3999996	4	291	85	105	54	66	18	98	0
13008125	24858217	33216227	2131/5/18 15:00	2131/5/24 15:20	2131/5/19 11:15	2131/5/20 23:49	1.5237499	1	72	72.937592	1	1	1	1.1	1	0	0	0	2	0	0	0	0	0	0	1	0	0	0	0	0	4	2	36	58	23	0.80000001	83	9.8000002	20.4	3.799999952	126	76	118	60	82	17	100	0
13568520	24860053	32412872	2174/10/1 20:55	2174/10/11 18:12	2174/10/6 11:53	2174/10/7 12:07	1.0098495	1	79	97.975868	4	2	2	2.4000001	0	1	0	0	2	0	0	0	0	0	0	1	0	1	0	0	0	5	3	26	153	20	1.1	125	10.3	14.4	4	111	108	100	55	66	16	97	0
14919373	24863432	38378477	2174/2/10 16:43	2174/2/16 16:36	2174/2/10 16:46	2174/2/12 15:40	1.9541204	1	67	79.832191	4	2	1	1.5	1	0	0	0	2	0	1	0	0	0	0	0	0	0	0	0	0	3	3	21	58	22	1.3	127	14.5	13	3.900000095	160	75	99	88	93	15	100	0
17827847	24884794	38260228	2132/1/23 19:29	2132/2/6 17:01	2132/1/23 19:30	2132/1/31 17:00	7.8958797	1	70	79.832191	4	2	4	14.7	0	0	0	1	2	1	0	1	0	1	0	0	0	1	0	0	1	18	2	100	2311	12	2.9000001	242	9.1999998	31.9	3.700000048	80	63	88	58	74	22	98	0
12519699	24884912	37498481	2180/7/15 22:40	2180/7/23 16:30	2180/7/15 22:42	2180/7/21 23:16	6.0241899	1	40	96.796532	1	2	1	1.5	1	0	0	0	2	0	0	0	0	1	0	0	0	0	1	0	0	10	4	58	15	21	3.2	478	8.3999996	12.6	2.900000095	137	98	106	70	78	16	93	0
11592968	24892689	32185704	2182/12/19 14:58	2182/12/27 18:21	2182/12/19 16:22	2182/12/21 21:46	2.2254167	1	59	76.929207	2	2	2	3.3	0	1	0	0	2	0	0	1	0	0	1	0	0	0	0	0	0	4	4	62	41	21	1.4	346	11.2	12.2	3.400000095	88	118	117	85	91	18	97	0
13774759	24895324	32841071	2207/8/12 19:09	2207/9/2 17:25	2207/8/20 8:58	2207/8/21 11:20	1.0986574	1	49	108.77136	2	1	1	1.9	1	0	0	0	2	0	1	0	0	1	1	0	0	0	0	0	0	2	3	31	58	26	1	137	11.3	9.8999996	2.900000095	91	82	113	64	81	18	100	0
11273115	24898994	35113785	2149/6/7 5:22	2149/6/27 16:30	2149/6/7 8:21	2149/6/16 22:43	9.5990162	1	49	85.638168	4	1	1	0.69999999	1	0	0	0	2	0	1	1	0	0	0	1	0	0	0	0	0	7	3	68	31	24	0.80000001	109	9.1000004	13.6	3.200000048	75	109	138	86	98	23	100	0
18944423	24900575	32227099	2162/10/1 5:34	2162/10/10 15:38	2162/10/1 5:35	2162/10/6 18:57	5.5570717	1	73	67.857368	4	2	4	10.2	0	0	0	1	2	0	0	0	0	0	1	0	0	1	0	0	0	10	4	74	344	8	1.9	426	8	14.8	2.700000048	81	89	143	66	92	24	100	0
12993331	24909104	33243115	2124/8/28 21:09	2124/9/8 1:50	2124/8/28 21:11	2124/9/5 12:40	7.6452894	1	66	91	1	1	2	2.3	0	1	0	0	1	1	0	0	0	0	0	0	0	1	1	0	0	15	4	71	22	22	5.8000002	142	9.1000004	14.5	3.799999952	92	121	157	59	88	25	96	1
18688719	24917413	31786319	2188/9/11 6:51	2188/9/14 17:59	2188/9/11 7:21	2188/9/12 15:22	1.334595	1	75	68.447029	4	2	1	1.9	1	0	0	0	2	0	1	0	0	1	1	0	0	1	0	0	0	8	3	70	169	18	2.4000001	317	12.6	16.5	3.799999952	114	89	122	73	88	40	100	0
13497321	24921507	36331027	2143/8/4 12:45	2143/8/12 15:30	2143/8/7 13:37	2143/8/9 21:24	2.323669	1	80	90.699997	1	2	2	2.7	0	1	0	0	2	0	0	0	0	0	0	1	0	0	0	1	0	7	3	21	153	25	0.80000001	131	8.8000002	16.5	3.700000048	85	58	122	55	79	16	100	0
18747485	24929127	36682558	2125/9/19 4:35	2125/9/27 16:40	2125/9/19 4:35	2125/9/24 9:33	5.2064238	1	62	79.832191	1	1	1	1.4	1	0	0	0	2	1	1	1	0	1	0	0	0	1	0	0	1	11	2	78	47	24	5	303	9.3000002	10.1	2.599999905	81	84	88	59	75	20	99	0
19209492	24937094	31844564	2170/9/4 18:36	2170/9/16 14:00	2170/9/4 20:25	2170/9/9 14:12	4.7415857	1	66	73	4	2	1	1.9	1	0	0	0	2	1	0	0	1	0	0	1	0	0	1	0	0	7	1	34	26	24	1.2	188	14.6	8.8000002	3.5	114	63	90	55	70	29	100	0
19366315	24948585	30577608	2142/2/14 10:30	2142/2/23 13:00	2142/2/16 10:14	2142/2/20 14:27	4.1756368	1	66	89.221542	1	2	2	4.6999998	0	1	0	0	2	0	0	0	0	0	0	1	1	1	0	1	0	7	2	29	22	20	0.80000001	78	7.8000002	17.200001	3.700000048	112	87	86	48	58	10	100	0
13733102	24952706	31879755	2195/11/14 6:34	2195/11/23 18:00	2195/11/14 10:28	2195/11/15 20:51	1.4323149	1	66	73.84478	4	2	1	1.5	1	0	0	0	2	0	1	1	0	0	0	0	0	0	0	0	0	9	4	61	40	24	9.6999998	128	17.200001	19.4	2.5	148	114	134	72	97	18	99	0
13235292	24953338	39058440	2173/10/16 13:49	2173/10/24 15:13	2173/10/17 10:55	2173/10/20 11:05	3.0062847	1	82	71.848969	1	2	1	0.69999999	1	0	0	0	2	0	0	0	0	1	0	0	0	0	0	0	0	6	3	47	58	19	1.5	146	7	9	3.400000095	85	71	127	53	82	15	95	0
11245665	24955858	30946059	2116/7/8 13:54	2116/7/9 4:30	2116/7/8 21:17	2116/7/9 4:59	0.32043982	1	62	64.3647	1	1	2	2.5999999	0	1	0	0	2	1	1	0	0	0	1	0	0	0	0	0	0	2	2	53	33	20	1.3	314	7.6999998	7.3000002	1.799999952	60	106	142	48	75	22	98	0
16825857	24956831	36623881	2110/7/15 15:37	2110/7/25 17:32	2110/7/15 18:12	2110/7/19 14:29		1	91	44.905609	1	1	1	1.8	1	0	0	0	2	1	1	1	0	0	0	1	0	1	0	0	0	7	1	56	44	18	1.1	152	12.5	14.4		189	89	122	49	67	20	98	0
13935492	24967328	35230558	2190/6/28 0:58	2190/7/5 16:00	2190/6/30 20:57	2190/7/2 13:33	1.6915046	1	52	61.461716	1	2	2	4.9000001	0	1	0	0	2	0	0	0	0	0	0	0	0	0	0	0	0	10	3	54	10	22	5	134	9.1999998	12.4	3.099999905	45	93	151	96	108	15	100	0
10002495	24982426	36753294	2141/5/22 20:17	2141/5/29 17:41	2141/5/22 20:18	2141/5/27 22:24	5.0875115	1	81	63.95647	4	2	2	3.0999999	0	1	0	0	2	1	0	0	0	0	1	1	0	0	1	0	1	4	3	54	44	14	1.4	264	14	36.799999	3.200000048	92	114	160	78	94	26	95	0
11531307	24986270	37481637	2169/2/5 14:32	2169/2/19 18:12	2169/2/6 13:37	2169/2/10 0:07	3.4378588	1	76	56.299999	1	2	1	1.5	1	0	0	0	2	0	1	0	0	1	0	0	0	0	0	0	0	1	2	39	40	24	1.7	109	12.7	12.3	3.5	68	89	154	72	90	24	96	0
14775807	24991153	30643006	2172/4/19 18:23	2172/4/29 16:50	2172/4/22 18:00	2172/4/24 19:15	2.0521181	1	64	80.830093	1	1	1	2	1	1	0	0	2	0	0	1	0	1	1	0	0	1	0	1	0	10	3	34	58	26	1.3	98	8.5	14.9	3.599999905	82	70	127	51	78	16	100	0
18049600	24992962	34232685	2131/6/27 11:31	2131/7/4 16:16	2131/6/28 10:43	2131/6/30 10:38	1.9966667	1	81	88.813316	1	2	1	1.1	1	0	0	0	2	0	0	0	0	0	0	1	0	0	0	0	0	4	4	21	8	22	1.1	133	8.6000004	17.799999	4.400000095	95	86	96	58	69	16	100	0
15786429	24995887	30776884	2116/8/14 18:54	2116/8/23 15:00	2116/8/18 9:42	2116/8/20 11:45	2.0855556	1	70	102	3	2	2	3.3	0	1	0	0	2	0	1	0	0	0	0	0	0	1	0	1	0	8	2	41	153	28	1.7	147	11.7	31.200001	4.099999905	76	79	100	53	69	18	98	0
16709726	25000205	32846527	2126/1/5 18:43	2126/1/13 19:06	2126/1/5 18:43	2126/1/7 15:02	1.8461574	1	53	79.832191	3	2	2	3.3	0	1	0	0	2	0	1	0	0	0	1	0	0	1	0	0	1	4	3	23	54	20	1.1	253	14.5	16	4.099999905	92	80	100	68	83	16	97	0
17366335	25003620	38570030	2149/8/30 16:15	2149/10/9 17:35	2149/8/31 0:12	2149/10/9 18:11	39.749027	1	86	64.863655	4	1	3	5.5	0	0	1	0	2	0	0	0	0	0	0	1	0	1	0	1	0	14	3	95	13	19	1.1	210	12.7	12.9	3.700000048	71	92	98	52	67	17	100	0
11756467	25013949	32321490	2172/8/18 21:38	2172/8/23 17:01	2172/8/18 23:54	2172/8/22 1:54	3.0832756	1	73	109.76926	2	1	1	0.69999999	1	0	0	0	2	0	0	1	0	1	1	0	0	1	0	0	0	8	3	50	12	14	4.8000002	105	7.0999999	14.1	2.700000048	100	84	108	95	102	17	95	0
18012661	25016654	37922762	2159/6/4 12:16	2159/6/22 14:35	2159/6/4 12:19	2159/6/21 18:01	17.237314	1	70	135.71474	1	1	1	1.2	1	0	0	0	2	0	1	0	0	0	0	0	0	0	0	0	0	4	3	35	14	22	0.69999999	114	11.8	15.5	3.099999905	117	88	119	60	69	17	98	0
16011666	25016707	33318942	2134/7/21 19:28	2134/8/4 19:04	2134/7/21 19:28	2134/7/29 22:07	8.1103821	1	75	84.821701	1	2	1	1.4	1	0	0	0	1	1	1	0	1	0	0	0	0	1	1	0	1	7	3	50	13	13	2.0999999	175	8.8999996	16.700001	3.5	112	130	92	68	81	17	73	1
10545747	25020409	34649276	2152/9/17 23:47	2152/9/27 15:55	2152/9/17 23:48	2152/9/27 17:46	9.7484608	1	74	97.300003	1	2	1	1.3	1	0	0	0	1	0	1	0	0	1	0	0	0	1	0	1	0	11	4	75	80	25	1.8	175	9	19.299999	3.200000048	60	100	122	70	83	29	92	1
13391729	25021674	34743535	2155/9/20 15:11	2155/9/25 14:45	2155/9/20 15:11	2155/9/22 15:40	2.0199885	1	86	1	3	1	1	1.2	1	0	0	0	2	0	0	0	0	0	1	1	0	0	0	0	0	1	2	26	35	26	1.1	160	9.6999998	12.5	3.299999952	86	78	125	71	86	16	96	0
10847889	25032266	39018361	2128/8/9 21:12	2128/8/17 9:45	2128/8/10 16:37	2128/8/14 10:29	3.7447453	1	56	69.853165	1	2	2	2.2	0	1	0	0	2	0	0	0	0	0	1	0	0	1	0	0	0	8	3	31	153	23	0.69999999	104	8.3000002	12.2	3.599999905	95	80	89	46	61	12	100	0
11125170	25037316	38889196	2140/12/12 3:39	2140/12/19 15:02	2140/12/12 3:40	2140/12/13 0:18	0.86005789	1	82	72.166489	1	1	1	1.7	1	0	0	0	2	0	1	0	0	1	0	0	0	1	0	0	0	5	3	36	506	25	1.4	177.60001	13	17.299999	3.900000095	100	94	126	90	103	16	100	0
17558560	25045862	34636031	2160/3/15 22:34	2160/3/24 20:05	2160/3/15 22:34	2160/3/20 23:43	5.047986	1	77	82.825905	4	2	1	1.8	1	0	0	0	2	0	1	0	0	0	0	0	0	1	0	0	0	6	2	25	205	23	1.1	121	12.9	16.4	3.5	111	80	163	102	119	26	100	0
17242100	25046397	30681579	2165/6/15 22:20	2165/6/20 18:30	2165/6/15 22:21	2165/6/17 17:51	1.8129977	1	62	111.1754	4	2	2	2.0999999	0	1	0	0	2	1	1	0	0	0	0	0	0	0	0	0	1	2	3	30	56	17	1	146	14.6	19.299999	4	70	87	114	59	72	12	92	0
16615107	25046863	36218493	2159/5/24 21:10	2159/6/2 15:45	2159/5/26 11:49	2159/5/30 9:51	3.9180672	1	69	103	1	2	1	1.9	1	0	0	0	2	0	1	0	0	0	1	0	0	0	0	0	0	9	3	118	58	24	6	111	6.8000002	15.4	3.400000095	100	80	129	60	82	16	100	0
19618673	25068931	32413816	2129/1/26 19:26	2129/2/2 15:00	2129/1/29 10:05	2129/1/30 12:48	1.1134722	1	60	66.17907	1	2	1	1.1	1	0	0	0	2	0	0	0	0	0	0	0	0	0	0	0	0	5	2	19	58	26	0.69999999	108	9.8000002	10.6	4.300000191	99	82	121	76	94	16	100	0
14786549	25084300	33385967	2186/2/20 17:07	2186/3/9 16:51	2186/2/20 18:33	2186/2/26 18:48	6.0105095	1	51	66.859459	1	2	1	1.8	1	0	0	0	2	0	1	0	0	0	1	0	0	1	0	0	0	14	3	67	30	25	7.6999998	173	11.5	6.1999998	4.099999905	175	93	110	63	75	32	98	0
18277861	25092831	31501334	2155/10/17 22:12	2155/11/19 21:35	2155/11/10 2:20	2155/11/19 16:57	9.6086922	1	76	40.099998	1	1	2	2.5999999	0	1	0	0	1	0	0	0	0	0	0	1	0	1	0	0	0	12	4	94	9	21	0.5	124	5.5999999	0.69999999	3	162	99	100	49	60	27	99	1
17910433	25100189	39308627	2122/3/17 1:40	2122/4/5 17:30	2122/3/22 10:58	2122/4/3 18:14	12.302488	1	74	125.14603	4	2	1	1.4	1	0	0	0	2	0	1	0	0	0	0	0	0	0	0	1	1	5	2	48	22	27	0.80000001	119	9.3000002	8.6999998	3.200000048	40	85	140	103	112	24	89	0
19582611	25100452	33120597	2147/10/26 14:42	2147/11/8 15:30	2147/10/26 19:58	2147/10/27 7:44	0.49052083	1	77	67.539848	1	1	1	1.7	1	0	0	0	2	0	1	0	0	0	1	0	0	0	0	0	1	3	2	32	22	15	0.69999999	321	11.3	5.9000001	3.900000095	171	105	136	57	95	13	95	0
17413562	25104692	31703581	2162/5/28 22:00	2162/6/8 14:50	2162/5/28 22:46	2162/5/30 2:15	1.1457407	1	43	124.55637	1	2	1	1.4	1	0	0	0	2	0	1	0	0	0	0	0	0	0	0	0	0	1	3	33	21	26	0.89999998	134	10.6	14.3	3.700000048	100	108	99	45	59	13	96	0
16175261	25113152	36081566	2148/12/15 3:21	2148/12/17 19:55	2148/12/15 6:29	2148/12/18 1:53	2.8085418	1	76	74.343727	1	1	2	4.3000002	0	1	0	0	1	0	0	0	1	0	0	1	0	1	1	1	0	3	3	54	59	21	1.6	316	14.6	12.8	3.5	82	87	157	91	108	24	96	1
11848398	25116378	33062616	2121/2/20 18:26	2121/3/3 16:00	2121/2/20 18:26	2121/2/27 14:56	6.8541784	1	68	103.3	1	2	1	1.1	1	0	0	0	2	0	1	1	0	0	0	1	1	0	0	0	0	2	3	58	38	26	1.4	142	10.8	21.6	3.299999952	115	89	116	50	64	21	92	0
15599376	25117778	33587447	2158/10/3 16:34	2158/10/4 14:48	2158/10/3 18:05	2158/10/4 23:13	1.2143403	1	27	68.85527	4	2	4	12.4	0	0	0	1	1	0	0	0	1	0	0	0	0	1	0	1	0	13	3	82	3640	16	2.8	360	13.1	20	2.900000095	78	107	101	61	73	28	89	1
10159585	25118261	38341580	2154/4/9 10:31	2154/4/16 13:49	2154/4/9 13:52	2154/4/16 19:18	7.2265739	1	59	58.876244	2	2	2	2.5	0	1	0	0	1	1	1	0	0	1	1	0	0	0	1	0	0	9	3	60	22	11	1.3	346	11.5	11.4	2.900000095	191	96	151	70	91	27	92	1
13030635	25119708	31158172	2153/10/8 2:31	2153/10/12 16:22	2153/10/8 2:32	2153/10/8 10:33	0.33409724	1	65	83	1	2	2	2.4000001	0	1	0	0	2	0	0	0	0	0	0	1	0	0	0	0	1	5	0	29	33	20	1	193	10.8	4.3000002	4.199999809	106	64	116	50	80	17	99	0
11458612	25123179	37624293	2152/4/17 22:06	2152/5/2 12:00	2152/4/21 11:20	2152/4/24 18:28	3.2972453	1	63	102	1	2	2	2.2	0	1	0	0	2	0	0	1	0	0	1	0	0	0	0	0	0	5	2	28	23	24	1	102	11.4	8.1999998	4	71	68	139	77	100	14	95	0
15861146	25124601	30195235	2132/6/26 18:12	2132/7/20 17:13	2132/6/26 18:14	2132/6/27 14:26	0.84193289	1	84	47.581802	1	1	1	1.3	1	0	0	0	2	0	0	0	0	0	0	1	0	0	0	0	0	3	3	42	58	22	0.80000001	59	8.6000004	12.5	2.700000048	100	95	137	67	73	17	100	0
12252736	25128030	39842203	2173/4/30 16:34	2173/5/20 15:50	2173/5/4 4:01	2173/5/16 18:08	12.588125	1	74	69.172783	1	1	2	3.5	0	1	0	0	2	1	1	0	0	1	1	0	0	1	1	0	1	8	3	49	41	17	2.2	260	7.4000001	11.7	2.900000095	92	106	154	75	94	27	99	0
12117555	25128945	34247818	2153/5/19 0:35	2153/5/29 19:25	2153/5/19 3:51	2153/5/22 16:53	3.5434144	1	82	72.030411	1	2	2	3.5999999	0	1	0	0	1	0	1	0	0	1	1	0	0	0	0	0	0	7	2	53	48	24	1.6	134	7.4000001	5.0999999	3.099999905	92	153	178	95	111	19	100	1
18733090	25131696	33827178	2172/1/24 14:57	2172/1/30 17:15	2172/1/24 15:02	2172/1/28 13:37	3.9411922	1	61	69.354218	1	1	1	1.5	1	0	0	0	2	1	1	0	0	0	0	0	0	0	0	0	1	1	3	33	34	24	0.89999998	155	14.9	13.5	3.599999905	71	65	151	101	123	18	99	0
12255381	25132551	33227956	2125/10/20 5:19	2125/11/1 20:30	2125/10/20 10:18	2125/10/25 18:27	5.3401155	1	78	79.832191	1	2	1	1.5	1	0	0	0	2	0	1	0	0	0	0	0	0	1	0	0	0	8	3	33	10	30	1.6	163	14.6	20	4.099999905	85	69	143	105	115	26	85	0
13269859	25133624	33600218	2162/5/3 9:56	2162/5/14 19:02	2162/5/3 12:07	2162/5/5 14:53	2.1156714	1	38	113.94231	2	1	2	4.6999998	0	1	0	0	2	0	0	0	0	1	1	0	0	1	0	0	0	11	4	90	14	4	2.8	1214	7.9000001	24.799999	3.200000048	90	107	118	51	64	30	100	0
10586946	25138352	31930796	2148/5/4 16:04	2148/5/15 14:10	2148/5/9 10:05	2148/5/10 15:57	1.244213	1	84	62.187466	1	2	1	1.2	1	0	0	0	2	0	0	0	0	0	0	0	0	1	0	0	0	5	3	36	58	22	1.1	96	9.3999996	7.8000002	3.799999952	107	73	113	52	76	12	100	0
14248949	25145156	32730130	2131/3/31 22:12	2131/4/8 17:42	2131/4/4 12:45	2131/4/5 15:31	1.1149189	1	53	113	1	2	2	2.4000001	0	1	0	0	2	0	0	0	0	0	1	1	0	0	0	0	0	2	3	32	153	25	1	101	13.9	10.9	3.5	102	71	110	53	70	20	100	0
11239795	25145570	30291704	2110/5/15 2:06	2110/5/19 16:55	2110/5/15 2:58	2110/5/19 16:59	4.584074	1	86	57.5	4	2	1	1	1	0	0	0	2	0	0	0	1	1	0	0	0	1	0	1	0	7	3	46	18	25	1.2	86	8.5	10.1	3.200000048	131	83	165	126	143	15	100	0
17309553	25145828	34694695	2120/10/3 21:01	2120/10/23 17:35	2120/10/5 15:40	2120/10/11 23:23	6.3214698	1	66	58.785526	1	1	2	2.8	0	1	0	0	2	0	0	0	0	0	0	1	0	0	0	0	0	2	3	50	153	22	0.80000001	98	9.6000004	22.700001	1.899999976	58	140	149	91	103	23	96	0
12200218	25147512	38618067	2175/5/24 19:38	2175/6/5 19:59	2175/5/30 18:37	2175/6/2 15:38	2.875926	1	76	70	1	2	2	3.0999999	0	1	0	0	2	0	0	0	0	1	1	0	0	1	1	0	0	7	3	51	153	21	2.7	206	7	12.6	4.099999905	112	111	107	48	71	18	100	0
19361508	25151641	37483246	2134/12/28 6:40	2135/1/10 16:58	2134/12/28 8:14	2134/12/30 0:26	1.6753472	1	74	96.479019	1	2	1	0.89999998	1	0	0	0	2	0	1	0	0	1	1	0	0	1	0	0	0	11	2	78	19	17	5.4000001	51	10	11.4	2.599999905	45	114	118	74	85	20	97	0
10024982	25154057	37919901	2203/9/19 12:29	2203/10/11 19:10	2203/9/20 18:27	2203/10/11 22:39	21.174837	1	78	78.925011	1	2	3	9.6999998	0	0	1	0	1	0	0	0	1	0	0	0	0	1	0	0	0	15	2	100	77	21	1.8	125	8.1000004	11.5	2.400000095	97	87	145	98	106	23	100	1
13356023	25156351	33344652	2168/6/30 18:22	2168/7/12 17:04	2168/6/30 18:23	2168/7/3 7:30	2.5465972	1	88	64.047188	1	1	1	0.80000001	1	0	0	0	2	0	1	0	0	1	1	0	0	0	0	0	1	2	3	52	21	24	1.4	211	8	12.4	4.5	79	64	116	96	105	22	91	0
17675778	25166804	38366145	2139/8/7 4:35	2139/8/20 19:23	2139/8/7 5:50	2139/8/7 19:39	0.57583332	1	42	154.10001	1	2	1	0.80000001	1	0	0	0	2	0	0	1	0	1	1	0	0	0	0	0	0	2	1	29	24	24	1.2	150	7.1999998	12.3	3.700000048	100	75	108	55	65	20	99	0
18071594	25180039	37995469	2183/6/24 22:09	2183/7/5 16:30	2183/6/28 10:05	2183/6/29 21:51	1.4900694	1	75	86	1	2	1	1.1	1	0	0	0	2	0	1	0	0	1	1	0	0	0	0	0	0	3	4	39	14	25	1.1	118	7.5999999	8.3000002	3.200000048	127	61	114	62	73	14	100	0
19195493	25180225	30269851	2122/7/2 20:51	2122/7/9 19:01	2122/7/3 11:33	2122/7/6 16:04	3.18875	1	77	79.015724	4	2	1	1.5	1	0	0	0	2	0	0	0	0	0	0	1	0	1	0	0	0	5	3	25	58	20	0.89999998	129	9	7.1999998	3.5	93	85	91	44	58	16	100	0
10766131	25184449	32074655	2139/11/20 1:46	2139/12/1 13:29	2139/11/20 12:26	2139/11/22 11:20	1.9545717	1	77	63.548241	2	1	2	2.2	0	1	0	0	2	0	0	1	0	0	0	0	0	0	0	0	0	7	2	93	15	15	3.3	104	7.1999998	11.1	3.900000095	92	152	85	51	59	19	99	0
12757934	25190365	38559158	2141/11/23 16:49	2141/12/3 19:18	2141/11/24 19:37	2141/11/28 1:34	3.2476969	1	50	107.45594	1	2	1	0.89999998	1	0	0	0	2	0	1	0	0	1	1	0	0	0	0	0	0	6	2	48	10	21	2.7	123	9.6999998	14.1	3	53	79	111	79	88	18	87	0
19290303	25206654	38786871	2116/5/18 0:47	2116/6/17 13:35	2116/5/18 2:39	2116/5/30 17:51	12.633611	1	79	68.199997	4	1	2	3.5999999	0	1	0	0	2	1	1	0	0	0	0	1	0	1	0	0	0	17	3	110	1399	10	2.3	96	11.4	20.799999	2.900000095	120	72	129	108	113	20	100	0
15460870	25209526	36186700	2128/10/11 22:01	2128/10/14 16:31	2128/10/11 22:31	2128/10/13 0:27	1.0808218	1	72	56.789719	1	2	1	1.6	1	0	0	0	2	0	0	0	0	0	0	0	0	0	0	0	0	2	2	34	105	21	1.4	186	13.5	22.1	3.299999952	100	70	143	67	88	13	100	0
12513536	25209900	32565301	2132/4/6 17:19	2132/4/10 11:30	2132/4/6 18:14	2132/4/8 16:02	1.9087501	1	75	61.299999	1	2	1	2	1	1	0	0	2	0	0	0	0	1	0	0	0	0	1	0	0	7	3	42	46	19	1.5	153	12.1	12.6	3	59	75	116	71	85	25	97	0
13660391	25211068	31978419	2201/3/15 14:02	2201/3/30 18:09	2201/3/19 11:14	2201/3/20 15:03	1.1592129	1	59	78.83429	2	2	1	1.3	1	0	0	0	2	0	0	0	0	0	1	1	0	0	0	0	0	1	3	20	15	23	0.69999999	87	10	16	4.199999809	83	109	96	49	66	15	99	0
13660560	25211516	37408112	2154/9/22 15:04	2154/9/23 2:58	2154/9/22 16:21	2154/9/23 4:44	0.51611114	1	61	74.842682	4	2	4	11	0	0	0	1	1	0	0	1	1	0	1	0	0	1	1	1	0	12	3	119	1738	15	1.4	136	12.7	28.5	2.200000048	69	95	90	52	70	34	98	1
10047587	25215637	35837839	2177/8/22 20:26	2177/8/29 14:20	2177/8/22 21:33	2177/8/25 7:26	2.411875	1	74	80.42186	1	2	2	2.5999999	0	1	0	0	2	0	0	0	0	0	0	0	0	0	0	0	0	3	3	19	40	26	1.1	171	14.8	7.6999998	4.199999809	143	67	126	86	96	17	98	0
11968004	25222160	35168958	2147/4/14 23:26	2147/6/9 19:45	2147/4/15 12:52	2147/4/16 18:25	1.2310417	1	61	103.78185	1	2	2	3.0999999	0	1	0	0	2	0	1	0	0	0	0	0	0	1	1	0	0	5	3	64	15	28	1.1	98	6.6999998	11.9	2.400000095	45	70	85	48	58	17	90	0
19765312	25233572	33178337	2169/11/14 22:14	2169/11/29 0:00	2169/11/14 23:00	2169/11/16 20:45	1.9068981	1	67	126.2	1	1	2	4.3000002	0	1	0	0	1	0	0	1	0	1	1	0	1	0	0	0	0	2	3	41	19	17	1.6	219	6.8000002	20.700001	3.599999905	92	116	94	75	79	15	100	1
17795409	25237087	34955883	2157/3/18 23:50	2157/3/26 14:52	2157/3/18 23:50	2157/3/23 2:37	4.1160765	1	68	78.244621	4	2	1	0.60000002	1	0	0	0	2	0	1	0	0	0	0	0	0	1	0	0	0	9	2	32	14	18	1	110	8.1999998	7.8000002	4.199999809	156	116	125	96	104	38	100	0
18597419	25244556	37254688	2179/9/6 17:48	2179/9/18 17:19	2179/9/9 13:58	2179/9/11 12:49	1.9521065	1	62	80	1	2	1	0.60000002	1	0	0	0	2	0	0	1	0	0	0	0	0	0	0	0	0	5	1	51	15	24	5.5	125	8.8000002	5.4000001	4.099999905	125	69	90	53	62	14	100	0
14124197	25250296	31056467	2147/5/13 20:13	2147/5/23 16:15	2147/5/19 9:26	2147/5/20 11:26	1.0836343	1	74	69	4	2	1	1.6	1	0	0	0	2	0	0	0	0	0	0	1	1	1	0	0	0	6	3	37	58	24	0.60000002	136	8.6000004	12.5	3.700000048	132	92	112	53	72	15	100	0
11466804	25253280	37261815	2124/3/14 23:43	2124/3/17 9:08	2124/3/14 23:45	2124/3/17 13:20	2.566088	1	83	85.819603	1	2	1	1.4	1	0	0	0	1	1	1	0	0	1	1	0	0	1	0	0	0	8	3	58	28	17	3.2	184	7.8000002	9.5	2.799999952	63	91	105	66	75	26	99	1
13610194	25253936	39751100	2164/4/28 1:50	2164/5/3 16:21	2164/4/28 6:29	2164/4/30 23:07	2.6930556	1	84	52	1	1	1	1.1	1	0	0	0	2	1	0	1	0	0	0	1	0	1	0	0	0	6	2	75	24	23	0.89999998	112	10.4	7.9000001	3.599999905	100	138	99	66	70	17	93	0
14135773	25258072	32907539	2143/7/27 0:00	2143/8/5 15:20	2143/8/1 8:31	2143/8/2 14:59	1.2690625	1	66	68.356316	4	1	1	1.7	1	0	0	0	2	0	0	0	0	0	0	0	0	0	0	0	0	6	2	17	58	27	0.69999999	84	14	7.5	4.400000095	119	57	105	48	70	15	100	0
12945902	25265560	30719412	2122/1/20 14:03	2122/1/23 9:15	2122/1/20 14:03	2122/1/23 10:30	2.852118	1	49	101.46853	1	2	3	7.1999998	0	0	1	0	1	1	0	0	0	0	0	1	0	1	0	0	0	18	4	120	2694	23	2.7	247	8.1999998	28.1	2.299999952	67	110	129	90	99	23	100	1
11342005	25270869	39712341	2118/10/23 1:49	2118/10/31 14:35	2118/10/28 23:30	2118/10/29 15:03	0.64781249	1	77	54	1	1	1	1.3	1	0	0	0	2	0	0	0	0	0	0	0	0	0	0	0	0	2	3	54	58	29	0.89999998	150	7.1999998	12.5	3.900000095	99	61	83	36	48	19	98	0
15401296	25273169	35552415	2122/9/17 4:36	2122/9/21 17:51	2122/9/17 9:49	2122/9/19 11:06		1	87	70	1	1	1	1.4	1	0	0	0	2	0	0	0	0	1	0	0	0	1	0	0	0	5	1	37	16	20	1.1	108	11.2	10.5	3	158	99	119	84	100	22	84	0
14670476	25277318	35195966	2177/11/30 19:59	2177/12/22 15:00	2177/12/16 5:13	2177/12/18 20:55	2.6538079	1	61	47.899315	4	2	2	3.8	0	1	0	0	1	0	1	0	0	0	0	0	0	0	0	0	0	9	2	87	141	18	1.4	114	8.3999996	8.6999998	3.700000048	45	102	90	58	65	14	100	1
16947391	25281219	32322009	2174/4/10 20:25	2174/4/16 19:01	2174/4/12 10:05	2174/4/15 17:05	3.2921064	1	67	96.796532	1	2	1	1.9	1	0	0	0	2	0	0	0	0	0	1	1	0	0	0	0	0	6	4	33	58	21	1.1	98	10.6	10.6	4	74	88	97	55	68	15	98	0
12491833	25281416	38870954	2187/8/10 19:21	2187/8/11 18:45	2187/8/10 20:16	2187/8/11 17:13		1	85	41	1	1	1	1.1	1	0	0	0	1	0	0	0	0	1	0	0	1	0	0	0	0	5	1	71	8	22	1.1	94	9.3000002	10	4.3	99	75	159	47	77	22	100	1
18977521	25283174	32974780	2144/7/18 5:08	2144/7/21 15:40	2144/7/18 5:49	2144/7/21 18:20	3.5221875	1	68	74.099998	1	2	2	3.9000001	0	1	0	0	1	0	0	0	1	0	0	1	0	1	0	0	0	11	4	52	32	18	1.2	298	9.8999996	34.599998	3.900000095	182	95	183	73	100	22	100	1
12534029	25285662	36130278	2164/11/5 20:09	2164/11/5 0:00	2164/11/5 20:11	2164/11/6 0:33	0.18178241	1	69	82.5	1	1	4	11.8	0	0	0	1	1	1	0	0	0	0	0	1	0	0	0	0	0	4	3	65	910	11	0.80000001	522	10.9	21.700001	2.900000095	258	120	63	43	50	43	88	1
19136907	25289494	30416273	2177/11/24 12:27	2177/12/3 13:20	2177/11/24 12:27	2177/11/30 16:44	6.1779165	1	75	71.848969	4	1	1	1.3	1	0	0	0	2	0	1	0	0	0	0	1	0	1	0	0	1	5	4	33	65	28	0.80000001	150	8.5	14.6	3.099999905	117	72	128	77	100	22	99	0
11280419	25290309	34777495	2134/9/22 16:10	2134/9/25 16:45	2134/9/22 17:06	2134/9/23 20:38	1.1476274	1	79	86.817505	1	2	1	1.5	1	0	0	0	2	0	0	0	0	0	1	1	0	1	0	0	0	4	1	52	48	23	1.1	88	11.9	11	3.700000048	65	46	134	72	90	13	98	0
10702069	25296418	31377837	2123/6/11 18:11	2123/6/17 11:45	2123/6/12 16:25	2123/6/15 14:01	2.9002547	1	67	67.857368	4	1	2	2.8	0	1	0	0	2	0	0	0	0	0	0	1	1	0	0	0	0	6	2	70	153	24	0.69999999	112	8	7.5999999	3.599999905	104	91	115	70	88	14	96	0
12641866	25299854	34978142	2165/11/22 21:46	2165/12/4 17:30	2165/11/22 21:48	2165/12/1 12:14	8.6015511	1	74	77.099998	1	2	1	1.2	1	0	0	0	2	0	1	0	0	1	0	0	0	1	0	1	1	11	4	62	37	22	1.9	118	8.8999996	31.1	3.799999952	120	78	92	41	70	31	100	0
17857293	25308312	30042596	2135/2/22 21:34	2135/2/27 0:45	2135/2/22 23:48	2135/2/27 4:37	4.2011456	1	54	84.821701	1	2	2	4.3000002	0	1	0	0	1	1	0	0	0	1	0	0	0	1	0	0	0	10	4	123	29	21	1.9	118	11.2	13.1	3.5	111	65	120	62	84	28	97	1
11429454	25308983	39091567	2180/6/29 19:32	2180/7/10 13:37	2180/7/1 10:38	2180/7/6 16:41	5.2521758	1	75	102.78395	1	2	2	2.2	0	1	0	0	2	0	0	0	0	0	0	1	0	0	0	0	0	11	3	75	7	23	1.4	109	8.8999996	9.6999998	2.900000095	110	85	95	40	55	16	97	0
17544377	25316291	37451760	2165/9/15 6:47	2165/9/20 16:30	2165/9/15 6:48	2165/9/18 17:05	3.4286342	1	59	56.5	4	1	2	4.4000001	0	1	0	0	2	1	0	0	1	0	0	1	0	0	1	0	0	7	4	95	141	15	0.60000002	282	9.8999996	7.5	2.599999905	177	91	130	70	84	15	94	0
11267994	25316426	37692322	2133/4/18 23:25	2133/4/29 16:35	2133/4/19 0:26	2133/4/23 20:51	4.8512039	1	74	98.792336	1	2	1	1.3	1	0	0	0	2	0	0	0	0	0	0	1	0	0	0	1	1	0	1	25	16	24	0.80000001	91	13.6	7.0999999	3.799999952	100	68	142	111	120	21	99	0
19294463	25324698	38900791	2112/10/14 18:05	2112/10/17 17:07	2112/10/16 15:35	2112/10/17 22:06	1.2716782	1	68	59.400002	1	1	3	9.3999996	0	0	1	0	1	1	1	1	0	0	0	1	0	1	0	1	0	10	4	70	28	20	0.89999998	190	5.0999999	12	2.099999905	37	80	98	34	53	14	96	1
13332955	25327224	36668118	2156/1/21 10:58	2156/2/10 17:45	2156/1/21 10:59	2156/1/28 18:23	7.3079515	1	73	65.861557	1	1	1	2	1	1	0	0	1	1	1	0	0	0	0	0	0	0	0	0	1	5	3	60	9	19	1.1	163	12.2	23.299999	2.700000048	75	104	146	104	113	20	98	1
10373014	25329043	34488224	2154/1/15 22:37	2154/1/19 10:10	2154/1/15 23:47	2154/1/18 23:14	2.977442	1	86	49.804401	4	2	2	2.5999999	0	1	0	0	1	0	1	1	0	0	0	0	0	0	0	0	0	9	3	63	14	25	1.3	174	12.7	17	3.799999952	72	92	108	72	79	20	89	1
11620095	25331153	37091951	2183/3/26 19:39	2183/4/4 15:10	2183/3/31 10:51	2183/4/1 21:30	1.4432061	1	78	86.409279	1	2	2	2.0999999	0	1	0	0	2	0	0	0	0	0	0	0	0	0	0	1	0	12	4	82	20	23	0.89999998	91	10.5	5	3.599999905	94	88	115	53	73	18	100	0
12883513	25341698	34860154	2160/8/22 15:26	2160/8/30 17:20	2160/8/22 15:26	2160/8/24 18:28		1	76	46.200001	1	1	1	1	1	0	0	0	0	0	0	0	0	1	0	0	0	1	0	0	0	9	1	70	23	17	1.1	150	7	11.7	2.2	99	92	94	50	59	27	93	0
19421750	25344446	31231258	2125/1/19 0:47	2125/1/24 15:05	2125/1/20 16:04	2125/1/24 17:07	4.0439234	1	80	71.350021	4	2	3	9	0	0	1	0	1	0	0	0	1	0	1	1	0	1	0	0	0	3	2	38	17	17	1.1	171	11.4	8.8000002	3.5	44	124	110	68	79	25	95	1
15589157	25351900	38701174	2121/12/25 2:05	2122/1/2 13:14	2121/12/25 4:44	2121/12/25 15:44	0.45894676	1	82	70	1	2	1	1.4	1	0	0	0	2	0	0	0	0	1	1	0	0	0	0	0	0	5	1	62	5	22	3.9000001	107	7.3000002	20.6	2	100	67	136	44	67	11	96	0
16975007	25361258	37155903	2185/12/18 18:40	2186/2/5 17:49	2186/1/8 9:34	2186/1/9 16:08	1.2735648	1	70	109	1	2	1	2	1	1	0	0	2	0	1	0	0	1	0	0	0	1	0	1	0	7	4	41	58	21	2.2	113	10	9.1000004	3.900000095	127	87	106	60	77	18	100	0
11570162	25361762	38774199	2132/12/26 17:17	2133/2/18 11:40	2132/12/26 18:09	2132/12/27 7:44	0.56559026	1	67	63.548241	1	1	2	2.5999999	0	1	0	0	2	1	0	0	0	0	0	1	0	0	1	0	0	7	3	49	25	21	0.89999998	116	12.1	6.5	2.099999905	45	81	110	60	70	14	97	0
19841344	25365053	34133321	2162/3/17 11:08	2162/3/20 16:38	2162/3/17 12:22	2162/3/20 16:42	3.1811922	1	91	59.783428	4	1	2	2.0999999	0	1	0	0	2	0	1	0	0	1	1	0	0	0	0	0	0	8	3	74	13	14	2.2	293	11.9	19.1	3.5	80	104	144	73	90	22	98	0
16910049	25367035	33053431	2189/12/25 16:08	2190/1/17 19:25	2189/12/27 18:35	2190/1/1 15:06	4.8550463	1	66	85.728889	1	1	1	1	1	0	0	0	2	0	1	1	1	0	0	0	0	0	0	0	0	7	1	83	7	16	3.5	122	8.3999996	11.8	3.400000095	71	68	135	28	56	19	79	0
17721489	25372592	39427072	2203/7/27 20:10	2203/8/3 13:30	2203/7/27 21:19	2203/7/29 20:36	1.9707291	1	71	66.95018	1	1	1	0.80000001	1	0	0	0	2	0	0	0	0	0	0	1	0	0	0	0	0	2	2	40	76	25	0.30000001	104	8.8999996	4.5	2.400000095	100	62	171	69	95	15	96	0
15004599	25376716	35278844	2170/2/4 7:59	2170/2/12 19:45	2170/2/4 7:59	2170/2/9 15:07	5.2970486	1	64	71.848969	4	1	1	2	1	1	0	0	2	0	0	0	0	0	0	0	0	1	0	1	0	10	3	54	38	21	0.80000001	91	9.5	23.1	3.299999952	76	84	111	44	60	20	95	0
16518798	25377083	30566189	2167/6/15 18:22	2167/6/21 14:00	2167/6/15 19:16	2167/6/16 18:37	0.97291666	1	50	83.900002	1	2	2	3.7	0	1	0	0	2	0	0	0	0	0	0	1	0	0	0	0	0	1	1	26	13	24	1.1	278	16.4	8.3999996	3.900000095	92	102	159	99	113	17	100	0
18330363	25377349	36125122	2189/1/9 0:10	2189/1/10 1:45	2189/1/10 0:11	2189/1/10 6:54	0.27964121	1	87	74.162292	4	2	4	21	0	0	0	1	1	1	0	1	0	0	1	0	0	1	0	1	0	9	4	82	239	9	4.5999999	400	7.8000002	26.1	2.700000048	80	98	87	48	63	34	75	1
19463092	25382044	35020537	2131/11/13 19:19	2131/11/29 17:24	2131/11/13 21:03	2131/11/16 21:22	3.0135417	1	84	43.099998	4	2	1	0.80000001	1	0	0	0	2	0	1	0	0	1	1	0	0	0	0	0	0	3	3	54	16	11	1.4	60	10.3	11.4	3.599999905	48	87	96	62	73	15	93	0
15685301	25385377	36731910	2147/6/16 0:00	2147/6/27 18:46	2147/6/17 9:35	2147/6/18 13:44	1.1731135	1	54	69.853165	1	2	2	3.0999999	0	1	0	0	2	0	0	0	0	0	1	0	0	0	0	0	0	4	3	34	10	24	0.60000002	52	9.6999998	15.1	3	90	79	89	51	62	15	100	0
19141547	25391962	31206853	2169/6/11 0:00	2169/6/28 19:28	2169/6/11 15:19	2169/6/12 17:06	1.074375	1	59	67.358414	4	2	1	1.1	1	0	0	0	2	0	1	0	0	0	1	1	0	0	0	0	0	2	2	32	17	28	0.69999999	324	10.4	4.8000002	3.200000048	73	71	98	59	67	22	96	0
12707756	25399769	36226794	2165/10/24 20:36	2165/11/5 17:45	2165/10/25 12:23	2165/11/1 16:16	7.1619792	1	67	83.506287	4	1	1	0.69999999	1	0	0	0	2	0	1	0	0	0	0	0	0	0	0	1	1	4	3	75	17	23	0.80000001	117	10.9	9.8000002	2.400000095	100	93	98	63	77	20	97	0
17371945	25401449	38791940	2135/8/13 5:50	2135/8/14 11:20	2135/8/13 7:36	2135/8/14 14:56	1.3056018	1	91	58.468006	4	1	2	2.2	0	1	0	0	1	0	1	1	0	0	0	1	0	0	0	0	0	4	4	61	153	23	1.6	147	11.5	14.3	3.5	92	106	111	59	73	19	100	1
19843520	25415290	36537076	2130/4/22 4:39	2130/5/8 17:00	2130/4/23 19:49	2130/4/25 8:56	1.5460069	1	78	73.84478	4	2	2	2.4000001	0	1	0	0	2	0	1	0	0	1	0	0	0	0	0	0	1	4	3	82	55	19	1.3	179	12.3	9.6999998	3.299999952	68	130	109	80	87	29	95	0
19260079	25417380	37006047	2196/9/24 9:43	2196/9/30 15:50	2196/9/24 10:40	2196/9/25 11:47	1.046586	1	91	55	1	1	2	3	0	1	0	0	2	0	1	0	0	0	0	0	0	0	0	0	0	3	3	47	57	20	1.1	410	14.8	20.1	3.400000095	60	122	149	100	113	29	98	0
15688383	25418507	33269766	2120/5/28 20:48	2120/6/4 13:02	2120/5/31 9:50	2120/6/1 12:31	1.1123611	1	59	103	1	2	1	0.89999998	1	0	0	0	2	0	0	0	0	0	0	1	0	0	0	0	0	1	3	18	58	25	1.1	152	10.6	17.1	4.5	87	58	113	62	82	18	100	0
16204626	25418859	31817430	2135/6/26 4:33	2135/7/6 16:00	2135/7/2 12:04	2135/7/4 17:33	2.2286227	1	64	63	4	1	1	1.7	1	0	0	0	2	0	0	0	0	0	1	1	0	0	0	0	0	2	3	16	58	20	0.69999999	115	8.5	20.1	4.699999809	129	88	130	71	94	15	100	0
15622959	25420391	37805819	2138/12/1 16:09	2138/12/24 11:00	2138/12/1 17:12	2138/12/4 21:39	3.1857176	1	81	64	1	2	1	1.2	1	0	0	0	1	0	0	1	0	0	0	0	0	0	0	0	0	11	1	68	45	19	7.0999999	114	9.8000002	8.8999996	1.799999952	100	80	119	33	51	16	100	1
12252649	25424583	33677073	2137/8/31 18:41	2137/9/6 13:10	2137/9/1 14:27	2137/9/3 17:41	2.1349769	1	78	87.099998	4	2	1	1.7	1	0	0	0	2	0	0	0	0	0	0	1	0	0	0	0	0	8	4	46	58	21	1.4	121	9.8000002	16.5	3.400000095	65	68	110	55	75	16	99	0
17806475	25425740	37807704	2149/12/10 15:55	2149/12/29 18:39	2149/12/10 15:55	2149/12/16 14:34	5.9436574	1	59	68	4	1	4	13.6	0	0	0	1	2	0	0	0	0	0	1	1	0	1	0	0	0	21	1	117	1540	11	1.5	261	8.1999998	13.6	2.700000048	84	75	99	49	68	17	100	0
15061157	25426484	31718422	2176/2/20 22:16	2176/2/21 8:00	2176/2/20 22:18	2176/2/21 9:20	0.45966434	1	83	79.832191	4	1	3	6.5999999	0	0	1	0	1	1	0	0	0	0	0	1	0	1	0	1	0	14	4	97	98	7	0.2	164	5.4000001	6.3000002	1	66	76	87	53	65	23	69	1
10533615	25431267	38748404	2166/6/19 2:34	2166/6/25 19:33	2166/6/19 4:41	2166/6/25 21:40	6.7083216	1	80	90	1	2	2	2.5	0	1	0	0	1	0	0	0	1	0	0	1	0	1	0	0	0	14	2	90	89	20	1.2	240	13.4	16.9	4.400000095	60	60	101	47	61	22	99	1
18771599	25459968	36941212	2167/2/27 15:51	2167/3/4 13:45	2167/2/27 15:52	2167/3/2 12:34	2.8626735	1	62	80.830093	1	2	2	2.5	0	1	0	0	2	1	0	0	0	0	0	0	0	1	0	0	0	7	3	48	132	20	1.2	187	13.4	18.9	3.700000048	103	74	112	85	95	18	100	0
18016258	25466853	38080125	2145/6/19 1:31	2145/6/29 17:57	2145/6/19 1:31	2145/6/27 9:53	8.3486576	1	76	73.800003	1	1	3	8.3000002	0	0	1	0	2	1	1	1	0	0	0	1	0	1	0	0	0	13	4	104	11	16	1.4	493	13.2	24.4	3.200000048	79	93	90	49	58	22	100	0
17595158	25469733	35616912	2121/9/1 13:32	2121/9/16 14:27	2121/9/5 9:12	2121/9/13 16:42	8.3125582	1	80	76.838486	1	2	2	2.3	0	1	0	0	2	0	0	0	0	0	0	0	0	1	0	0	0	6	4	41	153	20	0.69999999	129	10.7	16.4	3.400000095	67	80	95	50	65	18	99	0
15573062	25469821	30103395	2122/12/23 19:39	2123/1/1 15:30	2122/12/23 22:23	2122/12/26 0:15	2.0780439	1	57	71.800003	4	1	1	1	1	0	0	0	2	0	0	0	0	0	0	0	0	0	0	0	0	4	3	63	30	16	0.69999999	136	12.9	18.6	1	100	111	154	84	102	17	97	0
17203360	25471584	30933276	2202/6/8 17:36	2202/6/15 19:30	2202/6/10 11:29	2202/6/12 16:42	2.2173958	1	47	84.800003	1	1	2	3.8	0	1	0	0	2	0	0	1	0	1	1	0	0	1	0	0	0	11	3	90	153	20	1	206	10.8	7.1999998	3.5	126	89	82	56	67	21	98	0
11336604	25474924	33807396	2115/10/28 13:35	2115/11/8 19:33	2115/10/28 13:36	2115/11/1 18:29	4.2033796	1	85	75.840584	4	2	1	1.3	1	0	0	0	2	0	0	0	0	0	0	1	0	0	0	0	0	2	2	49	16	23	1.1	128	12.7	11.3	3.5	95	110	141	86	103	22	97	0
15858671	25476152	31650166	2173/11/15 19:20	2173/11/23 17:04	2173/11/17 18:55	2173/11/19 21:43	2.1166203	1	67	106.09517	4	2	1	1.5	1	0	0	0	2	0	0	0	0	0	0	1	0	0	0	0	0	6	3	45	58	21	1.2	148	10	18.799999	4	90	98	165	73	96	18	94	0
15987251	25486341	34828365	2166/6/19 7:15	2166/7/15 14:30	2166/6/19 19:49	2166/6/22 17:20	2.8963311	1	74	73.028313	1	2	3	7.8000002	0	0	1	0	2	0	1	1	0	0	0	0	0	0	0	0	0	4	2	32	48	14	0.80000001	162	11.1	7.4000001	3.200000048	218	84	163	79	112	20	100	0
12136768	25493102	34949679	2179/7/22 6:25	2179/7/22 0:00	2179/7/22 6:25	2179/7/23 1:57	0.81343752	1	72	68	4	1	3	7.5999999	0	0	1	0	1	1	0	0	0	0	0	1	0	1	0	1	1	11	4	93	860	19	1	510	12.6	27.6	3.099999905	60	124	110	73	84	46	93	1
12482346	25493578	37280521	2113/8/15 20:55	2113/8/16 0:00	2113/8/15 22:06	2113/8/17 0:10	1.0865741	1	84	57.799999	4	1	2	3.7	0	1	0	0	1	0	0	0	1	0	0	0	0	1	0	1	0	10	4	69	74	13	0.69999999	366	11.5	14.1	1.600000024	68	110	201	106	144	26	94	1
18746935	25499461	32000279	2176/3/6 1:19	2176/3/13 17:19	2176/3/6 2:42	2176/3/13 19:53	7.7160068	1	65	100	2	2	1	1.4	1	0	0	0	1	0	0	0	0	1	0	0	0	1	0	1	0	14	3	95	28	17	14.1	54	12.5	15.9	3	56	94	111	78	88	35	95	1
12354911	25500046	30995791	2150/2/17 1:26	2150/2/19 21:16	2150/2/17 1:27	2150/2/19 21:17	2.8263543	1	85	47.082851	1	2	1	1.7	1	0	0	0	2	0	0	0	0	0	0	0	0	0	0	0	0	1	3	40	62	25	0.89999998	150	12.2	23.799999	3.400000095	70	96	119	55	65	20	100	0
11252145	25502750	32632456	2192/4/28 18:12	2192/5/9 14:45	2192/5/2 10:30	2192/5/3 12:57	1.1020023	1	63	102.78395	4	2	1	1.5	1	0	0	0	2	0	0	0	0	0	0	1	0	0	0	0	0	4	3	33	58	24	0.80000001	121	8.1000004	12.6	3.400000095	79	80	93	44	61	16	93	0
18307644	25502792	31147046	2127/10/18 21:29	2127/10/28 15:00	2127/10/23 9:38	2127/10/24 21:56	1.5123032	1	51	99.300003	1	2	2	2.5	0	1	0	0	2	0	0	0	0	0	1	1	0	1	0	0	0	4	2	26	9	21	0.89999998	139	9.8999996	18.799999	5.099999905	140	80	100	56	68	20	99	0
18208434	25509166	35137839	2144/2/28 17:13	2144/3/1 19:00	2144/2/29 14:04	2144/3/1 23:11	1.3795602	1	91	51.599998	1	1	2	2.4000001	0	1	0	0	1	0	0	0	0	1	0	0	0	1	0	1	0	11	3	83	14	12	1.2	341	8	27	3.599999905	67	97	115	97	102	32	89	1
17264288	25517448	38072449	2121/1/15 19:53	2121/1/25 15:15	2121/1/21 12:50	2121/1/22 17:54	1.2114699	1	69	123	4	2	1	2	1	1	0	0	2	0	0	0	0	0	1	0	0	0	0	0	0	5	3	40	58	23	1.2	115	11.3	16.200001	4.199999809	68	72	130	65	86	16	96	0
12239834	25526864	39056251	2146/9/13 7:49	2146/10/8 0:00	2146/10/1 16:40	2146/10/9 1:32	7.3696065	1	51	111.76507	1	1	1	1.5	1	0	0	0	1	1	1	0	0	1	1	0	0	1	0	0	0	3	3	41	58	28	1.6	138	9.1000004	11.4	4.400000095	204	84	115	61	77	20	96	1
15341578	25528944	30549897	2189/11/4 20:27	2189/11/15 5:50	2189/11/4 20:29	2189/11/15 8:20	10.493484	1	82	66.042999	4	1	1	0.89999998	1	0	0	0	1	1	1	1	1	0	0	1	0	1	1	0	1	4	3	46	82	23	0.5	164	12	7.1999998	3.799999952	86	99	143	26	58	18	100	1
19430820	25531942	39807269	2135/12/30 12:10	2136/1/6 15:00	2136/1/2 18:21	2136/1/3 21:17	1.1219213	1	57	86.137115	1	2	2	2.2	0	1	0	0	2	0	0	0	0	0	1	1	0	0	0	0	0	4	2	34	153	25	0.69999999	120	10	17.5	3.799999952	99	62	118	59	79	12	99	0
19838433	25536531	34873306	2173/9/2 8:02	2173/9/12 18:20	2173/9/2 8:03	2173/9/9 19:07	7.4610534	1	82	70.851067	1	1	2	2.3	0	1	0	0	2	1	1	0	0	0	0	0	0	1	0	1	0	11	4	58	210	14	1.1	502	9.5	16.799999	2.299999952	70	85	70	63	66	15	95	0
15516997	25540889	36006454	2126/8/30 23:13	2126/9/6 12:59	2126/8/30 23:13	2126/9/6 15:30	6.6785531	1	82	86.817505	1	2	1	1.8	1	0	0	0	1	1	0	0	0	1	1	0	0	1	0	0	0	14	3	77	29	16	2.3	390	12.2	11.4	3.5	70	80	111	76	87	21	84	1
18692169	25541641	31068141	2184/10/8 12:36	2184/10/14 2:00	2184/10/8 12:37	2184/10/14 7:15	5.7762499	1	73	74.842682	1	2	3	6.5	0	0	1	0	1	1	0	0	1	0	0	0	0	1	0	0	1	8	3	58	380	18	1.3	192	11.1	15.7	3.099999905	52	100	110	58	71	30	87	1
11203019	25542426	32561859	2148/2/16 17:05	2148/3/2 19:30	2148/2/16 17:06	2148/2/23 21:49	7.1970716	1	50	70.699997	1	1	1	1.2	1	0	0	0	2	0	0	0	0	0	0	0	0	1	1	0	0	9	4	74	58	18	0.80000001	131	8.6000004	13.4	3.5	57	103	163	83	105	17	93	0
14940057	25548782	34850027	2119/10/26 17:16	2119/10/31 15:30	2119/10/26 17:18	2119/10/28 6:16	1.5402777	1	86	68.038803	1	2	2	2.2	0	1	0	0	2	1	0	0	0	0	0	0	0	1	0	0	0	8	2	36	154	21	1	179	12.2	10.9	3.5	172	81	130	89	99	16	96	0
14170365	25549888	31603671	2180/2/26 19:36	2180/2/29 12:50	2180/2/26 21:29	2180/2/27 13:33	0.67001158	1	46	67.699997	1	1	1	0.60000002	1	0	0	0	2	0	0	1	0	0	1	0	0	0	0	0	0	1	2	26	11	27	0.80000001	93	10.3	10.3	3.099999905	100	101	124	77	99	22	100	0
10836444	25551438	39934059	2170/12/1 15:48	2170/12/15 14:31	2170/12/9 13:50	2170/12/10 17:23	1.1475463	1	47	102.10356	1	2	2	2.3	0	1	0	0	2	0	1	0	0	1	1	0	0	1	0	0	0	4	3	43	153	26	1.7	95	9.6000004	16	3.900000095	116	82	124	67	83	16	99	0
16298181	25559133	35718857	2154/1/12 22:11	2154/1/27 17:58	2154/1/16 20:19	2154/1/17 9:14	0.53809029	1	79	77.400002	1	2	1	0.89999998	1	0	0	0	2	0	0	1	0	1	0	0	0	0	0	0	1	6	1	40	52	25	1.9	122	11.1	6.3000002	3.799999952	115	55	131	46	260	17	97	0
12754657	25562724	38451782	2141/11/7 23:31	2141/11/12 16:00	2141/11/7 23:57	2141/11/8 21:31	0.89877313	1	70	72.846878	1	2	1	0.69999999	1	0	0	0	2	0	0	0	0	0	0	1	1	0	0	0	0	3	3	65	39	23	0.80000001	132	13.2	19.700001	3.599999905	100	93	116	55	69	18	99	0
11874424	25574892	38461395	2158/9/27 19:08	2158/9/30 7:55	2158/9/27 19:08	2158/9/30 9:13	2.5867476	1	76	79.423965	1	2	2	3.4000001	0	1	0	0	1	1	1	0	0	0	0	0	0	1	0	1	0	18	3	113	536	15	1.5	215	13.1	12.4	3.5	127	72	133	99	111	19	96	1
10648758	25578020	38638712	2132/3/8 15:25	2132/3/22 14:30	2132/3/13 10:04	2132/3/15 14:20	2.1776273	1	86	75	4	1	2	2.4000001	0	1	0	0	2	0	1	0	0	0	1	0	0	1	0	1	0	9	4	36	153	25	0.80000001	68	7.5	10.3	3.5	95	74	95	48	62	16	100	0
17269372	25584000	37590834	2145/2/14 0:04	2145/2/15 8:55	2145/2/14 0:06	2145/2/15 15:37	1.6468982	1	77	129.72731	1	1	1	1.1	1	0	0	0	1	1	1	0	0	1	1	0	0	1	0	0	0	10	2	64	47	27	2.4000001	193	8.1999998	14.6	3.5	78	64	94	66	72	29	90	1
10931276	25586233	38017506	2179/1/5 10:11	2179/1/7 21:50	2179/1/5 11:42	2179/1/7 23:48	2.5036111	1	83	50.200001	4	2	2	3.8	0	1	0	0	1	1	1	0	0	1	0	0	0	0	0	0	0	6	3	54	92	10	3	103	11.7	12.8	4	86	101	97	50	65	33	97	1
15223026	25590294	39380503	2127/5/23 10:43	2127/5/27 15:24	2127/5/23 10:44	2127/5/24 17:23	1.2770255	1	60	75.840584	1	2	1	0.69999999	1	0	0	0	2	0	0	0	0	0	0	0	0	0	0	0	1	6	4	62	51	22	0.5	102	12.8	8.8999996	3.5	136	75	105	65	85	15	97	0
19565388	25592673	39098499	2136/10/20 22:57	2136/11/1 3:00	2136/10/20 23:33	2136/11/1 7:29	11.330556	1	91	86	1	1	2	3.4000001	0	1	0	0	1	1	1	1	1	0	0	1	0	0	1	0	0	10	3	74	72	9	3.0999999	307	8.3999996	16	2.700000048	90	105	122	62	78	22	94	1
17765556	25611387	34429595	2133/7/29 13:14	2133/8/3 17:40	2133/7/30 13:38	2133/7/31 12:23	0.948044	1	66	85.819603	4	2	1	1.8	1	0	0	0	2	0	0	0	0	0	0	1	0	0	0	0	0	2	3	27	58	22	0.89999998	110	9.3999996	10	4.699999809	140	80	114	66	84	18	99	0
15762385	25614289	35446841	2133/9/7 17:09	2133/9/16 15:20	2133/9/9 10:22	2133/9/12 16:58	3.2753356	1	65	72.199997	2	1	1	2	1	1	0	0	2	0	0	0	0	0	0	1	0	0	0	0	0	5	3	20	58	23	0.80000001	87	7.0999999	9.3999996	4	97	67	100	52	69	12	100	0
17523078	25645727	30865927	2160/10/13 17:54	2160/11/1 18:15	2160/10/13 19:51	2160/10/23 0:22	9.1884604	1	77	68.356316	1	2	1	1	1	0	0	0	2	0	0	0	0	0	0	1	0	1	0	0	0	11	2	87	11	25	0.5	105	8.8999996	6.9000001	2.599999905	194	64	97	55	61	14	100	0
14759711	25647852	31965316	2177/5/6 12:46	2177/5/9 14:08	2177/5/6 12:46	2177/5/8 21:15	2.3533101	1	75	98.202667	4	1	1	1.3	1	0	0	0	2	0	0	1	0	0	1	0	0	0	0	0	0	1	1	30	11	28	0.69999999	95	11.2	8.3999996	3.5	100	43	136	60	81	13	98	0
11761593	25663231	31576701	2164/2/19 14:33	2164/2/27 13:30	2164/2/23 12:58	2164/2/24 13:42	1.0307639	1	57	68.599998	1	2	1	1.2	1	0	0	0	2	0	0	0	0	0	0	1	1	0	0	0	0	6	3	21	58	23	0.80000001	112	9.5	13.3	5.099999905	100	71	126	66	87	20	95	0
14778701	25667541	32453518	2178/6/29 4:18	2178/7/2 17:01	2178/6/29 4:19	2178/6/30 17:06	1.5330209	1	81	60.872044	1	2	1	1.3	1	0	0	0	2	0	0	0	0	0	0	1	0	0	0	0	0	1	2	25	58	27	0.89999998	121	12	9.3999996	3.5	100	65	122	71	83	6	99	0
16013230	25672224	34302858	2159/11/1 2:02	2159/11/9 16:46	2159/11/1 2:03	2159/11/2 18:33	1.6875926	1	68	90.400887	4	1	1	1.2	1	0	0	0	2	0	0	0	0	0	0	1	0	1	0	0	0	5	3	41	43	18	0.80000001	94	9.8999996	6.3000002	2.799999952	58	114	100	53	63	22	93	0
15696086	25673366	36529429	2178/9/10 9:46	2178/9/12 0:30	2178/9/11 16:47	2178/9/12 2:55	0.42218751	1	82	53.88673	1	1	1	1.7	1	0	0	0	1	0	0	1	1	1	0	0	0	0	0	0	0	5	2	66	84	21	1.1	87	9.1999998	4.5999999	2.200000048	131	53	170	44	85	16	100	1
15169534	25674116	34728659	2170/10/16 19:24	2170/10/26 13:17	2170/10/16 20:45	2170/10/23 19:20	6.9410534	1	57	118	1	1	4	19	0	0	0	1	2	0	0	0	0	0	1	1	0	1	0	0	0	12	4	116	26	2	9	187	11.1	25.9	3.400000095	76	89	121	60	80	12	100	0
17768973	25682203	30117582	2192/7/2 2:47	2192/7/14 10:30	2192/7/2 2:48	2192/7/14 12:33	12.406203	1	74	88.132927	1	2	2	2.2	0	1	0	0	1	0	1	0	0	0	0	0	0	1	0	1	0	14	3	103	64	22	5.8000002	203	13	32	2.099999905	64	95	107	50	65	18	97	1
11458288	25687779	35541349	2142/12/11 17:52	2143/1/9 15:25	2142/12/11 17:53	2143/1/2 21:16	22.140764	1	42	92.804924	1	2	2	4.8000002	0	1	0	0	2	1	0	1	0	0	0	0	0	1	1	1	1	15	4	108	21	19	1.6	159	15.6	25.9	3	110	83	145	86	100	20	100	0
19989437	25692702	34737716	2181/9/11 20:34	2181/9/20 13:10	2181/9/14 8:47	2181/9/18 22:26	4.5687847	1	38	113.67016	1	2	1	1.1	1	0	0	0	2	0	0	0	0	0	0	0	0	0	0	0	0	8	3	79	58	23	1	126	10.6	18.799999	4.199999809	80	85	110	64	81	17	98	0
19133582	25695028	32511600	2111/5/19 21:19	2111/5/26 16:47	2111/5/19 21:20	2111/5/23 20:08	3.9497223	1	27	82	4	2	2	2.7	0	1	0	0	2	1	0	0	0	0	0	0	0	1	0	0	0	14	4	80	1910	19	2.2	134	14	25.200001	3.299999952	156	102	119	73	86	18	99	0
11036284	25697125	30539577	2183/7/17 20:43	2183/7/29 20:56	2183/7/21 14:16	2183/7/22 15:34	1.0544329	1	56	68.5	4	2	1	1.8	1	0	0	0	2	0	0	0	0	0	0	0	0	0	0	0	0	6	3	14	58	22	0.69999999	125	6.3000002	4.5999999	3.900000095	82	80	130	83	97	14	100	0
18682741	25700214	30773345	2125/5/17 1:55	2125/5/27 15:10	2125/5/17 1:56	2125/5/22 15:53		1	65	39.008911	4	1	2	3.5	0	1	0	0	2	0	0	0	0	0	0	0	0	1	0	1	1	9	1	36	17	24	1.2	149	13.1	6.3000002	3.4	350	68	135	91	105	24	98	0
14365921	25702543	35892888	2178/4/24 6:19	2178/4/27 16:00	2178/4/24 12:45	2178/4/27 16:13	3.1441319	1	67	58.468006	1	1	1	1.9	1	0	0	0	2	0	0	1	0	0	0	0	0	0	0	0	0	1	1	29	13	24	0.60000002	101	11.1	5.8000002	3.5	100	87	86	63	69	21	100	0
18855147	25702658	30005366	2202/12/27 17:36	2203/1/2 16:23	2202/12/27 17:36	2202/12/31 14:30	3.8705091	1	69	79.832191	1	1	1	0.69999999	1	0	0	0	2	0	1	1	0	0	0	0	1	0	0	0	0	8	1	60	8	22	5.6999998	51	10.4	8.3999996	3.700000048	84	99	114	52	67	17	94	0
10670524	25705159	37247308	2111/5/6 4:04	2111/5/30 11:20	2111/5/26 12:50	2111/5/30 13:29	4.0265508	1	62	131.72311	1	2	3	7.5	0	0	1	0	1	0	0	0	0	0	0	0	0	1	0	1	0	16	3	132	782	14	5.6999998	80	12.1	18.799999	2	38	100	97	65	74	44	96	1
16712857	25706098	31051445	2165/4/2 15:57	2165/4/6 15:15	2165/4/2 18:37	2165/4/4 14:50	1.842743	1	91	52	1	1	1	1.1	1	0	0	0	2	1	0	1	0	1	0	0	0	1	0	0	0	8	1	68	13	19	1.8	206	9.5	11.4	3.299999952	100	77	113	52	71	23	97	0
14881043	25713063	39636934	2189/8/4 20:10	2189/8/16 15:30	2189/8/8 8:59	2189/8/9 18:16	1.3865162	1	50	98.792336	1	2	1	1.2	1	0	0	0	2	0	0	0	0	0	1	1	0	0	0	0	0	3	3	27	58	26	0.80000001	262	11.1	9.1999998	3.799999952	88	88	119	62	81	20	100	0
10922101	25722335	31143461	2152/4/11 1:28	2152/4/15 14:20	2152/4/11 1:28	2152/4/14 1:15	2.9909143	1	74	124.23885	1	2	1	1.8	1	0	0	0	1	0	0	1	0	0	0	0	0	1	1	0	0	12	3	84	78	22	1	124	16.1	14.8	4	100	82	125	79	89	18	95	1
18204749	25728215	34004644	2118/7/31 21:22	2118/8/4 20:17	2118/7/31 22:55	2118/8/4 21:46	3.9524422	1	37	76.099998	4	2	2	2.9000001	0	1	0	0	1	0	0	0	0	0	0	1	0	1	0	0	0	9	4	104	1971	15	1.1	109	16.200001	10	4.599999905	55	84	146	84	96	24	100	1
18936006	25730100	39175853	2176/3/7 6:22	2176/3/14 18:00	2176/3/7 8:13	2176/3/9 19:55	2.4881482	1	62	36	2	1	1	1	1	0	0	0	2	0	0	0	0	0	0	0	0	0	0	0	0	7	2	74	26	32	0.80000001	104	9.1000004	23.4	2.799999952	100	86	139	60	80	26	98	0
15768111	25735879	34034460	2188/11/27 0:07	2188/11/30 18:20	2188/11/28 0:09	2188/11/30 18:35	2.7679515	1	56	201	4	2	1	1.4	1	0	0	0	2	0	0	0	0	0	1	0	0	0	0	0	0	8	4	80	25	32	1.6	204	12.4	21.299999	2.700000048	55	100	102	63	72	22	95	0
18513964	25741494	30996230	2160/12/29 11:19	2160/12/31 15:31	2160/12/29 12:13	2160/12/30 14:26	1.0925463	1	69	61	4	1	1	2	1	1	0	0	2	0	0	0	0	0	0	0	0	0	0	0	0	1	2	38	30	22	0.89999998	99	14.1	10.9	3.5	100	56	105	65	75	13	98	0
19966756	25743475	31524635	2153/8/21 7:55	2153/8/26 16:15	2153/8/21 9:48	2153/8/23 22:22	2.5242131	1	72	74	2	2	2	3.3	0	1	0	0	2	0	1	0	0	1	1	0	0	0	0	0	0	7	1	82	11	28	2.9000001	262	8.8999996	6.8000002	3.799999952	99	85	198	94	122	18	92	0
15812912	25750638	31168230	2119/5/18 1:16	2119/5/25 15:33	2119/5/18 9:36	2119/5/20 21:03	2.4776735	1	74	95.481117	4	1	2	2.0999999	0	1	0	0	2	0	0	0	0	0	0	1	0	0	0	0	0	4	2	32	17	23	0.69999999	103	7.4000001	12.7	3.799999952	91	80	95	52	68	17	100	0
17905654	25783910	35054911	2135/1/4 18:49	2135/1/10 17:01	2135/1/5 19:29	2135/1/8 9:40	2.5909839	1	62	162.9756	1	2	3	5.5	0	0	1	0	2	0	0	0	0	0	1	1	0	0	0	0	0	4	3	73	34	18	1.6	363	11	11.3	2.900000095	84	127	140	59	80	27	99	0
16922254	25787700	33828415	2155/8/22 18:24	2155/8/25 15:55	2155/8/22 18:25	2155/8/25 16:04	2.9022453	1	60	86	1	2	3	7.5999999	0	0	1	0	2	1	0	0	1	0	0	0	0	1	1	0	1	11	4	71	189	16	1.7	433	14.1	24.6	3.599999905	94	138	121	89	100	36	100	0
17344280	25790706	34060638	2165/4/21 14:51	2165/5/5 17:08	2165/4/21 14:52	2165/5/4 10:40	12.824977	1	70	69.900002	1	2	1	1	1	0	0	0	2	0	1	0	0	0	1	0	0	0	0	0	1	11	2	97	18	11	4.6999998	379	10	14.4	3.400000095	70	86	122	65	101	22	97	0
10691194	25809823	30731222	2144/7/9 21:48	2144/8/9 17:30	2144/7/9 21:50	2144/7/19 13:50	9.6672106	1	74	70	1	1	1	0.89999998	1	0	0	0	2	1	1	1	0	1	1	0	0	1	0	1	0	6	2	54	113	24	1.2	190	10.3	10.8	2.700000048	107	75	141	77	93	16	93	0
13507232	25829986	33988053	2154/8/16 9:51	2154/10/10 15:19	2154/8/16 18:30	2154/9/6 19:42	21.050011	1	47	104.77975	1	2	1	1.3	1	0	0	0	2	0	0	0	0	0	1	0	0	1	0	0	0	4	4	39	16	23	1.2	287	13.4	12.7	2.200000048	65	67	154	57	89	22	95	0
14360149	25834248	37906915	2176/11/25 17:13	2176/12/17 0:00	2176/11/25 17:17	2176/12/17 4:59	21.487698	1	68	107.77346	2	2	4	17	0	0	0	1	1	0	0	1	1	0	1	0	0	1	0	1	0	11	4	104	21	9	4.9000001	414	5.9000001	10.5	3	100	140	133	56	67	16	100	1
10719064	25842167	32500302	2157/2/28 12:40	2157/3/17 14:50	2157/2/28 12:40	2157/3/14 21:08	14.35228	1	85	98.792336	1	2	1	1.8	1	0	0	0	2	0	0	0	0	1	0	0	0	0	0	1	1	9	3	91	47	22	0.89999998	236	13.8	11.8	3.700000048	62	97	118	76	85	21	90	0
12974332	25845436	30720284	2130/12/20 21:16	2131/1/14 14:00	2130/12/21 3:31	2131/1/2 17:49	12.596019	1	66	63	1	2	2	4.1999998	0	1	0	0	2	0	0	0	0	0	0	1	1	0	0	0	0	10	4	116	42	21	0.60000002	160	11.4	15.3	1.600000024	77	75	95	44	61	18	100	0
12895214	25849440	37150126	2143/1/11 22:06	2143/2/23 17:15	2143/1/15 21:44	2143/1/28 19:06	12.889861	1	79	73.84478	1	1	2	3.4000001	0	1	0	0	2	0	0	0	0	0	0	0	0	1	1	1	0	7	3	45	153	22	0.80000001	141	8.6000004	7.6999998	3.099999905	162	55	91	41	54	13	98	0
11869585	25855136	39833916	2157/1/13 22:29	2157/1/28 1:21	2157/1/17 21:31	2157/1/22 10:55	4.558125	1	71	51.799999	1	1	3	7.8000002	0	0	1	0	1	1	0	0	0	1	0	0	1	1	0	0	0	12	3	92	47	19	1.6	136	11.9	14.8	3.400000095	90	103	157	96	110	18	100	0
18001932	25856948	30794363	2178/12/29 20:04	2179/1/18 1:45	2179/1/9 14:21	2179/1/18 3:15	8.5372219	1	70	59.874146	1	2	3	6.9000001	0	0	1	0	1	0	0	0	0	0	1	1	0	1	0	0	0	11	4	82	25	17	1.7	212	9	18.1	4.099999905	80	96	100	66	77	31	96	1
18328540	25863841	35586100	2173/2/25 0:00	2173/5/12 15:30	2173/2/25 15:10	2173/5/12 17:15	76.086456	1	67	64.863655	4	2	2	2.5999999	0	1	0	0	2	0	0	0	0	0	0	0	0	1	0	0	0	14	3	93	16	20	0.69999999	212	12.1	13.5	2.900000095	110	120	86	44	61	16	100	0
10902350	25864126	30658720	2129/10/9 15:31	2129/10/14 17:00	2129/10/9 17:57	2129/10/12 18:53	3.0386922	1	78	80.013626	1	2	1	1.3	1	0	0	0	2	0	0	0	0	1	0	0	0	0	0	0	0	6	4	55	17	16	6.3000002	190	13.6	14.3	4.400000095	100	86	145	101	112	16	96	0
18369403	25874416	30018045	2206/12/6 13:09	2206/12/11 16:50	2206/12/6 21:24	2206/12/11 17:06	4.821331	1	46	102.5	2	2	1	1.4	1	0	0	0	2	0	1	0	0	0	1	0	0	0	0	0	0	3	1	30	34	18	1.2	117	14.4	10.1	3.5	65	58	105	74	85	31	100	0
18143542	25888735	37915470	2158/10/28 10:16	2158/11/6 13:44	2158/10/28 11:59	2158/10/30 16:52	2.2033565	1	65	56.56292	1	2	3	5.9000001	0	0	1	0	2	0	0	0	0	0	0	1	0	0	0	0	0	2	3	51	68	23	1.3	210	13.9	9.6000004	4.699999809	84	117	154	107	119	38	93	0
11281603	25891316	32249723	2159/6/10 15:39	2159/7/1 16:36	2159/6/18 11:24	2159/6/20 18:51	2.3106482	1	56	49.396168	1	1	2	2.9000001	0	1	0	0	2	0	1	0	0	0	1	0	0	1	0	0	0	12	3	61	8	29	4.4000001	85	8.5	7.0999999	2.599999905	58	65	109	63	76	27	99	0
12427402	25898846	35838540	2143/8/31 9:13	2143/9/2 14:50	2143/8/31 10:36	2143/9/2 18:50	2.3433218	1	91	79.5	1	2	1	1.5	1	0	0	0	1	1	1	0	0	1	0	0	0	0	1	0	0	12	3	126	35	21	2.5	89	9.3999996	8.6000004	3.400000095	100	120	115	77	89	25	93	1
19590767	25901314	31471308	2163/2/17 9:12	2163/2/26 19:35	2163/2/17 10:28	2163/2/19 19:43	2.3858912	1	77	110	1	2	1	1	1	0	0	0	2	0	0	1	0	1	0	0	0	0	0	0	0	5	1	51	23	24	3.0999999	173	9.3999996	9.6000004	2.5	214	63	113	55	70	20	94	0
14754178	25905487	30772307	2161/10/24 19:00	2161/11/13 13:58	2161/10/28 10:19	2161/11/2 21:10	5.4523034	1	88	67.267693	4	2	1	1.3	1	0	0	0	1	0	1	0	0	1	1	0	0	0	0	0	0	6	1	69	25	23	1.6	107	9.6000004	8.3000002	2.700000048	49	80	124	77	90	26	99	1
14346010	25906890	33954197	2136/1/4 19:08	2136/1/14 12:10	2136/1/10 13:21	2136/1/14 0:36	3.4691319	1	72	69.853165	1	2	1	1	1	0	0	0	1	0	1	0	0	0	0	0	1	0	0	0	0	7	2	67	58	36	1.4	226	10.8	11.3	4.400000095	56	99	149	95	106	14	90	1
13961079	25908574	37445744	2181/6/7 23:28	2181/6/9 0:00	2181/6/7 23:29	2181/6/9 2:37	1.1305093	1	41	39.916096	4	1	3	6.3000002	0	0	1	0	1	1	0	0	1	0	0	0	0	1	1	1	0	13	4	89	938	13	0.60000002	123	11.4	31.9	3.099999905	46	117	92	69	74	24	90	1
19601270	25909411	36148550	2138/10/29 22:18	2138/11/3 14:50	2138/10/29 22:23	2138/10/31 10:18	1.496956	1	72	114	1	2	1	1.8	1	0	0	0	2	0	1	0	1	0	0	1	0	0	0	0	0	2	1	31	33	24	1.6	207	16.299999	10.8	4.300000191	100	68	119	51	68	14	94	0
14624648	25913877	36798901	2145/8/30 15:36	2145/9/9 21:30	2145/9/5 11:00	2145/9/6 22:08	1.4636343	1	61	64	1	2	1	1.5	1	0	0	0	2	0	0	0	0	0	0	1	0	0	0	0	0	4	2	33	9	27	1.6	114	11.3	4.9000001	4.800000191	162	80	109	54	75	14	100	0
18816907	25919825	39485394	2171/12/4 11:21	2171/12/9 15:00	2171/12/4 11:22	2171/12/6 19:48	2.3517361	1	58	90.80912	1	2	2	3.4000001	0	1	0	0	2	0	0	0	0	0	0	0	0	0	0	0	1	5	3	47	44	21	1	110	13.5	15.1	3.799999952	69	93	110	46	74	8	100	0
12811605	25929629	38097393	2176/6/11 20:14	2176/6/25 14:45	2176/6/11 21:59	2176/6/25 17:02	13.79404	1	71	36.92239	1	1	1	1.8	1	0	0	0	1	0	0	0	1	0	0	0	0	1	0	0	0	14	3	114	19	27	2.8	62	13.5	3.7	3.400000095	46	82	117	84	93	28	100	1
15430446	25931747	31036877	2161/5/7 0:53	2161/5/19 16:59	2161/5/7 14:11	2161/5/11 8:24	3.7591667	1	91	86.817505	1	2	2	2.8	0	1	0	0	2	1	0	1	0	0	0	0	0	1	0	0	0	10	3	58	36	19	1	235	7	21.200001	2.799999952	77	114	133	51	79	18	100	0
11649378	25934959	31206864	2156/10/7 17:33	2156/10/14 18:30	2156/10/8 3:08	2156/10/10 1:35	1.9356713	1	82	69.400002	1	2	2	2.3	0	1	0	0	2	0	1	0	0	1	0	0	0	0	0	0	0	5	2	49	153	22	2.5999999	205	7.0999999	12	3.5	54	99	112	44	61	36	92	0
17752666	25935379	38753679	2136/9/21 12:58	2136/10/6 2:36	2136/9/21 12:59	2136/9/29 14:52	8.0783215	1	78	63.548241	4	1	2	5	0	1	1	0	1	1	0	0	0	0	0	0	0	1	0	0	0	13	3	105	97	13	1.3	325	10.2	25.6	2.5	178	137	143	90	105	23	100	1
12070588	25936266	33215719	2151/1/29 14:31	2151/2/8 16:27	2151/1/29 15:26	2151/1/31 23:38	2.3420138	1	50	62.3689	2	2	1	1	1	0	0	0	2	0	0	0	0	0	1	0	0	0	0	0	0	3	3	43	33	24	1.3	228	9.6000004	8.8999996	3.299999952	100	132	156	60	87	21	98	0
13591121	25946841	31353449	2165/10/29 22:53	2165/11/2 15:54	2165/10/30 0:26	2165/10/30 18:48	0.76550925	1	76	56.56292	2	1	2	2.3	0	1	0	0	2	0	1	0	0	0	0	1	1	0	0	0	0	3	3	48	153	23	1.2	144	10.4	12.4	3.900000095	57	109	109	63	74	25	100	0
11525470	25952193	39326974	2111/10/10 19:59	2111/10/11 9:39	2111/10/10 22:38	2111/10/11 14:47	0.67299771	1	71	60	1	1	3	5.5999999	0	0	1	0	1	0	1	1	0	0	0	1	0	1	1	0	0	12	3	72	602	17	1	123	8.3000002	7.3000002	1.5	84	112	152	88	98	32	96	1
13244197	25956631	37430181	2137/7/9 15:58	2137/8/11 17:15	2137/7/9 15:58	2137/7/22 18:31	13.106123	1	81	94.800728	1	2	2	2.7	0	1	0	0	1	1	0	0	1	1	0	0	0	1	0	0	0	12	3	96	26	21	2.9000001	208	9.1999998	16.9	3	68	90	128	86	97	17	100	1
15907476	25976257	36978608	2164/10/15 0:00	2164/10/20 15:45	2164/10/15 10:11	2164/10/17 18:15	2.3361342	1	62	105.77766	4	2	1	1.7	1	0	0	0	2	0	0	0	0	0	1	1	0	0	0	0	0	5	3	37	58	20	1	157	12.1	27.200001	4.199999809	80	87	102	44	58	19	98	0
15735432	25986813	30134224	2122/6/7 16:56	2122/6/13 17:48	2122/6/9 12:00	2122/6/12 14:59	3.1241205	1	66	51.210537	4	1	2	2.3	0	1	0	0	2	0	0	0	0	0	1	1	0	0	0	0	0	2	2	26	153	24	0.5	112	7.4000001	7.3000002	4.199999809	109	63	122	68	87	14	100	0
14376085	25986992	32084159	2127/10/15 19:36	2127/10/20 20:10	2127/10/15 20:50	2127/10/17 16:00	1.7990625	1	62	73.164391	1	2	2	2.8	0	1	0	0	2	0	0	1	1	0	0	0	0	1	0	1	0	14	3	63	21	23	7.4000001	329	11.8	14.3	2.400000095	46	42	147	119	127	22	100	0
13990024	25987120	34182504	2119/10/7 17:46	2119/10/14 14:38	2119/10/7 17:46	2119/10/10 16:12	2.9347801	1	75	103.96329	1	2	1	1	1	0	0	0	2	1	1	0	0	1	0	0	0	0	0	0	1	4	2	31	46	17	2.5	124	9.6000004	10.4	3.5	100	90	127	88	101	30	94	0
11469327	25989230	34969371	2112/11/30 21:20	2112/12/2 8:26	2112/11/30 21:21	2112/12/2 13:25	1.6693982	1	75	90	4	2	1	2	1	1	0	0	1	0	0	0	0	0	0	0	0	1	1	1	1	5	3	58	49	21	0.89999998	172	14.7	13.7	3.5	100	118	99	63	69	25	85	1
19619252	26004597	31728115	2182/11/12 21:12	2183/1/7 11:08	2182/11/26 12:19	2182/12/4 23:47	8.4777775	1	54	107.68274	2	2	1	1.1	1	0	0	0	2	0	0	0	0	1	1	0	0	0	0	0	0	4	3	68	12	23	2	87	10	16.4	1.5	57	131	102	75	85	23	98	0
18562857	26007217	35418442	2137/8/30 13:01	2137/9/1 18:00	2137/8/30 14:43	2137/8/31 14:15	0.98077548	1	87	88.599998	1	1	1	1.5	1	0	0	0	2	0	1	0	0	1	1	0	0	0	0	0	0	4	2	80	20	19	2.4000001	233	9.8000002	10.5	3.200000048	88	150	144	83	101	27	98	0
11928388	26013344	36494766	2172/8/6 12:58	2172/8/30 16:30	2172/8/6 12:59	2172/8/26 18:27	20.227974	1	59	69.853165	1	1	1	1.3	1	0	0	0	2	0	0	0	0	0	0	0	0	0	0	0	0	8	3	61	52	23	0.69999999	144	12.6	26.9	3.099999905	142	95	145	87	101	13	100	0
17399295	26020471	36671290	2155/1/7 19:33	2155/4/5 22:13	2155/1/7 21:14	2155/4/5 22:13	88.041504	1	40	106.1	1	2	1	1.5	1	0	0	0	2	0	0	1	0	0	0	0	0	1	0	0	0	9	3	81	33	20	6.6999998	76	7.6999998	10.8	1.899999976	49	105	145	83	103	34	100	0
12637733	26021810	31217508	2135/12/23 21:22	2136/1/24 17:20	2135/12/24 17:14	2135/12/27 23:12	3.2482407	1	68	66.360512	1	2	2	2.0999999	0	1	0	0	2	0	1	0	0	0	1	1	0	0	0	0	0	5	3	61	122	25	1.1	105	7.5999999	2.3	3.700000048	92	109	103	60	70	17	100	0
16441592	26033789	34777670	2177/4/26 0:48	2177/5/7 17:20	2177/4/26 0:49	2177/5/6 22:48	10.915915	1	91	71.848969	4	1	2	3.8	0	1	0	0	2	1	1	0	0	1	0	0	0	0	0	0	0	6	2	49	148	19	1	252	12	7.0999999	4.099999905	92	74	129	69	81	20	91	0
17021161	26037283	36199067	2165/9/5 23:14	2165/9/13 14:45	2165/9/6 18:06	2165/9/13 15:52	6.9073148	1	69	85.819603	2	1	1	0.89999998	1	0	0	0	1	0	0	1	0	0	1	0	0	1	1	0	0	11	1	66	18	20	15.7	119	9.8999996	11.9	1.899999976	100	75	145	66	88	18	100	1
14562173	26039561	38056753	2118/3/16 15:09	2118/3/27 17:45	2118/3/23 10:22	2118/3/26 18:13	3.3271182	1	53	75.840584	1	1	1	1.4	1	0	0	0	2	0	1	0	0	0	1	0	0	0	0	1	0	11	3	78	58	24	0.80000001	316	10.7	6.3000002	3.200000048	82	80	118	62	78	12	99	0
18611488	26058994	38222542	2181/2/20 6:36	2181/3/11 14:50	2181/2/23 0:50	2181/2/28 1:10	5.0138078	1	71	96.388298	4	2	1	1.2	1	0	0	0	2	1	1	0	0	0	1	0	0	1	0	0	0	9	4	89	32	24	5.8000002	197	10.7	15.5	2.700000048	69	132	97	65	73	33	98	0
15672432	26063006	39488871	2163/6/5 18:11	2163/6/25 16:45	2163/6/13 10:54	2163/6/14 15:17	1.1829977	1	51	98.699997	1	2	2	2.8	0	1	0	0	2	0	0	1	0	0	1	0	0	0	0	0	0	5	3	28	153	24	0.89999998	123	10.7	7.8000002	4.800000191	90	88	130	65	85	18	100	0
17660131	26063202	38104026	2170/11/7 2:18	2170/11/27 18:30	2170/11/7 5:38	2170/11/9 16:01	2.4328587	1	72	52.208439	1	1	1	1	1	0	0	0	2	0	1	0	0	0	0	0	0	0	0	0	0	5	1	48	13	19	3.2	133	7.9000001	7.3000002	4.300000191	55	74	141	68	76	18	98	0
19341143	26066966	35173424	2113/12/13 20:32	2114/1/2 18:00	2113/12/27 17:40	2113/12/31 6:33	3.5367939	1	72	68.53775	4	2	1	1.5	1	0	0	0	1	1	1	0	0	1	0	0	0	1	0	0	0	9	4	46	62	23	2.0999999	208	10	12.1	2.099999905	97	83	99	49	88	25	100	1
14264013	26072106	37561388	2167/12/25 21:32	2168/1/7 16:25	2167/12/25 21:32	2168/1/1 15:15	6.7375231	1	78	76	1	2	2	3.8	0	1	0	0	2	0	1	0	0	1	0	0	0	1	0	1	0	13	2	75	559	17	5.8000002	204	12.3	26.700001	2.400000095	65	60	91	56	69	22	100	0
15865327	26074264	33694304	2146/5/3 17:12	2146/5/29 18:48	2146/5/3 17:13	2146/5/16 17:15	13.001354	1	75	69.354218	3	2	1	1.6	1	0	0	0	2	0	0	1	0	0	1	0	0	1	0	1	0	6	3	64	28	26	9.1999998	141	8.8000002	11	3.200000048	277	100	151	85	104	34	95	0
18365770	26077344	37119796	2140/1/30 18:24	2140/2/3 18:30	2140/1/31 14:02	2140/2/1 20:35	1.272882	1	66	86.199997	1	2	2	2.0999999	0	1	0	0	2	0	0	0	1	0	0	0	0	0	0	0	0	2	2	30	22	25	0.80000001	122	14.6	9.1000004	4.199999809	92	61	101	57	68	10	100	0
15055212	26086221	31923459	2172/5/20 0:47	2172/5/27 15:00	2172/5/22 8:52	2172/5/24 15:50	2.290324	1	57	82.236229	4	1	1	0.89999998	1	0	0	0	2	0	0	0	0	0	1	1	1	0	0	1	0	7	3	23	58	21	0.60000002	114	8.5	21.200001	3.799999952	84	80	153	66	78	16	100	0
14209621	26090747	32955730	2140/3/18 11:58	2140/3/23 12:10	2140/3/19 10:20	2140/3/21 13:36	2.135787	1	64	83.099998	1	2	2	3.2	0	1	0	0	2	0	0	0	0	0	0	0	0	0	0	0	0	4	3	27	18	24	0.89999998	139	9.8000002	8.6999998	4.099999905	88	81	126	60	82	16	96	0
16086976	26091373	35361028	2143/10/16 0:10	2143/11/2 5:45	2143/10/16 0:47	2143/10/18 12:33	2.4900231	1	73	77.800003	3	2	1	1.3	1	0	0	0	1	0	1	1	1	1	1	0	0	1	0	0	0	14	3	96	26	17	1.5	181	12.6	9.6999998	4.199999809	60	82	143	87	101	18	97	1
17317043	26100872	31639276	2122/5/23 19:33	2122/6/5 17:35	2122/5/28 8:48	2122/5/29 21:13	1.5174652	1	68	73.255112	4	2	2	2.5	0	1	0	0	2	0	0	0	0	0	1	1	0	1	0	0	0	10	1	88	153	27	0.5	124	8.6000004	10.3	4.099999905	78	82	95	56	67	16	100	0
13651712	26103463	31913662	2164/7/11 14:37	2164/7/19 13:30	2164/7/13 8:46	2164/7/14 14:13	1.2273959	1	65	109.76926	1	2	1	1.3	1	0	0	0	2	0	0	0	0	0	1	1	0	0	0	0	0	6	3	33	58	24	1.2	114	8.5	12.9	3.799999952	71	80	114	56	75	16	100	0
13693738	26107829	32803706	2143/5/15 0:15	2143/5/25 20:00	2143/5/15 1:49	2143/5/15 22:39	0.86821759	1	73	45.700001	2	1	1	1.6	1	0	0	0	2	0	0	1	0	0	0	0	0	0	0	0	0	4	3	51	15	20	5.0999999	74	9.5	13.6	2.400000095	100	100	161	74	97	16	100	0
11862124	26109774	38044131	2152/10/26 20:42	2152/11/25 16:05	2152/10/26 20:43	2152/11/12 21:32	17.034618	1	61	82.916618	1	2	4	10.7	0	0	0	1	2	1	0	0	0	0	0	0	0	1	0	0	1	7	3	50	463	11	1.2	179	16.4	12.7	2.200000048	92	117	137	104	116	17	95	0
15788385	26130823	39715438	2182/11/15 22:39	2182/11/28 13:28	2182/11/15 22:41	2182/11/17 10:09	1.4782176	1	75	88.314362	4	2	1	1.1	1	0	0	0	2	0	0	0	0	1	0	0	0	0	0	0	0	3	2	22	40	21	1.3	140	10	12.8	3	100	73	107	60	71	16	93	0
19177935	26131090	36180359	2156/7/15 12:17	2156/7/20 18:16	2156/7/15 12:18	2156/7/16 7:14	0.78888887	1	63	90	4	2	1	1.3	1	0	0	0	2	0	0	0	0	0	0	1	0	0	0	0	1	4	2	22	40	20	1	122	15.6	7.8000002	3.900000095	186	63	141	72	111	19	98	0
12312578	26132386	39836312	2180/9/15 1:42	2180/9/22 10:49	2180/9/15 2:35	2180/9/18 19:04	3.6868172	1	91	89.811218	1	1	2	4.0999999	0	1	0	0	1	0	1	1	0	0	0	0	0	0	0	0	0	4	2	47	150	19	1.2	216	12.2	17.4	3.400000095	92	66	143	73	87	18	96	1
16761089	26139011	35633218	2179/1/18 13:29	2179/1/18 14:30	2179/1/18 13:29	2179/1/18 18:43	0.21778935	1	63	74.842682	1	1	3	8.8999996	0	0	1	0	1	1	0	0	0	0	1	1	0	1	0	1	0	12	3	111	819	11	1	571	7.0999999	9	3.099999905	84	100	118	66	26	18	96	1
10336220	26142167	35358441	2121/5/12 0:20	2121/5/12 13:29	2121/5/12 1:56	2121/5/12 16:13	0.59531248	1	72	56.900002	1	2	2	4.6999998	0	1	0	0	1	1	0	1	1	1	0	0	0	1	0	0	0	16	2	92	26	25	2.7	103	13.2	9	3.5	86	70	78	55	64	21	94	1
17129477	26144611	34923803	2168/6/18 19:44	2168/6/24 12:00	2168/6/20 11:17	2168/6/21 12:19	1.0432639	1	60	79.832191	4	2	1	1	1	0	0	0	2	0	0	0	1	0	0	1	0	0	0	0	0	4	2	35	58	20	1	102	9	11.5	4.199999809	112	70	88	56	65	15	100	0
16013718	26145383	37121301	2136/11/22 23:44	2136/12/5 13:32	2136/11/23 0:59	2136/11/26 14:18	3.5549421	1	86	113.76087	1	2	2	2.5999999	0	1	0	0	2	0	1	0	0	1	0	0	0	1	0	1	0	12	4	67	20	14	8.3000002	148	8.1000004	9.8999996	3.200000048	66	96	104	51	82	10	86	0
10618339	26145445	39256561	2165/10/1 0:00	2165/10/8 13:35	2165/10/3 9:57	2165/10/4 17:38	1.3201736	1	65	101.3	1	2	2	2.3	0	1	0	0	2	0	0	0	0	0	1	1	0	1	0	0	0	5	3	31	153	22	0.80000001	140	10.2	21.9	4.300000191	120	89	115	64	80	15	100	0
19509298	26151491	31427340	2196/5/8 21:10	2196/5/16 17:15	2196/5/8 22:19	2196/5/12 12:54	3.6081018	1	68	67.675926	1	2	1	1.6	1	0	0	0	2	0	0	0	0	0	1	1	0	1	1	0	0	11	4	111	15	24	1.9	261	10.7	27.299999	3.400000095	79	91	96	51	62	18	100	0
10289973	26155040	30201512	2120/7/12 14:33	2120/7/30 17:15	2120/7/12 14:34	2120/7/30 18:18	18.155289	1	52	84.232033	1	2	1	1.2	1	0	0	0	2	1	1	1	0	0	0	0	1	1	1	1	1	11	3	64	58	24	1	190	15.2	15.9	3.099999905	95	94	133	90	106	14	100	0
18123897	26156650	39579375	2192/7/6 21:12	2192/7/20 17:42	2192/7/7 2:19	2192/7/14 13:05	7.4490047	1	55	47.400002	2	1	3	8.1999998	0	0	1	0	2	0	1	0	0	0	0	1	0	1	0	0	0	14	4	86	11	19	1.8	274	8.3999996	17.9	2	45	105	149	71	99	24	81	0
18693746	26159285	39538128	2130/2/12 15:11	2130/2/18 17:50	2130/2/14 2:42	2130/2/18 22:35	4.8283334	1	83	94.5	1	2	1	1.2	1	0	0	0	1	1	1	1	0	1	0	0	0	0	0	0	0	7	3	115	125	17	2	697	9.6000004	9.1999998	4.099999905	104	126	90	65	69	20	98	1
17951638	26161186	30546833	2170/2/22 0:18	2170/3/1 15:55	2170/2/24 10:23	2170/2/25 20:40	1.4284954	1	70	90.400002	4	1	2	2.4000001	0	1	0	0	2	0	0	0	0	0	1	1	0	0	0	0	0	5	4	27	153	24	0.60000002	119	7.8000002	14.4	4.300000191	82	119	111	62	77	16	100	0
16072014	26163487	34923950	2128/1/27 23:49	2128/2/5 14:42	2128/1/28 21:25	2128/2/5 14:42	7.7205091	1	91	64.863655	1	2	1	1.5	1	0	0	0	2	1	1	0	0	0	1	1	0	1	0	0	1	11	2	53	33	16	1.1	100	7.5999999	11.3	2.900000095	174	68	145	84	112	14	100	0
19220926	26168964	32877302	2174/6/13 17:38	2174/7/21 16:52	2174/6/14 10:15	2174/6/24 21:46	10.479769	1	80	70.442841	1	1	3	6.0999999	0	0	1	0	2	0	0	0	0	0	0	0	0	1	0	0	0	7	2	52	108	13	1.7	77	11.6	7.9000001	3.700000048	38	118	126	62	77	25	94	0
13680739	26169313	34259210	2120/7/2 4:55	2120/7/8 16:25	2120/7/2 6:29	2120/7/4 15:01		1	75	70.800003	1	1	2	2.5	0	1	0	0	2	0	1	0	0	0	1	0	0	1	0	0	0	7	3	48	36	19	1.7	267	13.6	21.5	3.400000095	79	117	92	47	58	21	92	0
10170022	26174955	30946357	2166/1/21 14:59	2166/2/2 16:44	2166/1/21 15:00	2166/1/27 19:40	6.1946526	1	87	61.869946	4	1	2	2.5	0	1	0	0	2	1	1	0	0	0	0	0	0	0	0	0	0	6	4	76	101	20	0.80000001	171	9.8999996	14.9	3.200000048	53	98	109	50	67	28	92	0
15446294	26175717	31953314	2143/5/11 14:12	2143/5/22 17:45	2143/5/18 9:37	2143/5/21 12:02	3.1006596	1	73	69	3	2	2	2.5999999	0	1	0	0	2	0	0	0	0	0	1	1	0	0	0	0	0	5	4	51	153	21	0.80000001	91	9.8000002	17	4.099999905	163	82	96	59	71	16	100	0
16852082	26179407	36549142	2161/6/13 15:26	2161/6/15 16:45	2161/6/13 15:26	2161/6/15 6:31	1.6285417	1	63	87.300003	1	1	1	1.8	1	0	0	0	2	0	0	0	1	0	0	1	0	0	0	0	0	2	1	20	58	25	1	93	13.8	11.2	4	100	58	147	65	84	13	95	0
14752226	26190860	38544081	2188/1/14 15:10	2188/3/8 4:28	2188/2/24 9:43	2188/3/8 10:18	13.024433	1	67	68.85527	1	2	1	1.6	1	0	0	0	1	0	0	0	0	0	0	1	0	1	0	0	0	12	4	130	61	25	0.40000001	129	9	2.0999999	1.899999976	50	118	123	79	91	31	97	1
12795448	26191733	33128016	2182/6/29 21:05	2182/7/6 14:30	2182/7/2 9:34	2182/7/3 12:24	1.1180556	1	66	107	4	2	1	1.2	1	0	0	0	2	0	0	0	0	0	1	1	1	0	0	0	0	3	3	43	58	23	0.69999999	97	7.0999999	10.1	4	139	96	125	66	89	18	100	0
12431377	26193743	37471042	2164/7/28 13:15	2164/8/6 17:35	2164/7/28 14:28	2164/8/3 19:44	6.2199655	1	50	95	2	2	2	2.2	0	1	0	0	2	0	0	0	0	0	0	0	0	0	0	0	0	4	3	26	20	24	1	202	14.7	14.3	3.5	106	78	119	69	83	20	99	0
14851797	26197425	33124007	2144/2/20 12:52	2144/2/22 12:45	2144/2/20 14:15	2144/2/21 12:23	0.9225347	1	61	101.87676	4	2	1	1.7	1	0	0	0	2	0	0	0	0	0	0	1	0	0	0	0	0	0	1	26	58	27	0.89999998	103	15.8	6.5	3.5	100	62	133	87	99	15	99	0
18223630	26197938	38969145	2177/11/2 19:39	2177/11/15 14:15	2177/11/2 19:40	2177/11/12 14:57		1	30	97.3862	4	1	1	0.89999998	1	0	0	0	2	0	0	0	0	0	0	0	0	0	0	0	0	2	1	45	27	14	1.1	65	9.3999996	8.8999996		164	98	93	63	70	23	100	0
12267272	26200221	36813419	2188/7/8 20:08	2188/7/17 22:01	2188/7/8 21:18	2188/7/11 15:53		1	64	59.400002	4	1	2	3.0999999	0	1	0	0	2	0	0	0	0	0	1	0	0	0	0	0	0	1	4	45	39	19	1	250	12.3	13.5	3.099999905	77	126	138	98	109	31	100	0
12752565	26203478	33575094	2167/11/29 2:14	2167/12/3 13:26	2167/11/29 3:51	2167/12/3 17:38	4.5743289	1	86	75.160194	2	2	2	4.1999998	0	1	0	0	1	0	0	0	0	0	0	1	0	0	1	0	0	6	3	79	238	16	4.8000002	151	7.6999998	15.4	3.200000048	102	72	84	52	58	28	99	1
15020653	26207847	35576152	2185/11/21 1:32	2185/11/28 18:15	2185/11/24 10:07	2185/11/25 19:31	1.3915046	1	45	69.853165	1	1	1	1.3	1	0	0	0	2	0	0	0	0	0	1	0	0	0	0	0	0	2	1	31	12	21	1	143	7.9000001	7.5999999	3.900000095	116	85	126	54	70	26	90	0
12501281	26210891	36930789	2171/5/20 21:45	2171/6/4 17:30	2171/5/28 16:38	2171/6/2 17:48	5.0484953	1	70	73.663338	2	1	2	2.3	0	1	0	0	2	0	1	0	0	0	0	1	0	1	0	1	0	7	4	22	13	19	1	117	8.1999998	5.6999998	3.200000048	102	82	104	61	77	18	100	0
12878837	26213693	36980089	2172/8/6 15:50	2172/8/8 17:12	2172/8/6 18:42	2172/8/8 18:33	1.9937731	1	68	80.830093	4	2	1	2	1	1	0	0	1	0	0	0	0	0	0	0	0	1	1	1	1	5	4	67	111	16	1.4	316	13.5	29.5	3.5	82	102	113	77	95	26	100	1
16359767	26215054	32032665	2165/12/31 20:11	2166/1/12 12:50	2166/1/3 8:59	2166/1/4 11:19	1.0972917	1	74	75.699997	1	2	2	2.8	0	1	0	0	2	0	0	0	0	0	0	1	0	0	0	0	0	4	3	28	153	24	0.89999998	115	10.4	16	4.199999809	81	74	135	62	84	16	100	0
11646138	26219414	39599268	2120/8/9 7:15	2120/8/28 15:30	2120/8/10 18:04	2120/8/11 21:44	1.1529514	1	38	113.1712	1	2	1	1.4	1	0	0	0	2	0	0	0	0	0	0	0	0	0	0	0	0	0	3	14	58	19	0.60000002	153	15.4	12.2	4.5	165	76	128	72	91	22	100	0
18329413	26219420	38114702	2166/8/17 9:58	2166/8/21 15:30	2166/8/17 12:33	2166/8/21 16:23	4.1603241	1	75	68.53775	1	1	1	0.80000001	1	0	0	0	2	0	0	0	0	0	1	0	0	0	0	0	0	9	1	83	7	22	7.5	200	11.7	10	3.5	46	66	94	39	47	18	98	0
11999826	26220451	39477597	2194/1/16 8:00	2194/1/30 16:00	2194/1/20 10:29	2194/1/25 22:27	5.4985418	1	56	79.832191	1	1	2	2.8	0	1	0	0	2	0	0	0	0	0	0	1	0	0	0	1	0	4	3	42	43	22	0.60000002	102	7.6999998	12.4	2.900000095	89	98	107	64	80	17	100	0
16899163	26227431	39422238	2183/1/2 20:27	2183/2/2 14:46	2183/1/2 22:35	2183/1/16 22:11	13.983345	1	66	67.675926	2	2	2	3.4000001	0	1	0	0	2	0	0	0	0	0	1	1	0	1	0	0	0	14	4	105	87	20	2.7	355	14.9	10.5	3.299999952	81	165	105	78	88	19	100	0
19420664	26228415	32853478	2131/6/6 7:17	2131/6/7 10:39	2131/6/7 9:41	2131/6/7 13:20	0.15232639	1	77	75.300003	1	2	2	3.7	0	1	0	0	1	0	0	1	1	0	0	0	0	1	0	1	0	7	2	75	153	17	1.9	121	9.1000004	9.3999996	3.5	24	117	124	66	82	23	100	1
17851873	26242070	32911110	2138/7/29 18:14	2138/8/26 9:40	2138/8/16 17:06	2138/8/26 12:33	9.8107061	1	87	51.210537	1	1	1	1.4	1	0	0	0	1	1	1	0	0	1	0	0	0	1	0	0	0	8	3	103	17	27	1.5	95	7.5	10.5	2.099999905	84	97	116	80	89	19	91	1
18076329	26254085	31657132	2139/10/6 5:06	2139/10/11 15:40	2139/10/6 6:36	2139/10/8 11:13	2.1928935	1	89	66.678024	1	1	1	1.6	1	0	0	0	2	0	1	0	0	0	0	1	0	0	0	0	0	7	2	53	37	18	1.9	207	9.3000002	4.3000002	2.700000048	100	52	90	55	63	8	96	0
12539957	26254261	33827978	2178/8/8 18:49	2178/8/15 18:30	2178/8/10 14:20	2178/8/11 10:11	0.82773149	1	72	65	1	2	1	1.5	1	0	0	0	2	0	0	0	0	0	0	1	0	0	0	0	0	2	2	29	58	23	0.80000001	134	8.1999998	6.4000001	3.200000048	202	80	91	45	60	17	100	0
17550108	26280197	36283554	2139/1/21 20:49	2139/2/1 12:21	2139/1/21 20:50	2139/1/24 13:37	2.6995254	1	69	69.853165	4	2	1	1.6	1	0	0	0	2	0	1	0	0	0	0	1	0	0	0	0	1	4	4	44	64	25	1.2	131	15.2	20	4.300000191	140	91	132	85	96	16	98	0
10526039	26282150	32911376	2121/5/23 3:14	2121/5/24 16:20	2121/5/23 3:14	2121/5/24 17:38	1.6002083	1	84	69.853165	4	1	1	1.9	1	0	0	0	1	0	0	0	0	0	0	1	0	1	1	1	0	15	4	144	181	32	1.1	119	7.1999998	24	3	29	104	119	86	94	15	88	1
16258153	26284234	30859503	2111/8/16 9:01	2111/8/25 17:48	2111/8/16 9:01	2111/8/16 15:21	0.26351851	1	72	59.874146	4	1	4	10.4	0	0	0	1	2	1	0	0	0	1	0	0	0	0	1	0	1	15	3	113	2029	8	2.2	549	8.5	13.3	2.599999905	54	56	102	59	67	24	87	0
16566006	26285788	30760029	2131/11/13 12:27	2131/11/19 17:31	2131/11/13 12:28	2131/11/17 13:22	4.0374308	1	75	66.800003	4	2	1	1.9	1	0	0	0	2	0	0	0	0	0	0	1	0	1	0	0	0	7	4	45	14	25	0.89999998	112	9.5	13.1	3.099999905	74	88	110	70	79	20	100	0
10816916	26290158	39383887	2154/8/9 11:59	2154/8/11 14:00	2154/8/9 12:00	2154/8/10 17:02	1.2099537	1	79	65.599998	4	1	2	2.5999999	0	1	0	0	2	0	0	0	0	0	0	0	0	0	0	0	0	1	2	28	22	22	0.69999999	132	13.8	6.6999998	4.099999905	92	96	151	95	107	18	97	0
10901624	26295910	36796014	2151/10/15 2:27	2151/11/7 5:22	2151/11/7 1:12	2151/11/7 7:36	0.26673612	1	82	81.329048	1	2	2	3.3	0	1	0	0	1	0	1	0	0	1	0	0	0	0	0	0	0	8	2	77	153	26	6	186	10.9	28.700001	3.5	45	126	136	75	91	19	84	1
14026500	26297053	34828723	2161/8/15 22:28	2161/8/20 14:51	2161/8/15 22:28	2161/8/19 15:13	3.6977084	1	64	86.998947	4	2	2	2.2	0	1	0	0	2	0	0	0	0	0	0	0	0	1	0	0	1	5	2	31	195	19	1.2	234	15.5	14.7	3.5	84	83	74	51	95	18	91	0
19846599	26302657	33343415	2164/3/13 17:30	2164/3/21 13:59	2164/3/16 10:16	2164/3/18 15:11	2.2045255	1	59	104	1	2	1	1.3	1	0	0	0	2	0	0	0	0	0	1	1	0	0	0	0	0	5	4	35	58	24	0.89999998	101	11.5	13.8	4.199999809	71	74	129	66	83	14	100	0
14210536	26311345	39777495	2142/11/18 0:00	2142/11/23 14:10	2142/11/18 15:27	2142/11/19 7:23	0.6636458	1	63	103.78185	1	1	1	0.80000001	1	0	0	0	2	0	0	0	0	0	0	1	0	0	0	0	1	4	2	28	20	20	0.69999999	105	12.8	10.1	3.700000048	79	61	149	91	125	12	99	0
18280689	26317922	36443556	2125/12/27 22:38	2126/1/6 16:30	2126/1/1 10:10	2126/1/2 17:43	1.3143982	1	61	74.842682	1	2	2	2.0999999	0	1	0	0	2	0	0	0	0	0	1	1	0	0	0	0	0	6	2	75	16	22	0.69999999	103	11.4	11.1	4.300000191	174	74	114	56	76	14	100	0
10541043	26321293	35360521	2119/4/5 22:43	2119/4/19 14:30	2119/4/11 10:15	2119/4/12 21:22	1.4631597	1	63	74	1	1	1	1.7	1	0	0	0	2	0	0	1	0	0	0	0	0	0	0	0	0	5	2	27	58	26	0.69999999	113	6.6999998	20.9	3.200000048	115	80	95	50	65	9	100	0
13272740	26321541	37627298	2198/7/30 18:54	2198/8/6 12:10	2198/8/1 10:19	2198/8/2 17:55	1.3169907	1	63	106.77555	1	2	2	2.8	0	1	0	0	2	0	0	0	0	0	0	1	0	1	0	1	0	5	3	54	14	21	1.3	155	11.8	17.1	3.5	105	92	108	64	79	16	97	0
14375041	26322145	36393360	2148/11/17 13:22	2148/11/21 18:08	2148/11/17 13:23	2148/11/21 9:16	3.8288541	1	54	82.508385	1	1	1	1.6	1	0	0	0	2	1	0	0	0	0	1	0	0	1	0	0	0	9	3	23	124	22	0.69999999	171	11.5	14.7	2.799999952	102	66	107	77	88	16	100	0
15895542	26329980	34151490	2154/2/1 17:38	2154/2/13 17:00	2154/2/1 17:39	2154/2/8 18:31	7.0360994	1	60	74.842682	1	2	1	1.8	1	0	0	0	2	0	1	0	0	0	0	0	0	1	0	1	0	11	3	55	15	20	0.89999998	163	12.1	12.9	2	82	96	50	33	40	21	100	0
14851010	26337877	31121872	2119/8/2 17:50	2119/8/4 8:24	2119/8/2 17:51	2119/8/4 12:26	1.7744329	1	62	121.74409	1	2	2	4.5	0	1	0	0	1	0	1	1	1	0	0	1	0	0	1	1	0	8	4	70	736	21	1.5	320	14.1	32.400002	3.5	109	77	123	76	88	19	94	1
10915025	26351077	36963228	2113/5/8 20:51	2113/5/15 18:12	2113/5/11 9:39	2113/5/13 18:57	2.3873034	1	63	68	4	2	2	2.8	0	1	0	0	2	0	0	0	0	0	0	1	0	0	0	0	0	6	3	14	51	22	0.69999999	83	8	10	4.099999905	78	80	109	60	77	9	100	0
15622128	26354646	30178919	2187/4/19 19:31	2187/5/9 13:15	2187/4/26 13:53	2187/5/5 16:14	9.0975113	1	67	104.09937	1	2	2	3.5	0	1	0	0	2	0	1	1	0	0	0	0	0	1	0	1	0	11	4	53	14	23	0.80000001	125	10	8.1999998	1.899999976	86	99	113	51	74	14	100	0
10010058	26359957	33060379	2147/11/18 2:34	2147/11/19 4:00	2147/11/18 3:19	2147/11/19 8:53	1.2323264	1	80	59.874146	4	2	2	2.2	0	1	0	0	1	1	1	0	0	1	0	0	0	1	1	0	0	15	4	97	26	17	3.3	196	12.2	7.4000001	4	115	78	98	85	91	24	100	1
15898363	26361087	38041602	2162/9/8 18:44	2162/9/11 16:18	2162/9/8 18:45	2162/9/9 18:51	1.004294	1	68	115	4	2	1	1.9	1	0	0	0	2	0	0	0	0	0	0	1	0	0	0	0	0	0	3	34	35	24	0.80000001	153	14.7	17.700001	3.5	76	95	139	94	108	21	94	0
13785557	26362462	32661953	2181/4/14 18:21	2181/4/21 14:16	2181/4/14 19:21	2181/4/16 0:51	1.2293519	1	62	68.038803	1	2	1	1.6	1	0	0	0	2	0	0	0	0	0	0	0	0	1	0	0	0	6	3	66	26	13	1.9	87	10.5	26.9	3.299999952	52	111	125	60	77	16	100	0
16133115	26364901	32772743	2117/1/7 18:28	2117/1/16 18:36	2117/1/10 13:42	2117/1/15 18:32	5.2017593	1	57	134	1	2	1	1.9	1	0	0	0	2	0	0	0	0	0	0	0	0	0	0	0	0	9	2	70	58	25	10.6	103	9	4.0999999	3	116	81	103	60	74	14	100	0
11890210	26367429	33922865	2136/1/3 4:15	2136/1/10 21:00	2136/1/3 14:54	2136/1/5 3:57	1.5436921	1	59	119.24934	1	2	1	1.8	1	0	0	0	2	0	0	1	0	0	0	0	0	0	0	0	0	7	3	59	58	19	11.2	187	9.1999998	8.6000004	4.699999809	53	98	117	43	63	22	100	0
10676055	26369886	36778439	2150/12/5 0:34	2150/12/7 16:59	2150/12/5 3:13	2150/12/8 15:19	3.5045023	1	23	80	4	2	3	6	0	0	1	0	1	0	0	0	0	0	0	0	0	1	0	1	0	16	3	114	825	21	1.6	234	14	35.200001	3	55	128	79	47	60	15	97	1
13655106	26379425	37038952	2158/12/1 5:22	2159/1/10 17:30	2158/12/1 8:10	2158/12/7 19:16	6.4631019	1	30	69.853165	1	2	1	1.4	1	0	0	0	2	0	0	0	0	0	0	0	0	1	0	0	0	4	4	37	20	21	1	119	13.2	18.4	3.5	496	130	133	84	99	20	100	0
15949588	26380769	34766568	2168/10/16 21:54	2168/11/1 18:00	2168/10/17 3:02	2168/10/19 16:10	2.547199	1	55	59.284473	2	1	1	1.3	1	0	0	0	2	0	1	0	0	0	1	0	0	0	0	0	0	2	2	55	86	18	0.69999999	305	10.7	8.1999998	3	62	118	132	82	91	20	97	0
17690327	26381722	36344012	2112/4/26 0:34	2112/5/4 11:40	2112/4/26 0:41	2112/5/1 21:44	5.877604	1	69	156.57997	4	2	1	0.80000001	1	0	0	0	1	1	0	0	0	0	0	1	1	0	1	0	1	9	2	76	173	23	1.1	258	14	21.5	4.199999809	94	70	123	70	99	18	97	1
12427913	26384063	35867857	2144/7/7 16:14	2144/7/18 14:45	2144/7/11 10:25	2144/7/15 18:18	4.3280325	1	52	114.75877	1	2	2	4	0	1	0	0	2	0	0	0	0	0	1	1	0	0	0	0	0	5	3	49	34	25	0.69999999	136	9.8000002	21.4	4.099999905	64	95	91	59	69	18	96	0
16567881	26384255	36208960	2171/4/10 17:53	2171/4/20 11:25	2171/4/13 10:12	2171/4/15 13:23	2.1326158	1	63	94	1	2	1	1.3	1	0	0	0	2	0	1	0	0	1	1	0	0	0	0	1	0	8	2	44	12	24	1.7	141	12.3	4.8000002	3.400000095	79	78	134	67	86	16	100	0
18652627	26386964	39675531	2130/5/15 9:40	2130/5/26 19:43	2130/5/15 10:53	2130/5/19 13:01	4.0892015	1	91	65.861557	4	2	1	1.1	1	0	0	0	2	1	1	0	1	1	0	0	0	1	0	0	0	11	4	56	32	16	2	161	11.8	61.799999	3.799999952	45	90	145	100	108	22	82	0
12604038	26390813	34317327	2140/7/21 7:50	2140/7/23 15:40	2140/7/22 18:11	2140/7/23 21:06	1.1214352	1	58	107.2	1	1	2	4.5	0	1	0	0	1	1	0	0	0	0	1	1	0	1	0	1	0	10	3	112	39	15	1.3	508	7.4000001	18.9	4	39	126	119	80	88	24	94	1
19029474	26391327	34448480	2149/6/3 7:03	2149/6/23 3:47	2149/6/5 6:41	2149/6/23 8:47	18.087673	1	67	72.599998	1	1	2	2.2	0	1	0	0	1	0	0	0	0	0	0	1	0	1	0	0	0	6	3	70	11	14	0.89999998	122	9.3999996	10.2	2.200000048	65	118	110	73	84	30	95	1
14912197	26397274	33077541	2135/11/5 17:46	2135/11/9 17:15	2135/11/5 18:44	2135/11/6 17:26	0.9461574	1	73	65.04509	4	2	2	3	0	1	0	0	2	1	0	0	0	0	1	1	0	0	0	0	0	1	2	28	57	13	0.80000001	205	9.8999996	23.6	3.299999952	102	88	126	49	72	18	93	0
10411149	26400739	38175848	2150/5/28 0:16	2150/5/31 19:20	2150/5/28 2:16	2150/5/30 16:38	2.5987384	1	68	110	1	2	2	3.2	0	1	0	0	2	0	0	0	1	1	1	0	0	1	0	0	0	7	3	42	62	16	2.5	508	10.8	30.5	4.400000095	108	90	151	67	91	25	100	0
13745030	26408777	33735626	2154/11/28 18:00	2154/12/2 14:45	2154/11/28 21:28	2154/11/29 10:32	0.54454863	1	60	111.85579	1	2	2	4.6999998	0	1	0	0	1	1	0	1	0	0	1	0	0	1	0	0	0	12	3	45	64	12	1.4	184	13.4	13.7	3.599999905	73	96	118	66	75	25	97	1
11566520	26412205	35968492	2173/1/10 3:55	2173/1/13 16:48	2173/1/10 3:56	2173/1/11 19:05	1.6308796	1	52	163	1	2	1	1.4	1	0	0	0	2	0	0	0	0	0	0	0	0	0	0	0	1	0	2	17	34	22	0.89999998	113	14.7	10.2	4.300000191	244	78	147	87	101	15	99	0
13273041	26415537	30097340	2184/2/16 1:59	2184/3/11 19:47	2184/3/5 18:17	2184/3/6 22:02	1.1568635	1	75	82	3	2	1	0.89999998	1	0	0	0	2	0	1	0	0	0	1	0	0	0	0	0	0	5	2	43	48	26	3.4000001	107	7.1999998	10.4	3.5	391	62	131	31	64	21	100	0
10939299	26422493	36173365	2184/4/4 17:29	2184/4/24 19:25	2184/4/4 17:30	2184/4/24 21:39	20.173079	1	73	76.158096	4	1	1	1.8	1	0	0	0	1	1	1	0	0	0	0	0	0	1	1	0	1	11	3	91	169	19	0.5	148	13.7	14.8	3.5	101	70	156	96	90	14	100	1
16567910	26423982	36188727	2128/12/8 14:29	2128/12/23 18:00	2128/12/8 14:30	2128/12/10 17:22	2.1194212	1	53	103.78185	1	2	1	1.2	1	0	0	0	2	0	1	0	0	0	1	0	0	0	0	0	1	1	2	35	21	19	1.5	130	11.8	10.8	3.200000048	164	71	124	74	106	14	93	0
12860657	26425266	32740162	2172/11/8 1:25	2172/11/11 17:00	2172/11/8 1:26	2172/11/9 14:56	1.5624537	1	51	96	4	2	2	3.5999999	0	1	0	0	2	1	1	1	0	0	0	0	0	0	1	0	1	3	4	42	24	21	0.89999998	155	7.9000001	26.299999	4.099999905	92	122	94	57	62	17	100	0
10563995	26430205	31790943	2160/12/8 12:24	2160/12/10 13:45	2160/12/8 12:25	2160/12/10 14:00	2.0657408	1	78	76.5	1	2	2	3	0	1	0	0	2	0	0	0	0	0	0	0	0	0	0	0	0	2	1	25	153	17	1.2	143	14.8	11.5	3.5	92	65	131	66	86	15	100	0
15353133	26445858	30672327	2160/7/27 16:20	2160/8/12 16:43	2160/7/27 18:24	2160/8/5 15:07	8.8636808	1	62	51.890926	4	1	1	0.89999998	1	0	0	0	2	0	0	1	0	0	0	0	0	0	0	0	0	9	1	72	8	23	9.1999998	102	10.8	9.3999996	3.700000048	77	68	133	66	85	57	92	0
17540015	26449130	34148423	2189/8/15 23:25	2189/9/13 15:40	2189/8/16 1:26	2189/9/13 15:45	28.596828	1	65	80	1	2	1	1.3	1	0	0	0	2	1	1	1	0	1	0	0	1	1	1	0	0	14	4	83	27	13	6.4000001	131	10.6	15	2.900000095	99	120	142	53	73	26	100	0
14017033	26456579	39648564	2176/4/21 4:07	2176/5/2 17:30	2176/4/26 13:56	2176/4/27 11:02	0.87952548	1	64	69	1	1	2	2.9000001	0	1	0	0	2	0	0	0	0	0	0	1	0	0	0	0	0	3	4	55	153	19	0.69999999	90	12.4	11	3.900000095	100	94	119	71	88	14	99	0
14437062	26457866	36305332	2152/11/6 0:06	2152/11/14 16:21	2152/11/6 0:07	2152/11/11 17:23	5.7190971	1	41	115.75668	4	2	1	0.89999998	1	0	0	0	2	1	0	0	0	0	0	1	0	1	1	0	1	10	4	46	58	19	1.3	159	15.7	20.200001	3	139	95	116	79	99	22	100	0
17172340	26458911	33394027	2167/3/24 17:06	2167/3/29 11:30	2167/3/25 9:33	2167/3/26 15:08	1.2325926	1	50	90.80912	4	2	2	2.8	0	1	0	0	2	0	0	0	0	0	0	1	0	0	0	0	0	4	3	19	153	22	0.89999998	115	11.6	16.4	4.699999809	90	85	96	49	65	16	99	0
13688351	26460706	39422872	2159/11/2 14:26	2159/11/13 20:00	2159/11/2 15:13	2159/11/10 0:35	7.3905902	1	22	74.253006	4	2	2	2.5999999	0	1	0	0	2	0	0	0	0	0	0	0	0	1	0	0	0	9	3	73	85	29	1.5	61	11.7	23.1	3.299999952	51	86	122	77	94	20	97	0
11903257	26469385	34123908	2170/10/3 7:53	2170/10/6 17:00	2170/10/3 9:36	2170/10/5 20:56	2.4722338	1	88	79.242523	1	2	2	2.9000001	0	1	0	0	2	0	0	0	0	0	0	1	0	0	0	0	0	2	2	35	153	24	1.2	143	15.6	9.6999998	3.5	92	109	151	82	100	32	96	0
15423802	26476490	38709002	2188/5/19 13:43	2188/5/25 14:30	2188/5/20 10:11	2188/5/21 16:44	1.2732871	1	67	72.846878	1	2	1	1.6	1	0	0	0	2	0	0	0	0	0	0	1	0	0	0	0	0	1	3	16	56	23	0.69999999	103	9	11.1	3.099999905	194	92	129	68	92	25	100	0
15612556	26476632	36580700	2123/3/17 20:03	2123/3/24 14:15	2123/3/17 20:03	2123/3/22 1:17	4.2174191	1	49	81.329048	1	1	1	0.89999998	1	0	0	0	2	1	0	1	0	0	0	0	0	0	1	0	1	7	1	31	66	19	0.60000002	99	8.1000004	6.9000001	2.700000048	96	67	101	46	61	14	98	0
17232910	26481261	39571119	2119/6/9 20:29	2119/6/18 13:00	2119/6/10 0:24	2119/6/10 22:17	0.91210645	1	68	70.300003	1	2	2	3	0	1	0	0	2	0	1	0	0	1	0	0	0	0	0	0	0	3	3	44	35	20	1.6	136	8.3000002	8.8999996	2.799999952	78	153	168	108	121	34	94	0
12246387	26489510	37352046	2174/6/27 13:50	2174/7/27 18:56	2174/6/27 13:51	2174/7/10 17:54	13.169027	1	52	86.998947	1	2	2	2.2	0	1	0	0	2	1	1	0	0	0	1	0	0	1	0	0	0	10	2	48	40	24	1.4	165	8.1999998	18.1	3.299999952	78	70	93	65	257	12	98	0
10938096	26498873	32970582	2176/7/21 14:41	2176/8/7 19:20	2176/7/21 16:41	2176/7/22 22:49	1.2557061	1	83	67.599998	1	1	2	3	0	1	0	0	1	1	1	0	0	1	0	0	0	1	0	0	0	12	2	60	12	21	3.2	96	11.7	28.299999	3.400000095	169	64	138	62	81	20	96	1
12364762	26515339	38028642	2172/10/13 0:00	2172/10/19 13:20	2172/10/13 12:36	2172/10/14 7:48	0.80012733	1	68	85.139214	1	2	1	1.3	1	0	0	0	2	0	0	0	0	0	0	0	0	0	0	0	1	2	1	20	14	17	0.69999999	80	11.4	4.9000001	3.200000048	104	79	104	87	75	12	96	0
15818607	26523448	38982733	2175/1/29 21:46	2175/2/7 18:01	2175/1/29 21:47	2175/2/2 17:40	3.8282986	1	53	111.58363	1	2	1	1.6	1	0	0	0	2	1	1	0	0	1	0	0	0	0	0	0	1	5	3	39	18	14	1.8	146	12.9	11.8	3.599999905	113	82	100	56	65	26	93	0
14017043	26525564	39759326	2135/4/23 15:11	2135/4/30 15:20	2135/4/23 15:11	2135/4/30 16:34	7.0572453	1	71	71	4	1	1	1	1	0	0	0	2	1	1	1	0	0	0	0	0	1	0	0	1	9	3	68	81	16	0.69999999	198	9.3000002	31.799999	3.599999905	76	87	112	52	82	28	94	0
11740173	26527736	39657226	2172/11/9 11:12	2172/11/13 22:30	2172/11/9 12:35	2172/11/11 18:22		1	68	82.825905	1	1	1	2	1	0	0	0	2	0	1	0	0	0	1	1	0	0	0	0	0	2	1	74	8	29	1.1	439	10.2	25.9	3.3	50	103	106	65	75	29	92	0
19544020	26529354	31421222	2142/12/19 20:39	2142/12/26 17:15	2142/12/19 20:40	2142/12/21 18:07	1.8935186	1	78	73.028313	1	2	2	2.0999999	0	1	0	0	2	0	1	1	0	0	0	1	0	0	0	0	0	1	3	35	10	19	0.69999999	183	13.2	14.7	4.699999809	92	106	123	76	87	23	92	0
16715341	26530630	36634178	2160/3/17 19:22	2160/3/30 14:44	2160/3/17 19:22	2160/3/20 0:57	2.2325926	1	70	90.990555	1	2	1	0.89999998	1	0	0	0	2	1	0	0	0	0	0	1	0	1	0	0	1	5	2	25	24	23	0.69999999	129	14.9	12.5	3.400000095	120	79	127	67	82	14	100	0
17953959	26534396	38922269	2151/9/1 15:42	2151/9/15 18:38	2151/9/1 16:38	2151/9/3 0:14	1.3166783	1	33	97.476921	2	2	1	1.5	1	0	0	0	2	0	0	0	0	0	1	1	0	0	0	0	0	3	3	51	20	10	2.9000001	1251	11.4	17.799999	3.400000095	41	119	151	82	97	18	94	0
12972444	26536974	30239744	2185/8/10 15:53	2185/8/23 14:48	2185/8/10 15:54	2185/8/16 19:00	6.1286459	1	69	109.76926	1	2	1	1.5	1	0	0	0	2	0	1	0	0	0	0	0	0	1	0	0	1	9	1	32	87	17	1.2	123	14.4	11.7	3.5	70	63	123	65	91	16	99	0
19928219	26542219	34766031	2156/5/6 17:52	2156/5/10 17:42	2156/5/6 17:55	2156/5/8 11:48	1.7453588	1	63	78	4	1	1	1.2	1	0	0	0	2	0	1	0	0	0	1	0	0	0	0	0	1	1	3	28	85	22	0.60000002	190	13.7	16.1	3.599999905	73	99	146	78	101	23	95	0
16380091	26544240	35607725	2134/8/5 14:28	2134/8/18 16:00	2134/8/13 12:50	2134/8/16 22:31	3.4034953	1	62	92	1	2	1	0.89999998	1	0	0	0	2	0	0	0	0	1	1	0	0	0	0	1	0	8	4	16	5	21	1.5	153	10.5	13.7	3	101	70	125	74	92	18	100	0
15098455	26548797	32528130	2151/10/9 16:30	2151/10/18 18:35	2151/10/9 17:32	2151/10/14 12:08	4.7753935	1	64	83.324852	4	2	1	1.8	1	0	0	0	2	1	1	1	0	0	0	1	1	1	1	0	0	14	3	93	429	20	1.3	316	14.6	11.9	3.700000048	54	75	147	113	120	33	91	0
14180570	26549502	34795732	2146/9/13 6:49	2146/9/20 16:10	2146/9/13 9:15	2146/9/20 17:47	7.3560996	1	33	82.644463	4	2	2	2.9000001	0	1	0	0	1	0	0	0	0	0	0	0	0	1	0	0	0	17	4	130	258	26	2	256	15.3	2.8	2.700000048	42	91	140	99	109	25	87	1
11206298	26561400	31418868	2130/1/10 18:58	2130/1/24 14:25	2130/1/18 11:06	2130/1/21 13:18	3.091794	1	82	96.388298	4	1	1	1.7	1	0	0	0	2	0	0	1	0	0	1	0	0	1	0	1	0	12	4	91	12	31	1.1	144	9.3000002	15.8	3.299999952	69	86	95	46	61	3	99	0
10639500	26565321	31643878	2116/10/28 0:38	2116/11/9 17:45	2116/10/29 11:00	2116/11/1 7:02	2.8348842	1	25	162.60001	2	2	2	2.5999999	0	1	0	0	2	1	1	0	0	1	1	0	0	0	0	0	0	1	2	33	42	26	1.1	126	8.6999998	4.0999999	3.5	92	95	118	104	107	23	96	0
17198853	26567705	33905840	2148/6/10 23:15	2148/6/14 15:12	2148/6/10 23:15	2148/6/13 0:23	2.0466087	1	66	111.58363	1	2	2	2.0999999	0	1	0	0	2	0	0	0	1	0	0	1	0	1	0	0	0	13	3	90	387	23	1.3	211	13.6	11	3.799999952	74	94	106	46	68	20	94	0
15341255	26570928	33584871	2162/8/2 2:11	2162/8/19 13:12	2162/8/2 6:25	2162/8/12 14:16	10.327303	1	70	86.5	1	2	1	1.2	1	0	0	0	2	0	1	0	0	1	1	0	0	1	0	0	0	14	4	79	87	19	4	77	11	17.1	2.799999952	100	140	127	68	82	18	88	0
19009502	26576292	38579321	2126/10/11 16:15	2126/10/22 18:40	2126/10/11 16:17	2126/10/13 7:54	1.6504745	1	69	108.77136	4	2	1	1.4	1	0	0	0	2	1	1	0	0	1	1	0	0	1	0	0	1	13	2	60	35	23	1.5	346	12.9	16.799999	3.400000095	65	75	70	32	62	16	89	0
13155358	26580141	34743374	2185/6/21 18:06	2185/6/28 18:44	2185/6/21 18:07	2185/6/26 18:04	4.9980903	1	63	56.880436	1	1	3	9.1000004	0	0	1	0	2	1	0	1	0	0	1	0	0	1	1	0	1	10	4	46	18	21	1.1	852	15.6	22.799999	3.799999952	71	103	154	88	120	16	81	0
13515249	26580900	36482221	2155/9/13 0:00	2155/9/18 13:30	2155/9/13 11:12	2155/9/14 22:29	1.4704051	1	65	76	1	2	1	1	1	0	0	0	2	0	0	0	0	0	0	1	0	0	0	0	0	4	3	40	58	22	0.89999998	134	11.8	15.7	4	76	95	104	57	75	16	100	0
17401129	26583401	35531906	2162/9/7 19:47	2162/11/12 15:39	2162/9/7 19:49	2162/9/28 20:15	21.018553	1	58	68.800003	2	1	4	20	0	0	0	1	2	1	1	0	0	1	1	0	0	1	0	0	0	16	4	128	10	7	3.8	101	7.5	12.7	3	58	117	81	60	76	23	97	0
18749775	26585465	36771475	2147/7/22 1:59	2147/7/29 18:43	2147/7/22 2:57	2147/7/26 18:08	4.6328239	1	64	105.9	4	2	2	4.6999998	0	1	0	0	2	0	1	0	1	0	0	0	0	1	0	0	0	10	2	43	244	14	1.2	180	15.4	27.4	3.200000048	53	67	84	69	72	24	98	0
14413751	26588142	37725403	2165/3/3 10:57	2165/4/6 19:45	2165/3/3 10:57	2165/3/17 16:55	14.248889	1	43	79.300003	1	2	2	4.1999998	0	1	0	0	2	1	1	0	0	0	0	0	0	1	0	1	1	15	3	88	44	18	1.7	207	15.6	16.5	2.900000095	89	97	98	76	80	20	96	0
15172008	26590603	35534668	2169/9/21 22:13	2169/10/4 18:20	2169/9/21 22:14	2169/9/25 18:44	3.8540163	1	72	115.1	1	2	2	2.5999999	0	1	0	0	2	1	1	0	0	0	1	0	0	0	0	0	0	7	3	52	15	20	4.4000001	261	10.4	15	3.5	62	98	113	53	68	26	95	0
11551024	26594429	32748004	2193/1/2 5:12	2193/2/15 11:54	2193/1/2 7:58	2193/1/12 0:54	9.7061577	1	41	80.331146	1	2	1	2	1	1	0	0	2	0	1	0	0	0	0	0	0	1	0	0	0	14	3	68	122	16	14.8	129	10.2	1.5	3.099999905	100	78	91	56	65	26	96	0
15952471	26594834	33793337	2186/1/22 19:40	2186/1/29 16:45	2186/1/23 21:33	2186/1/29 17:11	5.8180904	1	54	78.1539	1	1	2	2.0999999	0	1	0	0	1	0	0	0	0	0	0	0	0	1	0	1	0	9	2	71	30	21	0.89999998	119	7.5	3.9000001	4.400000095	92	79	98	50	57	12	93	1
11840874	26595618	30042568	2198/10/8 16:02	2198/10/12 18:00	2198/10/8 16:46	2198/10/10 17:08	2.0158448	1	84	59.874146	1	1	3	5.6999998	0	0	1	0	2	0	0	0	0	0	0	1	0	1	0	0	1	5	3	61	602	28	1.7	247	9.6999998	20	4.400000095	237	114	116	63	88	20	98	0
15389772	26596805	37461125	2126/10/29 19:24	2126/10/30 18:56	2126/10/29 19:25	2126/10/30 20:37	1.0501621	1	67	100	4	2	4	11.8	0	0	0	1	1	0	1	0	0	1	0	0	0	1	1	1	0	15	4	94	481	15	1.2	380	7.6999998	17.4	2.299999952	64	103	72	53	73	19	73	1
17862236	26604678	30586056	2127/9/29 9:49	2127/10/4 17:10	2127/9/29 9:49	2127/9/30 17:25	1.3162963	1	54	112.35474	1	2	1	2	1	1	0	0	2	0	0	1	0	0	1	0	0	0	0	0	0	1	3	17	19	21	1.1	104	10.5	14.4	4	100	91	109	63	78	14	100	0
19559928	26615764	39905522	2164/12/25 22:39	2165/1/8 15:30	2164/12/25 22:39	2164/12/27 19:05	1.8513541	1	82	79.015724	4	1	1	1.9	1	0	0	0	2	0	1	0	0	1	1	0	0	0	0	0	0	6	1	43	10	20	4.4000001	135	9.1999998	10.7	3	100	82	104	64	74	23	100	0
13129625	26616478	39196196	2189/4/27 19:59	2189/5/2 17:15	2189/4/28 13:27	2189/4/29 17:32	1.169919	1	54	108.77136	4	1	1	1.2	1	0	0	0	2	0	0	0	0	0	1	0	0	0	0	0	0	5	3	78	58	23	0.60000002	123	9.5	16.6	4.400000095	156	73	92	53	66	18	100	0
19299879	26620045	32420683	2130/9/4 12:36	2130/9/8 17:36	2130/9/4 12:38	2130/9/7 17:40	3.2099652	1	70	84	1	2	1	0.89999998	1	0	0	0	2	0	1	0	0	0	0	0	0	0	0	1	1	5	2	29	16	25	0.69999999	102	14	5.8000002	3.799999952	106	67	130	63	108	19	98	0
10801908	26625457	33185124	2154/12/11 22:00	2154/12/19 0:00	2154/12/11 22:02	2154/12/19 1:39	7.1509604	1	73	75.43235	4	1	1	2	1	1	0	0	2	1	1	0	1	0	1	0	0	1	1	0	0	11	3	72	536	19	2	220	10.9	12.2	3.200000048	100	93	126	73	88	18	100	0
13214943	26626252	34609940	2174/9/25 7:37	2174/11/1 17:00	2174/10/6 16:53	2174/10/16 19:12	10.09634	1	82	69	1	1	2	4	0	1	0	0	2	0	1	0	0	0	1	1	0	1	0	0	0	9	3	65	12	18	1.1	230	7.0999999	12.4	2.099999905	76	104	159	59	82	23	97	0
15297888	26642075	30748248	2155/7/14 21:47	2155/7/27 15:30	2155/7/14 22:59	2155/7/26 17:35	11.775301	1	68	94	4	1	1	2	1	1	0	0	2	0	0	0	0	0	1	1	0	1	0	0	0	13	3	66	28	21	0.80000001	291	16.5	17.4	3.200000048	54	97	113	81	89	17	90	0
16447258	26648446	30767629	2167/9/30 16:12	2167/10/8 21:35	2167/10/2 13:26	2167/10/4 13:45	2.0133913	1	59	62.867855	4	2	1	1.9	1	0	0	0	2	0	0	0	0	0	1	1	0	0	0	0	0	5	3	75	16	22	0.60000002	97	7.6999998	9.6000004	3.599999905	156	80	102	54	71	16	100	0
12451789	26650166	35231819	2173/1/20 17:06	2173/2/3 18:30	2173/1/20 18:13	2173/1/23 12:49	2.7755671	1	70	73	1	2	1	1.8	1	0	0	0	2	0	1	0	0	1	1	0	0	0	0	0	0	2	3	38	31	18	1.2	191	12	10	2.900000095	52	121	113	78	87	21	95	0
10193428	26652692	30821475	2159/5/3 17:52	2159/5/16 16:17	2159/5/9 8:44	2159/5/10 11:43	1.1241204	1	72	112	1	2	1	1.3	1	0	0	0	2	0	0	0	0	0	0	1	1	0	0	1	0	7	4	34	17	22	1.1	125	10.3	17.1	3.799999952	73	88	90	42	57	12	100	0
11862758	26654098	33825848	2160/11/28 18:08	2160/11/30 15:10	2160/11/28 19:53	2160/11/30 17:03	1.8825232	1	56	64.863655	4	1	3	6.3000002	0	0	1	0	1	1	1	0	0	0	0	0	0	1	0	1	0	7	3	48	170	15	0.80000001	255	14.8	13.8	3.200000048	75	93	148	94	114	26	100	1
15285136	26662428	37204251	2120/9/16 23:47	2120/9/24 16:45	2120/9/20 9:14	2120/9/21 18:39	1.392419	1	72	110.76717	1	2	1	0.89999998	1	0	0	0	2	0	0	0	0	0	0	0	0	0	0	0	0	3	3	24	58	26	1.3	103	11.1	7.4000001	3.599999905	77	62	121	72	92	13	100	0
14171795	26672521	33475219	2169/4/19 20:48	2169/5/2 14:29	2169/4/27 13:18	2169/4/28 18:12	1.2047685	1	78	71.400002	1	1	1	1.1	1	0	0	0	2	0	0	1	0	1	0	0	0	0	0	1	0	4	3	39	58	20	1.3	123	6.8000002	13.4	3.599999905	70	86	117	51	75	14	100	0
18316093	26675366	39625677	2165/1/12 19:19	2165/1/19 19:30	2165/1/13 13:16	2165/1/16 21:25	3.3395486	1	42	93.300003	2	2	2	2.8	0	1	0	0	2	0	0	1	0	0	0	0	0	0	0	1	0	4	3	34	98	23	1	187	10.6	17.700001	3.700000048	112	102	123	60	82	16	100	0
15073709	26678638	34358328	2153/3/15 21:48	2153/3/24 13:45	2153/3/20 9:51	2153/3/21 22:18	1.5190278	1	77	50.893021	4	1	2	4.4000001	0	1	0	0	2	0	0	0	0	1	1	0	0	1	0	0	0	7	3	41	153	23	0.69999999	89	8.8999996	28.299999	3.599999905	103	75	111	55	74	17	100	0
17177291	26681099	36025836	2115/2/13 14:15	2115/2/22 18:16	2115/2/17 8:29	2115/2/18 21:55	1.5595024	1	64	90.80912	1	2	1	1.9	1	0	0	0	2	0	1	0	0	0	0	1	0	0	0	0	0	3	2	35	58	21	1	120	11.7	24.6	4.199999809	69	80	115	66	83	14	96	0
19428820	26692871	36840856	2170/7/13 19:59	2170/7/20 19:00	2170/7/15 14:29	2170/7/17 6:19	1.6599884	1	68	88.314362	1	2	2	2.7	0	1	0	0	2	0	0	0	0	0	0	1	0	0	0	0	0	3	3	42	153	23	0.80000001	178	8	14.7	3.200000048	83	85	98	47	62	9	100	0
10377080	26699795	36668140	2154/5/21 23:03	2154/6/15 13:50	2154/6/7 13:52	2154/6/12 16:18	5.1014118	1	76	56.880436	1	2	1	0.80000001	1	0	0	0	2	0	1	0	0	1	0	0	0	0	0	0	0	7	2	70	58	25	2	115	7.8000002	7.8000002	2.299999952	128	80	86	44	56	18	100	0
15287015	26705541	33354463	2172/4/3 16:04	2172/4/6 13:33	2172/4/3 19:28	2172/4/4 15:46	0.84559029	1	68	99.472725	2	1	1	1.6	1	0	0	0	2	0	1	0	0	0	1	1	0	0	0	0	0	1	2	36	16	26	0.69999999	124	13.1	11.2	3.599999905	70	102	109	70	77	17	89	0
16063875	26706994	38992971	2134/1/11 0:00	2134/1/17 16:30	2134/1/11 12:24	2134/1/16 18:28	5.2522106	1	84	83.823807	4	2	1	1.2	1	0	0	0	2	0	0	0	0	0	0	1	0	0	0	0	0	5	3	29	14	21	1.4	133	7.8000002	9.1999998	3.599999905	87	83	116	67	79	25	89	0
14533062	26715646	39933268	2118/6/14 17:29	2118/6/17 11:15	2118/6/15 13:59	2118/6/17 17:00	2.1258912	1	73	91.400002	4	1	2	3.0999999	0	1	0	0	1	1	1	0	0	1	1	0	0	1	1	0	0	7	3	68	14	25	2.3	51	6.8000002	9.1999998	3.200000048	74	83	73	40	48	18	99	1
11278868	26715843	36684528	2200/6/16 10:52	2200/6/23 12:00	2200/6/16 12:24	2200/6/16 22:23	0.41624999	1	91	99.790237	1	1	1	1.5	1	0	0	0	2	0	1	0	0	1	0	0	0	0	0	0	0	3	1	45	64	23	2.2	231	7.9000001	9.3000002	3.900000095	112	74	134	57	80	20	94	0
11151130	26717080	30582601	2165/5/30 0:26	2165/6/3 17:50	2165/5/30 0:27	2165/5/30 16:29	0.66826391	1	85	53.569214	1	1	1	1	1	0	0	0	2	0	0	1	0	1	0	0	0	0	0	0	0	2	2	28	11	20	1.2	115	10.6	10.4	4	100	68	113	60	71	22	95	0
18172623	26725964	36683258	2129/1/17 18:04	2129/2/5 14:31	2129/1/21 21:55	2129/1/22 15:47	0.74413192	1	57	63.865753	1	2	1	1.1	1	0	0	0	2	0	0	0	0	0	1	1	0	0	0	0	0	5	2	33	14	32	1.8	294	8.8000002	10	2.599999905	48	87	161	74	94	14	99	0
14707498	26729281	38438478	2155/12/19 7:32	2155/12/23 17:13	2155/12/19 7:34	2155/12/23 11:14	4.1529746	1	39	75.5	4	2	1	1.5	1	0	0	0	2	0	0	0	0	0	0	0	0	0	1	0	1	5	3	42	78	23	0.80000001	112	13.3	18.200001	3.200000048	103	72	112	47	61	11	99	0
14762451	26731777	35557559	2128/6/11 11:46	2128/7/5 10:40	2128/6/11 11:46	2128/7/5 10:59	23.967176	1	73	76.248817	4	1	3	6.5999999	0	0	1	0	2	1	0	0	0	0	0	0	1	0	0	1	0	16	3	92	3479	14	1.4	120	12.1	24.5	2.299999952	58	92	100	78	84	23	94	0
19492285	26736979	33312379	2170/8/22 16:34	2170/8/23 18:05	2170/8/22 16:34	2170/8/23 19:35	1.1250811	1	74	50.39407	4	1	1	1.3	1	0	0	0	1	0	0	0	0	0	0	0	0	0	0	0	1	2	3	39	58	19	0.80000001	133	9.3000002	14.5	3.5	69	93	119	38	59	30	89	1
19583971	26737036	35882741	2151/10/13 14:29	2151/11/3 16:35	2151/10/13 14:30	2151/10/19 1:48	5.4702544	1	80	71.848969	1	2	1	1.3	1	0	0	0	2	1	1	0	0	1	1	0	0	0	1	0	1	4	1	46	22	26	1.5	110	10.5	8	2.799999952	81	72	121	71	83	12	95	0
17957742	26739823	38545865	2183/5/1 22:33	2183/5/28 15:55	2183/5/2 10:21	2183/5/2 16:30	0.25623843	1	84	63.366802	1	2	1	1	1	0	0	0	1	0	0	0	0	0	0	1	0	0	0	0	1	8	3	36	41	21	1.8	177.60001	10.9	13.7	3.400000095	137	73	117	38	73	21	93	1
12054942	26747546	38470258	2129/7/6 21:27	2129/7/16 15:50	2129/7/12 8:41	2129/7/12 13:27	0.19895834	1	57	70.851067	4	2	1	2	1	1	0	0	2	0	0	0	0	0	1	1	0	0	0	0	0	4	2	13	58	21	1.8	177.60001	8	16.6	4.300000191	123	86	93	50	60	16	100	0
13558899	26754259	38004801	2136/11/22 13:50	2136/11/29 16:20	2136/11/23 20:32	2136/11/26 16:11	2.818877	1	91	53	1	1	2	3.8	0	1	0	0	2	0	0	0	0	1	0	0	0	0	0	0	0	7	2	49	38	23	0.89999998	180	10.8	17.9	3.400000095	107	77	110	44	66	16	100	0
11745409	26758552	38261374	2133/8/17 22:28	2133/8/29 15:34	2133/8/17 22:28	2133/8/20 21:10	2.9457407	1	74	75.840584	1	1	1	2	1	1	0	0	2	0	1	0	0	0	0	0	0	0	0	0	0	1	1	21	24	22	0.69999999	176	11.3	6.9000001	3.599999905	141	60	140	70	88	15	97	0
12547374	26759611	31190487	2181/12/26 12:47	2182/1/3 15:30	2181/12/27 3:46	2181/12/31 16:56	4.5485187	1	76	77.099998	1	2	1	1.7	1	0	0	0	2	0	0	0	0	0	1	1	1	1	0	1	1	13	3	51	13	20	0.80000001	126	13.8	10.7	3.099999905	91	79	95	50	43	13	97	0
19135819	26763056	35544070	2144/11/22 23:01	2144/11/30 18:45	2144/11/23 0:01	2144/11/27 16:47	4.6988773	1	73	89.199997	1	1	2	2.3	0	1	0	0	2	0	1	0	0	1	1	0	0	1	0	0	0	7	3	41	15	22	1.4	201	10.6	12.1	3	116	108	102	40	53	24	96	0
13123020	26767329	34721027	2195/5/29 19:39	2195/6/8 17:45	2195/5/29 21:51	2195/5/30 23:00	1.0481597	1	87	67.800003	1	2	1	1.7	1	0	0	0	2	0	0	1	0	0	0	0	0	0	0	0	0	2	3	53	11	22	1.1	163	11.5	10.6	3.599999905	69	99	140	106	112	25	97	0
10408681	26770052	35973102	2126/3/31 10:56	2126/4/4 18:54	2126/3/31 12:01	2126/4/4 18:54	4.2870831	1	55	53.88673	1	1	2	2.3	0	1	0	0	2	0	0	0	0	0	0	0	0	1	0	0	0	13	2	103	113	19	2.3	243	9.3000002	30.1	2.200000048	70	87	156	104	117	24	100	0
15695567	26771867	36959500	2165/9/12 2:48	2165/9/19 20:27	2165/9/12 4:44	2165/9/13 23:14	1.7712038	1	69	82.400002	1	2	2	2.5999999	0	1	0	0	2	0	1	0	0	0	1	1	0	1	0	0	0	10	3	48	14	25	1.8	112	10.9	6.3000002	3.799999952	66	88	117	63	82	12	96	0
19365165	26773639	30724441	2113/3/6 19:48	2113/3/17 16:20	2113/3/11 11:08	2113/3/12 11:34	1.0179398	1	67	101.4	1	2	1	1.6	1	0	0	0	2	0	0	0	0	0	1	0	1	0	0	0	0	5	2	28	58	21	0.80000001	199	13.7	7.8000002	3.799999952	90	86	147	71	96	16	100	0
15292104	26773769	35838714	2115/5/24 21:27	2115/6/10 21:06	2115/5/24 23:34	2115/6/1 20:34	7.8754859	1	67	63	4	1	1	1.8	1	0	0	0	2	0	0	0	0	0	0	1	0	0	0	0	0	13	3	95	36	17	2.2	118	8.3000002	14.8	3.400000095	73	102	131	103	111	16	93	0
16609016	26776592	32569779	2167/10/28 16:52	2167/11/6 15:00	2167/10/31 10:03	2167/11/4 20:58	4.4550581	1	81	65.861557	1	2	1	1.8	1	0	0	0	2	0	0	0	0	0	0	1	0	0	0	0	0	4	4	42	58	20	0.80000001	61	9.3999996	18.6	3.799999952	139	76	92	45	61	16	100	0
10486056	26777411	36655127	2173/6/24 23:22	2173/8/12 16:50	2173/6/25 0:48	2173/7/9 18:38	14.743657	1	83	59.465916	1	1	2	3.4000001	0	1	0	0	2	0	0	0	0	0	0	0	0	0	0	0	0	9	4	65	153	18	0.60000002	202	12.4	21	1.5	82	80	124	113	119	14	94	0
15128045	26779332	38190960	2154/10/9 21:23	2154/10/16 19:00	2154/10/10 22:05	2154/10/13 22:13	3.0056481	1	42	59.193756	3	2	1	0.80000001	1	0	0	0	2	0	0	0	0	0	0	0	0	0	0	0	0	6	1	52	7	12	14.4	123	7.5	6.1999998	1.799999952	81	73	173	90	110	17	100	0
18870437	26780620	33459822	2184/2/19 23:14	2184/2/27 16:15	2184/2/19 23:15	2184/2/22 22:05	2.9510069	1	50	162.6581	1	2	1	1.5	1	0	0	0	2	0	0	0	0	0	1	1	0	0	0	0	1	1	1	37	32	27	1.1	166	11.2	8.5	4	100	79	106	70	92	17	96	0
11192169	26793173	39467910	2145/2/12 20:04	2145/2/20 13:20	2145/2/12 21:58	2145/2/14 16:08	1.7570255	1	78	73.84478	1	2	1	1.4	1	0	0	0	2	0	0	1	0	0	0	0	0	0	0	0	0	4	2	47	9	22	1.7	107	11	13.7	2.799999952	100	72	106	53	65	21	96	0
18521633	26804343	30123604	2155/2/19 3:24	2155/2/26 16:30	2155/2/19 4:33	2155/2/20 12:46	1.3424422	1	62	107.09307	2	2	3	5.1999998	0	0	1	0	2	1	1	0	1	0	1	0	0	0	0	0	0	1	2	38	83	12	1.2	288	12.6	8.6999998	3.599999905	60	110	133	94	107	22	100	0
17096138	26809698	39844142	2160/5/3 15:17	2160/5/9 18:39	2160/5/3 15:18	2160/5/7 20:13	4.2049308	1	76	89.901932	4	2	1	1.7	1	0	0	0	2	0	0	1	0	0	0	0	0	0	0	0	1	2	2	39	12	26	0.80000001	142	10.2	24	3.700000048	81	88	152	76	101	25	96	0
17114837	26827116	34732244	2116/8/8 16:04	2116/8/14 17:15	2116/8/8 16:05	2116/8/10 22:17	2.2581251	1	91	69.800003	4	2	1	1.8	1	0	0	0	2	0	1	0	0	1	0	0	0	0	0	0	0	7	3	37	17	26	2.0999999	163	10.8	15.1	3.5	64	96	116	56	73	21	98	0
16783577	26835951	39307365	2180/11/6 1:42	2180/12/22 15:58	2180/11/7 15:26	2180/12/22 15:58	45.022282	1	66	70.034599	4	2	3	8.6999998	0	0	1	0	2	0	1	0	0	0	1	0	0	1	0	0	0	15	4	119	156	17	2.9000001	276	10.5	21.6	2.900000095	57	121	108	72	77	30	72	0
14203844	26838980	36946648	2133/10/14 1:00	2133/10/21 16:50	2133/10/14 1:01	2133/10/19 0:26	4.9753704	1	59	101.10565	1	2	1	2	1	1	0	0	2	0	0	0	1	0	0	1	0	1	0	0	0	12	2	83	38	23	1.2	148	14.5	15.4	3.5	76	68	140	89	105	14	100	0
13632970	26843412	37564059	2184/8/16 19:06	2184/9/27 22:45	2184/8/16 19:06	2184/9/17 20:36	32.062637	1	73	93	4	2	2	3.0999999	0	1	0	0	2	1	1	0	0	1	0	0	0	1	0	1	0	12	3	63	57	19	2.5999999	112	8	25	2.099999905	60	98	110	58	72	20	94	0
18791412	26858283	32425703	2181/9/1 0:27	2181/9/18 18:15	2181/9/1 0:31	2181/9/4 17:31	3.7079861	1	73	111.5	4	2	2	2.2	0	1	0	0	2	1	1	0	0	0	1	0	0	0	0	0	0	6	3	62	22	19	5.4000001	143	13.7	15	3	71	80	109	69	80	21	96	0
17808615	26862257	33665074	2142/4/4 18:27	2142/4/14 13:45	2142/4/6 9:28	2142/4/8 17:28	2.3338194	1	67	75	4	2	2	4.4000001	0	1	0	0	2	0	0	0	0	0	0	1	0	1	0	0	0	9	3	30	153	23	1.1	123	9	15	4.300000191	99	88	91	61	72	16	96	0
13165300	26862936	35374444	2149/9/4 12:40	2149/10/20 18:00	2149/9/22 16:02	2149/9/30 18:58	8.1221762	1	63	97.295486	1	2	1	1.3	1	0	0	0	2	0	1	1	0	0	0	1	1	1	0	0	0	16	4	111	17	20	1.9	244	8.6000004	0.1	3.299999952	90	123	159	105	118	14	97	0
10430335	26867822	31539741	2139/8/6 20:03	2139/8/18 21:25	2139/8/6 20:04	2139/8/13 22:23	7.0965509	1	88	76.203453	1	2	2	4.0999999	0	1	0	0	2	1	1	0	0	1	0	0	0	1	0	0	0	4	3	49	260	19	2.8	194	8	23.4	3.400000095	94	98	97	56	68	20	95	0
18608159	26868525	36279028	2171/8/24 19:17	2171/9/3 19:00	2171/8/24 21:19	2171/8/26 18:29	1.8825926	1	62	74.253006	3	2	2	2.0999999	0	1	0	0	2	0	1	1	0	0	0	1	0	1	0	0	0	4	3	28	739	21	1.2	325	10	23.4	3	69	92	111	94	98	20	100	0
12691416	26876388	33004092	2159/4/14 13:48	2159/4/28 14:36	2159/4/17 8:53	2159/4/22 10:36	5.0712733	1	70	63.684315	1	2	1	0.69999999	1	0	0	0	2	0	0	0	0	0	1	1	0	0	0	1	0	5	2	39	16	29	1.3	132	11.8	7.5	4	158	73	90	48	62	15	100	0
11466140	26877857	32640656	2144/8/19 3:27	2144/9/7 19:47	2144/8/19 4:23	2144/8/19 9:37	0.21847223	1	67	82	1	2	1	1.3	1	0	0	0	2	1	1	0	0	0	1	0	0	1	0	0	1	6	3	30	25	21	1.1	146	12.5	9.8999996	3.599999905	90	118	109	69	79	16	96	0
18095557	26878778	30410220	2151/5/31 13:40	2151/5/31 19:15	2151/5/31 13:40	2151/5/31 21:47	0.33822918	1	65	50	4	2	3	9.5	0	0	1	0	1	1	0	0	0	0	1	0	0	0	1	1	0	10	1	52	1948	15	7.9000001	443	8.3000002	7.9000001	2.900000095	347	59	86	57	68	16	100	1
13960922	26878949	36278862	2135/2/23 21:27	2135/3/4 15:11	2135/2/23 21:29	2135/3/1 19:16	5.9078703	1	57	98.97377	1	2	2	4.6999998	0	1	0	0	2	0	1	0	0	0	0	0	0	1	0	1	1	8	4	39	232	15	1.4	165	14.2	17.9	3.700000048	66	84	88	50	65	20	92	0
17284025	26891356	34544459	2113/12/22 19:13	2113/12/23 16:48	2113/12/22 19:17	2113/12/23 19:06	0.99269676	1	78	49.895119	4	1	2	4.3000002	0	1	0	0	1	1	0	0	0	1	0	0	0	1	0	0	0	19	4	146	88	15	3	193	9.8999996	23.1	2.200000048	67	74	95	39	52	21	99	1
19317770	26892737	36505750	2110/10/2 20:31	2110/10/5 13:00	2110/10/2 20:31	2110/10/5 15:17	2.7817709	1	69	86	4	1	2	2.2	0	1	0	0	1	0	0	0	0	0	0	1	0	1	0	0	0	8	4	61	20	20	1	276	14.4	18.6	3.799999952	75	77	121	78	96	23	99	1
10232836	26893765	38279645	2128/10/21 18:19	2128/10/28 13:40	2128/10/23 10:21	2128/10/24 16:16	1.2465856	1	49	118.56895	1	2	1	1.5	1	0	0	0	2	0	0	0	0	0	1	1	0	0	0	0	0	5	1	36	58	26	1.1	99	8	9.3999996	2.799999952	90	60	125	53	74	16	100	0
15963078	26912674	32768155	2171/8/31 22:37	2171/9/7 16:11	2171/9/1 1:21	2171/9/7 16:19	6.6242361	1	85	75.900002	1	2	3	6.8000002	0	0	1	0	2	1	1	1	0	0	0	1	0	1	1	0	0	10	3	52	29	26	1.2	110	10	15	3.099999905	61	136	76	59	63	19	87	0
17649604	26921204	38186397	2191/1/7 0:16	2191/1/11 14:46	2191/1/7 1:14	2191/1/8 14:39	1.559375	1	91	36.200001	1	1	1	1.1	1	0	0	0	2	0	0	0	0	0	0	1	0	1	0	0	0	5	2	48	17	20	1.5	90	11.2	14.1	2.200000048	100	75	128	31	56	21	98	0
16060503	26922289	38660005	2172/10/11 17:45	2172/10/20 14:15	2172/10/11 17:45	2172/10/14 21:20	3.1490741	1	48	149.68536	4	1	1	1	1	0	0	0	2	0	1	1	0	0	0	1	0	0	0	0	0	3	3	34	58	26	0.60000002	141	11.6	12.8	3.5	65	75	107	62	90	17	97	0
18882315	26925660	34403921	2151/12/1 0:13	2151/12/19 13:43	2151/12/1 1:17	2151/12/2 4:37	1.139375	1	57	63.548241	1	2	1	1.4	1	0	0	0	2	0	1	0	0	0	0	0	0	0	0	0	0	5	2	14	27	26	0.60000002	131	12.3	11.1	3.900000095	111	101	125	84	96	23	96	0
17581403	26926846	36800052	2151/2/7 23:25	2151/2/22 9:14	2151/2/10 21:14	2151/2/11 14:10	0.70564812	1	76	81.419762	4	2	2	3.9000001	0	1	0	0	1	0	0	0	0	0	0	0	0	1	0	0	0	14	2	96	410	23	5.0999999	118	7.5999999	10.8	2.099999905	173	103	90	50	62	26	100	1
11897581	26933442	38887967	2180/7/6 19:35	2180/7/8 15:35	2180/7/6 21:26	2180/7/8 15:37		1	73	62.686413	4	1	2	2.0999999	0	1	0	0	2	0	0	0	0	0	0	1	0	0	0	0	0	5	1	28	19	11	1.2	86	11.3	2.5999999	3	91	79	103	65	77	26	100	0
19242053	26937376	34989764	2168/10/31 14:06	2168/11/3 17:32	2168/10/31 14:07	2168/11/1 13:13		1	84	79.151802	1	1	1	1.8	1	0	0	0	2	0	0	0	0	0	1	0	1	1	0	0	0	6	1	34	15	23	1.1	197	10.1	7.4000001	3.6	96	91	131	86	97	16	100	0
12185775	26944893	31644215	2195/10/4 21:12	2195/10/25 18:39	2195/10/8 11:38	2195/10/12 18:47	4.2976966	1	54	72.846878	1	1	2	2.0999999	0	1	0	0	2	0	1	0	0	0	1	0	0	0	0	0	0	6	2	53	10	23	6.3000002	440	8.1000004	8	3.299999952	111	88	135	47	72	13	98	0
17912487	26945608	37323362	2124/8/17 22:04	2124/8/27 12:05	2124/8/17 23:09	2124/8/27 13:50	9.6124887	1	70	64.546143	1	1	2	4.0999999	0	1	0	0	1	0	1	0	0	0	0	0	0	1	0	0	0	8	3	52	153	22	1.1	118	13.6	11.7	2.400000095	26	95	119	77	88	32	94	1
14497592	26945632	39477732	2171/12/14 0:33	2171/12/18 13:00	2171/12/14 0:34	2171/12/17 18:01	3.7264814	1	56	85.728889	2	2	1	1.5	1	0	0	0	2	0	0	0	0	0	0	1	0	0	0	0	0	3	3	13	73	24	1	126	13.1	13.4	3.599999905	89	68	139	85	97	20	100	0
15385393	26947560	39572087	2176/12/11 13:00	2176/12/20 17:45	2176/12/11 13:38	2176/12/16 16:33	5.1208911	1	88	79.514679	4	2	3	7.0999999	0	0	1	0	2	1	1	0	0	1	1	0	0	0	0	0	0	4	4	43	22	16	2.2	209	11.4	17.6	3.099999905	70	106	112	72	86	27	95	0
17615066	26947710	36944553	2166/7/18 16:58	2166/7/28 17:46	2166/7/24 9:40	2166/7/25 11:53	1.0923727	1	68	111.44756	1	2	1	2	1	1	0	0	2	0	0	0	0	0	1	1	0	0	0	0	0	6	4	37	61	26	1.2	141	10.5	14.1	3.700000048	69	73	98	52	68	13	99	0
14902214	26948231	33205435	2160/2/21 14:45	2160/2/24 14:25	2160/2/21 14:45	2160/2/23 15:23	2.0258217	1	83	60.554531	4	1	1	1.6	1	0	0	0	2	0	0	0	0	0	0	0	0	0	0	0	1	2	2	57	38	25	0.5	112	12.3	9.5	3.5	56	67	125	30	87	18	94	0
13372610	26956649	34581344	2116/5/21 1:11	2116/5/24 15:18	2116/5/21 17:42	2116/5/22 18:29	1.0326273	1	66	88	1	2	2	2.3	0	1	0	0	2	0	0	0	0	0	1	1	0	0	0	0	0	0	2	23	21	22	0.80000001	155	10.7	14.1	3.5	157	65	145	79	104	18	100	0
15733157	26960993	36538837	2148/2/9 21:17	2148/2/25 16:52	2148/2/9 23:02	2148/2/16 14:31	6.6452084	1	74	98.900002	1	1	1	1.6	1	0	0	0	2	0	1	1	0	0	0	1	0	1	0	0	0	6	4	55	18	20	1.5	143	12.2	16.5	3.299999952	121	121	116	56	75	15	100	0
18931949	26965347	37600454	2189/3/23 2:10	2189/3/30 15:30	2189/3/23 2:10	2189/3/26 15:19	3.5481133	1	77	69.800003	4	2	1	2	1	1	0	0	2	0	1	0	0	0	0	0	0	0	0	0	0	5	4	54	20	21	1.3	107	9.6999998	28.200001	2.400000095	77	90	105	60	67	21	97	0
10268465	26971392	37580514	2149/10/14 23:27	2149/11/8 15:30	2149/10/14 23:28	2149/10/17 8:59	2.3966434	1	72	85.003136	1	2	1	1.2	1	0	0	0	2	0	0	0	0	0	0	0	0	0	0	0	1	2	3	23	39	21	0.80000001	116	14.2	12.3	3.900000095	75	98	127	75	85	14	99	0
19663950	26976316	31863665	2172/5/13 20:00	2172/5/24 13:12	2172/5/17 11:47	2172/5/19 15:36	2.1588657	1	82	65.861557	4	1	1	1.2	1	0	0	0	2	0	0	0	0	0	0	1	0	1	0	0	0	7	1	29	58	20	0.80000001	110	7.3000002	7.8000002	3.5	80	80	89	39	53	14	100	0
12025783	26978470	31256032	2141/4/10 4:17	2141/4/19 14:58	2141/4/10 8:52	2141/4/13 16:21	3.3122222	1	78	74.842682	1	2	1	1.8	1	0	0	0	2	0	0	0	0	0	1	0	0	1	0	0	0	9	3	64	14	21	1.3	235	9.1000004	8.1999998	2.200000048	163	102	115	45	65	41	97	0
13275896	26978625	38254640	2179/12/10 16:48	2179/12/17 18:20	2179/12/10 19:00	2179/12/12 19:03	2.0021875	1	65	67.800003	2	1	1	0.80000001	1	0	0	0	2	0	0	0	0	1	0	0	0	1	0	0	0	8	2	47	16	19	5.4000001	83	8.1999998	11.7	3.599999905	100	98	113	45	56	18	97	0
17596973	26981532	32915369	2120/12/9 7:38	2120/12/14 14:59	2120/12/9 8:53	2120/12/10 13:03	1.1737385	1	59	87.800003	2	2	1	1.2	1	0	0	0	2	0	0	0	0	0	0	0	0	0	0	0	0	3	4	37	238	30	0.89999998	114	12.3	3.8	3.5	81	90	118	84	92	39	100	0
10260642	26981835	32523313	2179/9/16 3:45	2179/9/18 16:15	2179/9/16 3:46	2179/9/17 16:34	1.5335301	1	74	85.400002	4	2	1	1.2	1	0	0	0	2	1	0	0	0	0	0	1	0	0	1	0	1	2	2	29	58	20	0.80000001	151	11.7	9.6999998	3.5	100	94	130	100	111	24	100	0
12078743	26991894	37576018	2166/9/27 11:04	2166/10/1 13:43	2166/9/27 18:25	2166/9/29 17:11	1.948912	1	69	70.300003	1	2	1	1.6	1	0	0	0	2	0	0	0	0	0	0	0	0	0	0	0	0	1	2	30	15	23	0.60000002	177	10.5	9.8999996	3.5	106	80	161	75	94	13	100	0
18348137	26997189	30343476	2156/12/10 17:27	2156/12/13 16:25	2156/12/10 17:28	2156/12/11 15:43	0.92693287	1	84	55.701099	2	1	2	4.4000001	0	1	0	0	2	0	0	1	0	0	1	0	0	0	0	0	0	3	3	42	22	13	1.1	508	7	17.200001	3.900000095	92	104	124	50	67	21	97	0
17175585	26997390	39923027	2166/4/19 0:00	2166/4/23 4:00	2166/4/19 18:58	2166/4/23 6:05	3.4630439	1	69	114	1	1	2	4.9000001	0	1	0	0	1	0	0	1	0	1	1	0	0	1	0	0	0	15	4	109	153	21	1.3	262	10.7	14.1	3.5	58	159	162	102	116	19	93	1
16889414	27000721	34394784	2180/7/24 2:34	2180/7/31 16:05	2180/7/24 17:58	2180/7/28 20:16	4.0959954	1	79	82.199997	4	2	2	2.3	0	1	0	0	2	0	0	1	0	1	1	0	0	1	0	0	0	11	3	63	25	20	1.4	438	5.4000001	19.1	3.099999905	78	117	114	95	100	22	94	0
15376354	27003511	33339549	2159/8/16 21:24	2159/8/26 13:20	2159/8/20 14:40	2159/8/21 11:05	0.85086805	1	57	112.4	1	2	1	1.6	1	0	0	0	2	0	0	0	0	1	1	0	0	0	0	0	0	4	3	46	26	22	1.6	97	7	12.9	2.799999952	143	74	122	63	82	12	100	0
14111088	27003807	37870234	2152/9/10 17:39	2152/9/18 17:40	2152/9/10 18:43	2152/9/12 0:35	1.2445254	1	56	116	1	2	2	4.3000002	0	1	0	0	2	0	1	0	1	0	1	0	0	0	0	0	0	5	3	30	32	21	1.1	297	16.700001	10.2	3.799999952	114	90	173	109	127	26	95	0
13503801	27008618	39148319	2115/9/13 13:47	2115/9/22 17:50	2115/9/16 14:39	2115/9/17 21:57	1.3042129	1	79	75	1	2	2	2.5	0	1	0	0	2	0	0	0	0	1	1	0	0	0	0	0	0	5	3	47	153	23	1.4	178	8.6000004	9.3000002	3.900000095	109	81	119	57	78	15	77	0
11292424	27009740	37837979	2203/8/8 9:37	2203/8/12 16:30	2203/8/8 9:38	2203/8/9 21:04	1.4760532	1	63	103.4	2	1	1	1.3	1	0	0	0	2	0	0	0	0	0	0	0	0	0	0	0	0	5	2	46	15	25	11	206	12.6	10.2	3.900000095	114	92	191	96	121	25	94	0
14546615	27012104	34180322	2159/12/9 4:19	2159/12/9 19:40	2159/12/9 4:20	2159/12/9 21:01	0.69517362	1	36	100.5	1	2	2	2.5999999	0	1	0	0	1	0	0	0	0	0	0	0	0	1	0	0	0	12	4	113	183	24	1.5	154	9.3999996	31	3.5	47	113	91	53	62	26	91	1
15620117	27018167	31615720	2124/3/2 13:22	2124/3/17 0:01	2124/3/2 18:51	2124/3/17 7:17	14.517882	1	55	157	1	2	1	1.5	1	0	0	0	1	0	0	0	0	1	0	0	0	1	0	0	0	12	3	108	16	21	2.0999999	117	8.3999996	20.6	2	100	85	101	77	82	16	95	1
14671436	27020200	36535685	2118/4/24 23:38	2118/5/4 15:33	2118/4/30 9:34	2118/5/1 11:46	1.0918518	1	60	65.04509	3	2	2	3.0999999	0	1	0	0	2	0	0	0	0	0	0	1	1	0	0	0	0	2	3	39	82	25	0.80000001	111	14.4	8.6999998	4.400000095	141	85	120	68	86	53	97	0
19045277	27040483	35668178	2185/2/25 21:11	2185/3/11 16:30	2185/3/1 11:09	2185/3/3 16:18	2.2144098	1	66	67.199997	1	2	2	3.0999999	0	1	0	0	2	0	1	0	0	1	0	0	0	1	0	0	0	6	4	48	153	24	1	114	8.5	24.799999	3.400000095	109	74	105	54	72	16	99	0
13356010	27043220	30663494	2163/10/1 4:08	2163/10/2 14:09	2163/10/1 6:15	2163/10/2 15:44	1.3955324	1	91	63.865753	4	2	2	3.5999999	0	1	0	0	1	0	0	0	0	0	0	0	0	1	0	0	0	10	3	47	175	17	1.2	219	11.5	19.200001	3.400000095	92	96	81	56	65	24	100	1
13136838	27043434	38587947	2167/9/21 18:35	2167/9/24 4:01	2167/9/21 21:18	2167/9/24 5:49	2.3554168	1	85	50	4	1	1	1.8	1	0	0	0	1	0	0	0	0	0	0	1	0	0	0	0	0	11	4	92	397	13	1.9	205	8.3000002	18.299999	4	100	94	159	129	135	27	93	1
16382076	27044456	38652714	2182/5/9 9:48	2182/5/18 16:20	2182/5/9 10:52	2182/5/12 21:58	3.4618866	1	73	100	1	2	2	2.0999999	0	1	0	0	2	0	1	1	0	0	0	1	0	0	0	0	0	5	3	73	14	24	1.9	452	14.1	18.6	3.299999952	80	83	132	82	93	27	97	0
12995945	27047417	38337953	2128/1/23 19:03	2128/2/4 12:45	2128/1/30 15:16	2128/1/31 21:16	1.2494792	1	72	77	1	2	2	3.3	0	1	0	0	2	0	0	0	0	0	1	1	0	0	0	0	0	3	3	32	28	19	1	107	9.5	22.6	4.599999905	160	80	96	45	60	9	100	0
12728228	27050285	39787434	2110/4/29 22:36	2110/5/5 18:43	2110/5/1 9:30	2110/5/2 13:55	1.1836574	1	65	108.68065	1	2	1	1.9	1	0	0	0	2	0	0	0	0	0	0	0	0	0	0	0	0	4	3	30	58	24	1	113	11.7	14.9	3.5	99	75	110	62	77	14	99	0
19666055	27056678	32592859	2145/8/18 20:09	2145/8/25 11:23	2145/8/18 20:10	2145/8/25 11:59	6.6593289	1	65	87.815414	4	2	2	3.0999999	0	1	0	0	1	0	0	0	0	0	0	1	0	1	1	0	1	13	3	109	381	19	1.2	318	15.9	12	3.5	95	75	98	52	84	15	100	1
17367578	27061301	30473956	2146/9/15 0:00	2146/9/29 17:05	2146/9/15 10:16	2146/9/22 16:47	7.2715855	1	77	91.398788	1	2	1	1.3	1	0	0	0	2	0	0	0	0	1	1	0	0	0	0	0	0	6	3	38	58	20	1.1	191	8.3999996	14.3	3.200000048	68	60	99	47	63	16	100	0
13294307	27068378	34461495	2130/7/18 10:13	2130/7/24 12:40	2130/7/18 12:14	2130/7/24 14:04	6.0769329	1	85	54.5	4	1	2	2.5999999	0	1	0	0	1	1	1	0	0	0	0	1	0	1	1	0	1	12	4	106	376	16	2.0999999	268	12.5	14.5	2.400000095	185	125	103	64	84	18	94	1
10081883	27069468	34428987	2165/11/7 19:26	2165/11/13 16:50	2165/11/7 20:46	2165/11/11 18:23	3.9012153	1	52	70.851067	1	2	1	1.5	1	0	0	0	2	0	0	0	0	0	0	0	0	0	0	0	0	8	4	44	30	42	6.5	137	13.6	19.299999	4.099999905	48	104	128	88	98	17	97	0
10427288	27075708	38726362	2179/4/28 23:07	2179/5/10 17:40	2179/5/2 16:51	2179/5/4 22:24	2.2310534	1	73	128.7294	4	1	1	0.89999998	1	0	0	0	2	0	1	0	0	1	1	0	0	0	0	0	0	4	2	55	58	25	2.7	210	7.5	9.1000004	2.900000095	87	85	113	38	60	18	100	0
11651054	27078841	39589257	2113/1/29 22:39	2113/2/8 14:00	2113/2/4 9:11	2113/2/6 17:36	2.350486	1	78	64.300003	4	2	1	1.8	1	0	0	0	2	0	0	0	0	0	1	1	0	0	0	0	0	2	2	32	58	26	1.1	180	10.6	11	3.5	137	80	131	56	80	16	100	0
11564045	27081037	33606601	2112/8/9 19:23	2112/8/17 11:45	2112/8/10 9:47	2112/8/12 22:10	2.5159607	1	71	56.290768	1	1	1	1.4	1	0	0	0	2	0	0	0	0	1	0	0	0	0	0	1	0	6	2	55	58	22	1.1	97	8.8999996	12.3	3.299999952	63	80	113	49	74	16	100	0
19742322	27084745	31000162	2159/4/25 13:13	2159/4/28 18:20	2159/4/25 13:50	2159/4/27 16:05	2.0943055	1	81	72.529358	1	2	1	1.9	1	0	0	0	2	0	0	0	0	0	0	0	0	0	0	0	0	3	3	26	55	21	1.1	150	13.6	10.6	3.400000095	100	71	121	63	78	16	96	0
14419079	27086711	30723251	2168/9/5 4:24	2168/9/13 15:20	2168/9/5 4:29	2168/9/8 14:04	3.399051	1	89	53.88673	1	1	1	1.6	1	0	0	0	2	0	1	0	0	0	0	0	0	1	0	0	0	10	2	59	17	26	0.80000001	149	12.4	10.9	4	59	121	74	59	65	16	99	0
14350175	27088296	37784666	2170/10/10 20:08	2170/10/30 16:57	2170/10/22 13:52	2170/10/26 1:03	3.4657061	1	63	74.842682	4	2	1	0.69999999	1	0	0	0	2	1	1	0	0	1	1	0	0	1	1	0	1	12	4	53	234	23	1.8	355	7	11.8	3.200000048	166	86	143	67	99	19	100	0
10109526	27092999	30772812	2130/6/6 19:36	2130/6/10 16:19	2130/6/6 19:37	2130/6/8 14:16	1.7771181	1	66	66.699997	1	2	1	1.4	1	0	0	0	2	0	0	0	0	0	0	1	0	0	0	0	0	2	3	48	55	21	0.89999998	347	9.1999998	9.1999998	3	100	99	118	63	76	16	96	0
19011388	27093043	31932552	2150/11/4 18:57	2150/11/7 15:33	2150/11/4 18:58	2150/11/7 17:01	2.9192362	1	78	83.823807	1	1	1	1.6	1	0	0	0	1	1	0	0	1	1	0	0	0	1	1	0	1	9	4	101	58	20	1.3	147	9.1999998	17.200001	3.5	112	97	92	22	55	11	93	1
12385857	27097991	32697019	2147/12/5 22:07	2147/12/10 16:38	2147/12/5 22:10	2147/12/6 13:54	0.65598381	1	58	54.29496	2	2	1	1.6	1	0	0	0	2	0	0	0	0	1	1	0	0	0	0	0	0	3	3	47	27	18	2.5999999	265	9.3000002	24.6	3.700000048	109	91	143	74	94	30	95	0
19374723	27100486	33868482	2152/3/6 18:17	2152/3/18 16:50	2152/3/11 10:26	2152/3/12 18:15	1.3261806	1	70	88.599998	1	2	1	1.5	1	0	0	0	2	0	0	0	0	0	0	0	0	0	0	0	0	7	2	62	58	21	9.5	84	9.8000002	5.5	3.599999905	118	74	117	52	77	18	100	0
12492193	27100971	38686700	2171/2/13 19:58	2171/2/21 19:34	2171/2/13 19:59	2171/2/16 20:20	3.0146527	1	88	49.895119	1	2	1	1.4	1	0	0	0	2	1	0	0	0	0	0	1	0	1	1	0	0	8	4	53	110	16	0.80000001	199	9.8000002	15	2.700000048	149	122	147	78	109	18	100	0
11382142	27102829	35414640	2187/12/26 15:27	2188/1/2 14:00	2187/12/29 9:42	2187/12/30 16:25	1.2800231	1	62	87.996849	1	2	2	2.4000001	0	1	0	0	2	0	0	0	0	0	0	1	0	0	0	0	0	3	4	35	153	21	0.89999998	160	9.8999996	12.3	4.099999905	102	88	129	82	97	15	100	0
13505302	27103199	31686014	2163/11/23 0:29	2163/11/26 16:54	2163/11/23 0:29	2163/11/23 22:44	0.92694443	1	31	70.400002	2	2	1	1.4	1	0	0	0	2	0	0	0	0	0	1	1	0	0	0	0	0	5	1	40	69	19	0.80000001	300	12.5	4.8000002	4.5	78	76	98	80	88	10	99	0
12786389	27105036	31798073	2132/12/20 20:08	2132/12/30 12:15	2132/12/24 8:49	2132/12/25 13:26	1.1920949	1	77	90.627686	4	2	2	3.3	0	1	0	0	2	0	0	1	0	1	1	0	0	0	0	1	0	7	3	55	153	23	1.7	101	10.7	14.8	3.5	86	74	120	52	71	15	100	0
13408370	27107260	30547595	2166/10/19 14:45	2166/11/13 13:15	2166/10/19 17:00	2166/11/13 13:55	24.872129	1	66	75.599998	4	2	2	3.5	0	1	0	0	2	1	1	1	0	0	0	0	0	1	1	0	1	12	4	71	22	23	1.1	188	13.3	19.299999	3.400000095	47	133	131	78	92	30	96	0
14604108	27111470	35293001	2147/4/13 18:56	2147/4/20 16:11	2147/4/15 11:20	2147/4/16 21:15	1.4138194	1	64	91.900002	4	2	1	1.3	1	0	0	0	2	0	0	0	0	0	0	1	0	0	0	0	0	2	2	21	58	23	1.1	114	12.9	5.1999998	4.099999905	144	71	125	67	88	16	100	0
13188249	27117100	37634978	2160/6/13 21:13	2160/6/14 21:47	2160/6/14 17:25	2160/6/14 23:33	0.25578704	1	85	75.341637	1	2	3	9.6999998	0	0	1	0	1	0	0	0	0	0	0	1	0	0	0	0	0	4	4	62	602	19	1.3	179	13	2.5999999	2.200000048	62	101	119	71	82	22	91	1
13182319	27117252	34300896	2163/4/22 13:58	2163/5/3 15:00	2163/4/26 15:47	2163/4/28 17:38	2.0775001	1	44	92.699997	1	2	1	1.2	1	0	0	0	2	0	1	0	0	0	1	0	0	0	0	0	0	6	2	38	19	24	1.3	90	13.8	3.4000001	3.799999952	218	69	83	46	53	12	95	0
16545869	27119016	35180649	2169/8/2 21:57	2169/8/15 18:33	2169/8/5 11:02	2169/8/10 16:48	5.2404861	1	76	102.78395	1	1	1	2	1	1	0	0	2	0	1	0	0	0	0	0	0	1	0	0	0	6	2	31	18	25	0.69999999	104	7.1999998	20.9	3.299999952	114	74	75	49	59	15	100	0
16306432	27122392	36239167	2152/11/29 20:23	2152/12/15 15:05	2152/12/6 10:07	2152/12/8 13:42	2.1491666	1	54	104.77975	4	2	1	2	1	1	0	0	2	0	0	0	0	0	1	1	0	0	0	0	0	6	3	26	16	25	1	145	8.8999996	6.0999999	3.700000048	75	70	160	90	115	14	100	0
16693082	27123934	33207890	2128/12/28 21:25	2129/1/3 17:00	2128/12/29 12:37	2128/12/31 12:46	2.0059838	1	63	95	1	2	1	1.5	1	0	0	0	2	0	0	0	0	0	0	1	0	0	0	0	0	7	3	32	58	26	0.60000002	153	9	8.1999998	3.5	67	77	98	48	65	12	97	0
10643530	27131312	30640850	2158/1/28 23:17	2158/2/4 2:27	2158/1/29 19:24	2158/2/4 9:25	5.5840392	1	46	70	1	2	3	8.1000004	0	0	1	0	1	0	0	1	0	1	0	0	0	1	0	1	0	15	2	107	222	17	1.8	295	11	10.8	2.400000095	89	117	104	57	75	30	100	1
17968028	27132574	33587332	2142/2/5 1:49	2142/2/16 17:06	2142/2/5 3:46	2142/2/9 22:55	4.7980556	1	77	105.1	1	1	1	1.6	1	0	0	0	2	0	1	0	0	1	1	0	0	0	0	0	0	4	3	47	12	20	2.4000001	236	5.6999998	12.2	3.5	100	85	127	64	83	27	100	0
12698485	27133798	37301421	2137/4/13 15:37	2137/4/19 19:00	2137/4/13 18:01	2137/4/15 17:53	1.9943634	1	91	50.893021	1	2	2	3.4000001	0	1	0	0	2	0	1	0	0	1	0	0	0	0	0	0	0	4	3	51	10	20	3.3	153	8.3999996	8.6999998	3.799999952	56	98	147	55	79	20	95	0
17841129	27134710	33543650	2119/12/10 21:24	2119/12/18 18:11	2119/12/13 10:48	2119/12/14 17:31	1.2795255	1	67	95	1	2	2	2.5	0	1	0	0	2	0	0	0	0	0	0	0	0	1	0	1	0	9	3	25	153	25	0.69999999	136	9.6000004	10.8	3.5	140	80	73	45	52	18	100	0
13138359	27149312	35372766	2140/11/30 17:29	2140/12/4 17:30	2140/11/30 20:33	2140/12/1 17:17	0.86434031	1	69	75.300003	1	1	1	0.80000001	1	0	0	0	2	0	1	0	0	1	0	0	0	0	0	0	0	3	2	49	10	22	1.9	106	8.6000004	15.1	2.700000048	100	89	102	28	44	27	95	0
12085305	27150013	37074647	2196/3/1 11:34	2196/3/13 16:14	2196/3/1 11:35	2196/3/2 14:03	1.102373	1	68	79.419998	2	1	2	2.7	0	1	0	0	2	0	1	0	0		1	0	1	0	0	0	0	4	1	51	10	22	0.60000002	117	11	10.1	3.400000095	79	75	114	51	66	21		0
11861017	27162817	36014877	2189/3/15 15:47	2189/5/6 17:00	2189/3/15 15:48	2189/5/1 1:33	46.406273	1	86	51.391975	1	2	1	1.7	1	0	0	0	2	0	0	0	0	0	1	1	0	1	0	0	0	4	4	72	58	19	0.89999998	218	11.2	18.700001	3	62	85	147	63	98	20	100	0
16034970	27164605	35466361	2128/8/23 15:06	2128/8/28 16:57	2128/8/24 15:25	2128/8/25 13:48	0.93247688	1	67	73.84478	2	1	2	2.8	0	1	0	0	2	0	0	0	0	0	0	1	0	0	0	1	0	5	4	36	153	24	1	92	8.1000004	11.1	3.400000095	126	87	108	74	89	15	100	0
11697090	27164788	38375026	2179/9/14 1:52	2179/9/29 17:13	2179/9/14 1:53	2179/9/19 18:43	5.7016206	1	91	110	4	2	1	1.5	1	0	0	0	1	0	0	0	0	1	0	0	0	1	0	0	0	17	2	108	81	17	2.4000001	96	10.2	40.299999	2.400000095	100	74	92	50	60	18	96	1
12051580	27166418	39489056	2126/3/6 19:45	2126/3/13 0:00	2126/3/8 12:16	2126/3/10 14:09	2.0787847	1	69	60.700001	4	1	1	1.6	1	0	0	0	2	0	0	0	0	1	1	0	0	1	0	0	0	8	2	42	58	23	1.1	122	8.5	9	3.599999905	64	80	118	60	80	18	100	0
11320011	27172472	34962562	2172/10/19 7:46	2172/11/6 1:50	2172/10/19 7:46	2172/11/6 7:56	18.00676	1	62	69.853165	1	1	3	6.0999999	0	0	1	0	1	1	0	0	1	0	0	1	0	1	0	1	0	14	4	119	115	14	0.80000001	393	9.3000002	28.4	1.700000048	42	81	111	78	11	19	87	1
14482820	27174063	34043413	2190/6/10 19:34	2190/6/27 15:15	2190/6/10 20:30	2190/6/18 22:05	8.0662165	1	89	73	1	1	3	7.4000001	0	0	1	0	2	0	0	0	1	0	1	1	0	1	0	0	0	14	3	88	666	8	1	596	11.5	8.8999996	3.5	57	113	129	76	92	21	94	0
15692859	27174560	35793058	2124/5/27 16:22	2124/5/31 13:30	2124/5/27 16:22	2124/5/30 11:42	2.8050001	1	60	82.009438	1	2	1	1.2	1	0	0	0	2	0	0	0	0	0	0	0	0	0	0	0	0	1	2	44	58	16	0.2	108	12	11.1	3.5	100	58	125	73	86	8	99	0
10451487	27193816	38939399	2136/10/4 0:00	2136/10/10 12:10	2136/10/4 22:07	2136/10/10 13:20	5.6341434	1	91	67.857368	1	1	1	1.1	1	0	0	0	2	0	1	0	0	0	0	1	0	0	0	0	0	8	4	54	33	26	1.3	117	9.3999996	13.7	3.400000095	44	99	106	58	68	29	82	0
11379931	27193874	39386160	2128/3/12 14:13	2128/3/23 20:20	2128/3/13 6:33	2128/3/13 16:45	0.42523149	1	83	55.066071	1	1	1	1.3	1	0	0	0	2	0	0	0	0	0	0	1	1	0	0	0	0	5	2	47	31	23	0.80000001	68	13.8	5.5999999	3.900000095	100	122	100	64	78	17	95	0
12397645	27196337	30547330	2157/3/7 22:00	2157/3/18 16:41	2157/3/13 12:06	2157/3/14 16:41	1.1908333	1	60	73	4	2	1	2	1	1	0	0	2	0	1	1	0	1	1	0	0	0	0	1	0	9	3	31	58	25	1.2	164	14.6	5.9000001	4	79	88	103	61	74	16	95	0
11590786	27197332	38026348	2145/11/30 4:57	2145/12/3 16:35	2145/11/30 5:41	2145/11/30 14:56	0.38530093	1	42	59.400002	4	2	2	3.0999999	0	1	0	0	2	0	0	0	0	0	0	0	0	0	0	0	0	1	0	28	28	21	1.1	177.60001	13.6	7.8000002	4.5	92	65	122	73	82	13	100	0
17318999	27204009	35679620	2118/6/7 17:24	2118/6/18 15:00	2118/6/7 17:24	2118/6/15 18:41	8.0531254	1	45	61.869946	1	1	1	0.89999998	1	0	0	0	2	0	0	0	0	0	0	1	0	1	0	0	0	10	4	67	30	18	0.40000001	72	9.1999998	9	1.100000024	91	105	114	69	79	18	100	0
15012696	27206976	39709812	2161/2/1 1:24	2161/2/16 16:20	2161/2/1 11:59	2161/2/3 23:59	2.4998264	1	39	66.599998	1	2	3	5.3000002	0	0	1	0	2	0	1	1	0	0	1	0	0	0	0	0	0	6	3	49	174	19	1.2	109	14.1	10.5	3.200000048	100	117	106	79	84	25	100	0
19952171	27208415	32980185	2177/1/29 18:45	2177/2/10 17:55	2177/2/2 12:59	2177/2/3 22:42	1.404919	1	75	89	1	2	1	0.89999998	1	0	0	0	2	0	0	0	0	1	1	0	0	0	0	0	0	2	1	37	58	22	1.2	103	8.8000002	12.4	3.700000048	101	70	106	46	64	13	100	0
16233305	27208429	31848447	2112/4/19 23:52	2112/4/26 18:59	2112/4/19 23:54	2112/4/23 16:38	3.6971412	1	74	100.28919	1	2	1	1.4	1	0	0	0	2	0	0	1	0	0	1	1	0	0	0	0	0	3	2	40	22	25	1.5	113	11.6	7.1999998	3.5	100	66	140	81	95	12	95	0
10680114	27213293	35553378	2114/2/14 20:05	2114/3/1 17:56	2114/2/24 8:32	2114/2/26 23:47	2.635139	1	79	54.703194	4	1	2	2.2	0	1	0	0	2	0	0	0	0	0	1	1	0	0	0	0	0	4	3	38	153	26	0.89999998	160	9.3999996	11.5	3.700000048	96	80	113	56	78	20	99	0
11808048	27215584	39303125	2156/7/10 21:50	2156/7/18 18:00	2156/7/14 14:16	2156/7/15 21:12	1.289294	1	60	81.646561	4	2	2	2.2	0	1	0	0	2	0	0	0	0	0	1	1	0	0	0	0	0	3	2	25	153	26	0.89999998	141	12.8	12.9	4	87	70	102	55	72	12	99	0
10887653	27225287	30609093	2147/4/1 20:56	2147/4/7 16:30	2147/4/2 0:55	2147/4/4 16:28	2.6483681	1	76	107.1	1	2	2	4.5	0	1	0	0	2	0	1	0	0	1	1	0	0	1	0	0	0	11	2	84	47	22	2.9000001	928	10.2	17.200001	3.400000095	38	76	144	41	67	28	95	0
14626007	27226275	35205244	2151/8/1 11:13	2151/8/8 17:32	2151/8/1 11:44	2151/8/3 18:39	2.2882986	1	84	70.599998	1	2	3	8.3000002	0	0	1	0	2	0	1	1	1	0	0	0	0	1	1	1	0	9	2	84	34	26	1.9	136	10.6	8.3000002	3.5	113	76	155	110	123	18	14	0
15256812	27228569	30957600	2133/6/16 14:21	2133/6/23 16:08	2133/6/16 14:22	2133/6/22 13:00	5.9435067	1	45	74.842682	4	2	1	1.4	1	0	0	0	2	1	0	0	0	0	0	0	0	1	1	0	0	7	3	20	49	21	1.2	132	15	10.5	2.400000095	152	90	104	79	88	18	96	0
17661648	27229484	31856501	2124/4/14 17:31	2124/4/27 18:10	2124/4/20 9:23	2124/4/22 14:36	2.2170486	1	56	56.880436	1	1	2	2.4000001	0	1	0	0	2	0	0	0	0	1	1	0	0	0	0	0	0	5	4	30	153	24	0.69999999	294	11.8	5.4000001	3.5	85	70	123	61	79	18	100	0
19887262	27243050	39812406	2176/5/21 21:40	2176/5/26 17:20	2176/5/22 5:08	2176/5/22 18:38	0.5621528	1	84	59.964863	1	1	1	1.7	1	0	0	0	2	0	0	0	0	0	0	1	0	0	0	0	0	4	2	72	58	35	2.2	185	14.5	4.1999998	3.5	66	103	120	107	113	20	95	0
14691641	27247145	39061148	2167/10/21 0:00	2167/12/7 14:00	2167/10/21 20:20	2167/10/30 1:13	8.2031021	1	49	77.400002	4	2	1	1.6	1	0	0	0	2	1	1	0	0	0	0	0	0	1	0	0	1	6	3	39	40	22	0.89999998	128	13.3	17.799999	2.900000095	55	90	107	76	95	15	98	0
11149702	27254541	37388511	2169/7/7 20:52	2169/7/13 15:30	2169/7/7 20:53	2169/7/9 16:56	1.8356018	1	65	84.821701	3	2	1	1.3	1	0	0	0	2	0	0	0	0	1	0	0	0	0	0	0	0	9	3	36	14	24	1.4	96	10.1	10.8	3.299999952	68	83	113	68	82	15	97	0
12492737	27261448	37934458	2156/8/24 11:35	2156/9/22 17:10	2156/8/24 11:36	2156/9/22 19:14	29.31838	1	76	45	4	1	2	3.5	0	1	0	0	1	1	1	1	1	0	0	1	0	1	1	0	1	11	4	87	99	18	1.2	463	13	14.7	3.5	65	82	114	52	71	16	62	1
15961067	27262602	37929079	2173/2/6 18:07	2173/2/18 18:08	2173/2/11 17:49	2173/2/15 7:33	3.5724769	1	78	96.800003	1	2	1	1.5	1	0	0	0	2	0	0	0	0	0	1	1	0	0	0	0	0	2	4	22	58	22	1	134	7.9000001	11.7	3.5	102	83	105	52	70	16	100	0
15638864	27263076	35285260	2136/11/19 18:49	2136/11/28 16:30	2136/11/24 11:57	2136/11/25 11:16	0.97166669	1	65	84.730988	4	2	2	2.0999999	0	1	0	0	2	0	0	0	0	0	0	1	0	0	0	0	0	4	2	23	53	26	0.80000001	112	11.5	7.3000002	3.799999952	102	86	115	69	86	15	100	0
17266343	27268790	33610637	2115/8/8 8:48	2115/8/13 14:49	2115/8/8 8:49	2115/8/11 12:26		1	91	53	1	1	1	0.89999998	1	0	0	0	2	0	0	1	0	0	0	1	0	0	0	0	0	2	1	37	34	22	1.1	184	9.3999996	13.7	3.7	92	88	132	75	87	9	96	0
19320785	27273082	30180072	2152/10/3 20:16	2152/10/12 17:08	2152/10/3 20:16	2152/10/9 18:30	5.9261689	1	81	75.931297	1	2	1	0.69999999	1	0	0	0	2	0	1	1	0	0	0	0	0	1	0	0	0	7	4	61	9	29	0.69999999	107	13.4	15.5	3.5	71	112	192	110	127	27	97	0
19459468	27274116	39064758	2141/4/13 15:24	2141/4/13 21:30	2141/4/13 15:25	2141/4/13 23:23	0.331875	1	68	90	1	2	3	8.8000002	0	0	1	0	1	1	0	0	0	1	0	0	0	1	1	0	1	14	2	134	215	11	3.0999999	100	10.4	24.1	3.099999905	80	79	115	51	77	29	69	1
12192070	27274196	34556798	2134/12/1 1:12	2134/12/23 14:13	2134/12/3 10:24	2134/12/21 10:52	18.019156	1	57	78	1	2	1	1.1	1	0	0	0	2	0	1	0	0	1	1	0	0	0	0	0	0	12	2	101	58	24	1.8	105	7.0999999	5.6999998	3.400000095	86	80	130	58	82	14	100	0
15219164	27279956	33632161	2161/5/10 19:17	2161/5/21 16:00	2161/5/10 19:17	2161/5/15 21:55	5.1095948	1	63	73.255112	4	2	1	1.8	1	0	0	0	2	0	0	0	0	0	0	0	0	0	0	0	1	4	1	41	54	22	1.1	139	13.4	9.8000002	3.5	91	73	116	74	84	19	97	0
10462540	27283777	39572743	2111/8/12 18:01	2111/8/23 16:00	2111/8/18 12:54	2111/8/21 17:16	3.1815162	1	50	44.22522	4	2	1	1.8	1	0	0	0	2	0	0	0	0	0	0	1	0	0	0	0	0	2	4	22	58	25	0.89999998	125	11.8	22.799999	4	161	94	105	63	197	14	100	0
17578031	27284976	32991795	2115/8/6 19:53	2115/8/15 16:27	2115/8/11 10:48	2115/8/12 13:49	1.1260996	1	78	72.665436	1	2	1	1.8	1	0	0	0	2	0	0	0	0	0	1	0	0	1	0	0	0	8	3	25	58	23	0.89999998	106	14.7	5.5999999	3.799999952	86	81	96	55	71	15	99	0
14220470	27285325	33601413	2141/10/25 0:00	2141/10/31 16:36	2141/10/25 22:38	2141/10/31 16:38	5.749722	1	89	54.884632	1	1	1	1.2	1	0	0	0	2	1	1	1	0	0	0	0	0	0	0	0	1	2	3	36	58	26	0.89999998	196	12.3	15.9	3.5	68	109	113	47	84	16	100	0
19574468	27287656	37205515	2174/8/17 20:07	2174/8/27 10:30	2174/8/21 16:16	2174/8/23 14:28	1.9256018	1	80	72.846878	1	2	1	1.9	1	0	0	0	2	0	1	0	0	0	0	0	0	1	0	1	0	4	4	49	23	17	0.89999998	114	11.7	13.3	3.599999905	103	74	102	51	68	24	100	0
19546481	27291252	34412251	2147/5/13 3:37	2147/5/13 9:50	2147/5/13 4:00	2147/5/13 14:27	0.43541667	1	72	119	2	1	4	12.8	0	0	0	1	1	1	0	0	0	0	0	1	0	1	1	1	0	12	4	101	52	12	1.8	153	12.9	0.5	2.599999905	58	102	90	57	66	18	90	1
11911589	27293317	31890533	2123/11/8 0:30	2123/11/9 2:51	2123/11/8 0:32	2123/11/9 4:19	1.1581713	1	63	118.25144	4	2	3	5.8000002	0	0	1	0	1	1	0	0	0	0	1	0	0	1	0	0	0	11	3	64	1209	17	7.9000001	241	8.1000004	14.5	3	97	90	83	55	65	25	100	1
16644308	27298687	36543498	2189/3/29 11:16	2189/4/6 9:45	2189/3/29 12:31	2189/4/6 14:56	8.1007986	1	59	95	4	2	3	7.6999998	0	0	1	0	1	1	0	0	0	0	0	0	0	1	1	1	0	15	4	136	172	10	1.9	449	12.4	23.5	2.200000048	64	82	115	77	65	23	100	1
11099902	27305289	33627324	2165/9/17 19:41	2165/9/18 20:00	2165/9/17 19:41	2165/9/18 22:17	1.1081134	1	86	76.430252	4	1	2	2.2	0	1	0	0	1	1	0	0	0	0	0	1	0	1	1	0	0	6	3	34	24	20	1.4	125	11.4	21.5	3.200000048	108	131	121	59	83	22	100	1
13901084	27314521	37824077	2121/5/14 16:17	2121/5/17 17:19	2121/5/14 18:08	2121/5/15 16:25	0.92887729	1	78	75.599998	1	2	1	1.4	1	0	0	0	2	0	0	0	0	0	0	1	0	0	0	0	0	5	1	41	457	20	0.80000001	114	12.1	8.3000002	4.099999905	100	66	95	57	69	17	96	0
12637511	27315786	37698371	2135/5/24 17:21	2135/6/10 14:45	2135/5/27 18:44	2135/5/29 15:53	1.8811805	1	40	131.31488	2	2	1	1	1	0	0	0	2	1	1	0	0	0	1	0	0	0	0	0	0	5	2	37	54	26	2.8	99	10.3	8.6999998	2.700000048	75	93	129	85	97	20	99	0
12392100	27318031	31184358	2112/11/10 20:36	2112/11/17 19:26	2112/11/10 21:21	2112/11/12 13:33	1.6751736	1	71	64.047188	1	2	1	1	1	0	0	0	2	0	1	0	0	0	0	0	0	1	0	0	1	7	4	21	36	13	0.80000001	143	13.1	13.2	3.700000048	141	86	118	63	96	24	100	0
16127252	27322379	37502590	2170/12/10 20:05	2170/12/18 17:27	2170/12/10 20:06	2170/12/13 18:17	2.9244096	1	85	73.345825	4	1	2	2.5	0	1	0	0	2	0	1	0	0	0	0	1	0	1	1	0	0	10	3	77	37	18	2	127	10.5	34.799999	2.400000095	92	116	128	62	77	28	97	0
14636364	27322641	34418610	2121/10/22 22:58	2121/11/8 15:15	2121/10/23 1:20	2121/10/25 18:00	2.6945138	1	63	73.84478	1	2	1	1.9	1	0	0	0	2	0	0	0	0	0	0	1	0	1	0	0	0	5	3	53	26	9	9.3000002	113	9.3000002	14	2.599999905	61	91	98	65	75	21	100	0
13483568	27325406	39007427	2131/7/11 14:58	2131/7/26 17:35	2131/7/19 16:29	2131/7/24 22:51	5.2652082	1	69	84.322746	1	2	1	1.6	1	0	0	0	2	0	1	0	0	0	0	0	0	0	0	1	0	7	4	54	58	21	0.69999999	115	9.1999998	21.299999	3.900000095	92	85	90	42	59	19	94	0
11974898	27328245	39749738	2113/12/12 16:05	2113/12/19 16:54	2113/12/12 16:06	2113/12/15 17:35	3.0621874	1	88	54.385681	1	1	1	1.1	1	0	0	0	2	0	1	1	0	0	0	0	0	0	1	0	0	7	3	28	58	26	0.69999999	177	11	13.7	3.5	117	88	131	57	73	14	92	0
13603320	27331467	34595338	2133/3/16 19:53	2133/3/24 23:15	2133/3/20 10:53	2133/3/22 15:53	2.2081366	1	62	109.58783	1	2	2	2.5999999	0	1	0	0	2	0	0	0	0	0	1	1	0	0	0	0	0	4	3	40	153	24	0.69999999	114	11	10.6	4.099999905	80	79	99	62	72	16	100	0
16322646	27346387	33482991	2172/1/8 17:21	2172/1/14 17:09	2172/1/10 9:45	2172/1/11 12:35	1.1179051	1	54	114.75877	4	2	1	1.5	1	0	0	0	2	0	0	0	0	0	0	1	0	0	0	0	0	5	3	35	21	21	0.80000001	122	11.1	22.6	4.5	91	80	123	71	91	15	100	0
13494259	27349706	33135560	2130/1/3 19:03	2130/1/14 17:19	2130/1/9 9:14	2130/1/11 16:36	2.3071644	1	77	86	1	2	1	1.5	1	0	0	0	2	0	0	0	0	0	1	1	0	0	0	0	0	6	4	37	23	25	1	109	8.6000004	10.4	4.400000095	69	82	141	60	88	15	100	0
15279326	27358144	36600393	2139/10/26 18:35	2139/11/1 14:45	2139/10/26 18:35	2139/10/30 13:34	3.7906597	1	86	69.263496	4	1	1	1.2	1	0	0	0	2	1	0	0	0	1	0	1	1	0	0	0	1	11	1	63	28	26	1.2	116	10.5	7.4000001	4.099999905	176	61	125	59	86	11	98	0
19602578	27362418	36960817	2136/4/5 18:32	2136/4/6 3:26	2136/4/5 18:34	2136/4/6 4:58	0.43318287	1	79	98.792336	1	1	4	11	0	0	0	1	1	1	0	0	0	1	1	0	0	1	0	1	0	15	3	96	1798	22	5.5999999	274	9.3000002	26.799999	2.400000095	107	84	171	40	87	8	84	1
19112585	27368392	39539932	2182/5/12 19:31	2182/5/30 17:05	2182/5/12 21:49	2182/5/27 12:52	14.626805	1	53	85.819603	4	2	2	3.5999999	0	1	0	0	2	1	1	0	0	0	0	1	0	1	0	1	1	8	4	42	83	20	0.89999998	118	13.9	14.7	3.599999905	64	93	100	56	78	15	97	0
11861582	27370071	35689140	2119/6/12 17:45	2119/6/19 16:39	2119/6/12 17:46	2119/6/17 14:13	4.851655	1	44	89	1	2	1	0.69999999	1	0	0	0	2	1	0	1	0	0	1	0	0	1	0	1	1	5	2	17	38	24	0.69999999	92	13.4	15.4	3.5	99	58	119	52	82	12	100	0
13973483	27373128	34340350	2174/8/2 16:28	2174/8/10 16:00	2174/8/5 11:01	2174/8/7 16:46	2.2400579	1	71	87.815414	4	2	1	1.5	1	0	0	0	2	0	1	0	0	0	0	1	0	0	0	0	0	3	2	32	58	25	1	78	10.3	12.9	3.400000095	98	55	99	40	58	20	100	0
12987194	27382119	35126800	2150/9/21 1:59	2150/9/29 16:40	2150/9/21 2:00	2150/9/24 10:00	3.3334837	1	77	80.300003	1	1	1	1.3	1	0	0	0	2	1	1	1	0	0	0	1	0	0	1	0	0	7	3	33	14	22	1.2	319	11.7	14.5	3.099999905	69	92	107	67	77	22	98	0
15389668	27382936	38108122	2124/4/7 18:52	2124/4/11 11:54	2124/4/7 21:32	2124/4/11 13:35	3.6691089	1	91	72.300003	4	2	1	0.89999998	1	0	0	0	1	0	0	0	0	0	0	0	0	1	0	0	0	13	2	64	9	30	3.5	83	10.1	35.799999	3.299999952	66	80	145	41	70	14	100	1
19225765	27387285	39936813	2188/5/12 19:16	2188/5/19 13:23	2188/5/13 9:00	2188/5/14 11:21	1.098125	1	74	104.4	1	2	1	1.6	1	0	0	0	2	0	0	0	0	1	1	0	0	1	0	0	0	10	2	35	58	22	2.0999999	115	7.4000001	13.9	3.799999952	110	80	101	49	65	16	99	0
19051786	27407233	36295548	2167/2/8 1:33	2167/2/22 13:45	2167/2/8 2:54	2167/2/22 14:41	14.49103	1	63	86.099998	3	2	1	1.6	1	0	0	0	2	0	1	1	0	0	0	1	0	0	0	0	0	5	3	72	38	20	1.4	394	15.1	14.2	2.900000095	83	94	189	132	148	18	99	0
11617629	27409048	30946989	2155/5/24 10:46	2155/7/7 12:00	2155/5/24 11:41	2155/6/26 21:32	33.410797	1	60	77.900002	1	2	1	1.7	1	0	0	0	2	1	1	1	0	0	0	1	0	1	0	1	1	4	2	57	66	23	1.1	107	11	7.0999999	3.700000048	100	105	75	49	54	20	94	0
14464901	27410481	30831434	2130/1/11 20:43	2130/1/19 4:40	2130/1/11 21:39	2130/1/19 9:37	7.4990392	1	88	89.811218	2	2	2	4.5	0	1	0	0	1	0	1	1	1	0	0	1	0	1	1	0	0	8	4	98	196	18	3.2	677	12.5	18	3.200000048	92	85	168	78	97	10	100	1
19491900	27411630	30178414	2118/6/26 14:11	2118/7/5 17:13	2118/6/30 9:32	2118/7/2 10:32	2.0415857	1	57	72.166489	3	1	2	5	0	1	1	0	2	0	0	0	0	0	0	0	0	0	0	0	0	5	3	32	153	20	0.60000002	115	7.0999999	39.400002	4	119	102	110	65	85	14	99	0
14480975	27414700	33568135	2119/9/3 17:31	2119/9/16 13:50	2119/9/3 17:35	2119/9/10 21:44	7.1731019	1	41	95.79863	4	2	1	0.80000001	1	0	0	0	2	0	0	0	0	0	0	0	0	1	0	0	0	8	3	22	91	16	0.89999998	86	12.3	13.9	4.099999905	74	76	93	58	70	10	98	0
11798951	27442617	33915658	2148/4/13 21:07	2148/4/15 2:45	2148/4/13 21:08	2148/4/15 4:51	1.3213773	1	67	94.800728	1	1	4	11.6	0	0	0	1	1	1	0	1	0	0	1	0	0	1	0	0	1	15	4	93	5060	12	1.6	621	9.6999998	15.4	2.099999905	121	69	129	59	78	15	100	1
14871428	27449756	36269414	2155/9/13 10:45	2155/9/24 11:30	2155/9/13 10:46	2155/9/20 14:11	7.1423497	1	70	88.813316	1	2	1	0.69999999	1	0	0	0	2	0	0	0	0	0	0	0	0	0	0	0	0	3	2	39	35	24	1.1	119	14	9.6000004	4.300000191	354	95	148	74	94	17	97	0
13484541	27456309	39073351	2183/6/24 19:39	2183/7/6 14:20	2183/6/28 20:22	2183/6/29 15:26	0.79498845	1	87	60.872044	2	1	1	1.1	1	0	0	0	2	0	1	0	0	1	1	0	0	0	0	0	0	6	2	35	28	18	1.8	159	7.1999998	10	3	100	105	138	54	80	15	100	0
11820189	27456514	37299428	2114/10/31 2:42	2114/11/10 13:00	2114/11/6 8:21	2114/11/7 17:01	1.3614583	1	48	119.74829	1	2	1	1	1	0	0	0	2	0	0	0	0	0	0	1	0	0	0	0	0	3	3	32	58	23	0.80000001	152	10.8	16.200001	5	80	75	114	56	75	20	100	0
15994818	27465888	35737170	2172/8/16 1:08	2172/8/20 21:20	2172/8/16 1:08	2172/8/20 22:29	4.8890858	1	70	79.832191	4	2	3	7.1999998	0	0	1	0	1	1	1	0	0	0	0	0	0	1	0	0	1	15	4	113	76	20	1.5	373	13.5	12.6	3	74	101	117	71	86	20	91	1
14643103	27465987	32573088	2136/12/28 18:01	2137/1/4 18:00	2136/12/28 19:29	2136/12/30 14:29	1.7921759	1	64	90	4	1	1	1.6	1	0	0	0	2	0	0	0	0	0	0	0	0	1	0	0	0	8	4	50	107	26	1.3	158	13.6	25.700001	3.5	65	107	109	70	79	31	100	0
10233597	27468267	32580800	2187/12/13 14:13	2188/1/11 13:15	2187/12/13 14:13	2187/12/26 2:47	12.523669	1	71	109.76926	1	2	2	2.9000001	0	1	0	0	2	1	1	0	0	0	0	0	1	1	0	0	1	9	3	31	118	19	0.69999999	185	14.9	28.799999	3.900000095	98	70	130	68	97	20	97	0
17955848	27469367	37873993	2175/11/4 2:53	2175/12/5 12:37	2175/11/4 7:00	2175/11/12 19:02	8.5015163	1	56	119.65756	1	1	1	1.5	1	0	0	0	2	0	0	0	0	0	0	1	0	1	0	0	0	13	4	82	1816	13	2.7	127	14.2	28.799999	3.400000095	79	94	138	70	83	17	98	0
19568723	27472793	35350089	2179/11/19 17:13	2179/11/25 17:30	2179/11/19 19:53	2179/11/21 17:57	1.9193403	1	91	90.627686	1	2	1	0.89999998	1	0	0	0	2	0	0	0	0	1	0	0	0	0	0	0	0	3	2	62	13	20	2	184	11.2	15.9	3.5	100	60	118	64	79	18	96	0
17035780	27473388	33767488	2166/5/26 17:57	2166/6/6 20:56	2166/5/26 19:43	2166/6/4 18:47	8.9612389	1	78	78	1	2	2	2.0999999	0	1	0	0	2	1	1	0	0	0	0	0	0	0	0	0	0	4	3	48	355	20	1.9	271	8.1999998	15.8	3.599999905	96	117	229	176	188	22	99	0
16274419	27475306	30566257	2116/8/26 22:24	2116/9/9 0:00	2116/8/26 22:26	2116/9/9 1:40	13.135046	1	73	87.31646	1	2	2	2.5999999	0	1	0	0	1	0	0	1	0	0	1	0	0	1	0	0	0	12	4	90	25	14	1.6	309	12.3	12.1	2.299999952	89	61	104	55	82	22	100	1
11034911	27482739	31132542	2176/8/27 18:42	2176/9/1 17:00	2176/8/27 18:44	2176/8/30 3:28	2.3639352	1	65	108.2	4	2	2	2.5999999	0	1	0	0	2	0	0	1	0	1	1	0	0	0	0	0	0	5	3	50	12	21	1.3	347	13.7	12.2	3.799999952	49	91	179	108	128	20	96	0
15343860	27483391	32814571	2118/4/11 8:36	2118/4/14 16:24	2118/4/11 9:55	2118/4/12 18:41	1.3653935	1	57	97.199997	1	2	1	1.6	1	0	0	0	2	0	0	0	0	0	0	0	0	0	0	0	0	2	3	18	58	24	1.1	130	16.200001	13.3	3.5	78	96	118	76	87	17	100	0
13927856	27483778	32490184	2177/10/6 22:59	2177/10/21 12:15	2177/10/7 0:47	2177/10/8 1:47	1.0417246	1	83	54.400002	1	1	2	2.0999999	0	1	0	0	2	0	0	0	0	0	0	1	0	1	0	0	0	8	3	45	15	22	1.3	122	9.6000004	13.6	2.900000095	92	91	146	68	81	29	94	0
10187866	27483857	35720092	2128/4/24 14:24	2128/5/3 16:30	2128/4/28 12:03	2128/4/29 18:48	1.2816898	1	59	102.78395	1	1	1	1.4	1	0	0	0	2	0	0	0	0	0	0	1	0	0	0	0	0	6	3	34	58	26	0.69999999	89	13	8.1999998	3.700000048	88	80	87	52	64	18	100	0
19224174	27490623	37245276	2138/12/18 10:18	2138/12/19 16:45	2138/12/18 10:19	2138/12/19 16:48	1.2698495	1	64	81.646561	1	2	1	1.3	1	0	0	0	2	0	0	1	0	1	0	0	0	0	0	0	0	2	2	35	155	21	1.5	171	10.7	9.5	3.5	64	59	137	81	93	19	98	0
18439617	27494261	30949231	2129/8/9 18:29	2129/8/15 19:30	2129/8/10 16:22	2129/8/12 22:28	2.2545485	1	61	94.800728	1	2	1	1.6	1	0	0	0	2	0	0	0	0	0	0	1	0	0	0	0	0	4	2	37	58	21	0.80000001	172	10.9	24	4.599999905	79	80	124	60	79	16	99	0
10180134	27497725	33413600	2137/5/1 15:43	2137/5/16 15:17	2137/5/5 12:15	2137/5/10 17:07	5.2028127	1	67	89	4	2	1	1.4	1	0	0	0	2	1	0	0	0	0	0	0	0	1	0	1	0	12	2	65	58	23	12.4	110	6.9000001	7	3.099999905	99	80	125	52	78	17	97	0
17081004	27498451	32575327	2144/4/6 22:02	2144/4/21 13:49	2144/4/12 10:49	2144/4/18 14:23	6.1482525	1	46	145.69376	1	2	1	1.5	1	0	0	0	2	0	0	1	0	1	1	0	0	0	0	0	0	8	3	53	58	21	2.3	201	9.1000004	7.8000002	4	92	65	107	59	73	21	100	0
11420353	27500212	38288295	2146/2/2 0:57	2146/3/4 16:10	2146/2/2 3:51	2146/2/4 14:36	2.447963	1	71	84	1	2	2	2.5999999	0	1	0	0	2	0	0	0	0	0	0	0	0	0	0	0	0	5	3	41	8	26	0.69999999	167	16.200001	23.299999	2.5	110	93	88	59	70	16	99	0
14832376	27502553	34607954	2141/9/10 21:03	2141/9/17 20:45	2141/9/10 21:06	2141/9/12 7:50	1.4475	1	51	97	4	1	1	1.5	1	0	0	0	2	0	0	0	0	0	1	1	0	0	0	0	0	1	3	32	41	21	0.60000002	304	12.8	19.1	2.900000095	74	104	133	102	112	19	94	0
12564274	27508042	36492172	2179/9/20 7:15	2179/10/5 12:00	2179/9/21 14:07	2179/9/22 9:17	0.79835647	1	61	75.341637	2	2	1	0.89999998	1	0	0	0	2	0	0	1	0	0	0	1	0	0	0	0	0	5	3	45	25	29	0.89999998	152	10.9	8.5	3.400000095	240	96	112	75	83	22	99	0
13680462	27509640	37745876	2129/3/21 11:50	2129/3/26 16:00	2129/3/21 11:50	2129/3/26 18:18		1	52	76.158096	4	1	1	0.80000001	1	0	0	0	2	0	0	0	0	0	0	1	0	0	0	0	1	1	0	26	56	25	1.1	88	11.3	7.3000002	4.2	99	77	140	73	94	10	96	0
12206478	27511830	38238798	2138/5/18 18:20	2138/5/21 5:55	2138/5/18 19:30	2138/5/21 12:51	2.7231944	1	70	116	4	2	1	1.1	1	0	0	0	1	0	1	1	0	1	0	0	0	1	0	0	0	11	3	159	21	26	2.9000001	113	9.6999998	14.1	3.099999905	100	66	113	58	71	23	90	1
10590693	27517673	35321486	2112/5/28 18:48	2112/6/5 17:40	2112/5/28 18:49	2112/5/31 18:08	2.9713542	1	82	88.199997	1	2	2	2.9000001	0	1	0	0	2	1	0	0	0	0	0	0	0	1	0	0	1	11	3	60	105	20	1.4	227	13	20.700001	3.200000048	66	79	116	67	81	18	99	0
19155768	27519810	34487700	2172/6/9 12:39	2172/6/22 13:54	2172/6/9 13:01	2172/6/19 17:42	10.195139	1	65	83.823807	1	2	1	1.3	1	0	0	0	2	1	1	1	0	1	0	0	0	1	0	0	1	2	3	41	10	22	1.1	134	12.5	13.8	3.400000095	77	109	112	65	87	23	96	0
15757073	27525709	31408792	2164/12/22 7:07	2164/12/23 14:05	2164/12/22 8:08	2164/12/23 14:09	1.2513773	1	91	89.400002	1	2	2	4.9000001	0	1	0	0	1	0	0	0	0	0	0	1	0	1	0	0	0	8	3	50	40	18	1.3	211	11.6	11.2	3.900000095	45	109	84	60	70	16	90	1
13355439	27527335	33857719	2163/1/24 12:28	2163/2/6 14:25	2163/1/24 12:28	2163/1/24 18:55	0.26873842	1	80	80.013626	1	1	1	1.2	1	0	0	0	2	0	0	0	0	0	0	1	1	0	0	0	1	3	1	22	15	31	0.69999999	127	9	4.5	3.5	85	57	153	50	103	15	99	0
14671178	27527591	30084215	2148/8/15 21:15	2148/9/3 6:30	2148/8/15 23:20	2148/8/18 12:23	2.544132	1	80	72.529358	1	2	1	1.1	1	0	0	0	1	0	1	0	0	1	1	0	0	0	0	0	0	4	2	41	27	19	3.3	136	8.6000004	8.6999998	3.5	100	59	127	70	87	28	95	1
17630793	27532830	32882655	2185/10/15 15:05	2185/11/13 20:05	2185/10/15 15:05	2185/10/18 13:16	2.9243634	1	82	86	4	1	2	3.0999999	0	1	0	0	2	0	1	0	1	0	0	0	0	0	0	0	0	2	3	46	85	21	1.3	161	12.2	15.6	3.799999952	79	69	142	89	105	19	99	0
10939988	27535048	35569514	2188/1/5 20:16	2188/1/26 19:15	2188/1/6 14:52	2188/1/10 18:14	4.140729	1	74	85.819603	1	2	1	1.4	1	0	0	0	1	0	0	0	0	0	0	1	0	0	0	0	0	8	3	38	44	25	0.69999999	116	8.3000002	10.7	3	137	66	111	47	62	16	100	1
10991174	27535812	34328169	2169/8/16 15:45	2169/9/1 17:56	2169/8/16 15:46	2169/8/19 22:31	3.2811806	1	73	76.838486	1	2	1	1.6	1	0	0	0	2	0	1	0	0	0	1	0	0	0	0	0	0	3	3	34	12	21	1.1	117	15.7	42.200001	2.5	100	71	148	116	125	20	99	0
10260297	27553316	31598080	2138/12/20 0:09	2138/12/27 17:02	2138/12/23 10:05	2138/12/25 18:11	2.3375463	1	62	104	1	2	2	2.3	0	1	0	0	2	0	1	0	0	0	1	0	0	0	0	0	0	5	3	39	25	23	0.89999998	140	9.8000002	15.7	3.599999905	72	70	101	59	70	15	97	0
11618742	27553364	32061430	2122/1/28 20:43	2122/2/9 14:00	2122/1/31 18:22	2122/2/1 18:31	1.0062732	1	72	104	1	2	1	1.3	1	0	0	0	2	0	1	0	0	1	1	0	0	0	0	0	0	3	1	56	21	26	1.8	152	9	9	3.400000095	41	82	111	60	74	27	99	0
11391858	27556058	34553182	2116/4/23 19:55	2116/4/27 17:50	2116/4/23 20:18	2116/4/25 14:40	1.7657523	1	41	186.5	2	2	2	3.9000001	0	1	0	0	2	0	0	0	0	0	0	0	0	0	0	0	0	2	3	30	69	24	1.9	136	15.9	18.5	4.300000191	92	72	117	74	80	17	100	0
18779399	27565247	36730668	2167/10/17 22:29	2167/10/29 15:00	2167/10/18 0:01	2167/10/21 17:01	3.7089815	1	79	59.057678	1	2	1	2	1	1	0	0	2	0	1	0	0	0	0	0	0	0	0	0	0	1	2	52	13	25	1.1	88	10.1	7.0999999	2.799999952	100	146	108	84	91	26	100	0
10292574	27565325	35261465	2170/7/2 22:05	2170/7/3 4:00	2170/7/2 22:06	2170/7/3 7:59	0.41199073	1	88	63.185368	1	1	3	8.5	0	0	1	0	1	0	0	0	1	0	0	1	0	1	0	0	0	12	3	102	185	14	1.2	158	11.9	7.0999999	3.099999905	77	136	92	47	61	23	99	1
11287875	27566773	39812452	2174/6/5 23:12	2174/6/16 14:03	2174/6/9 10:32	2174/6/10 16:30	1.2487268	1	74	99.291283	2	2	1	1.8	1	0	0	0	2	0	1	0	0	1	0	0	0	0	0	0	0	9	3	71	58	20	1.1	108	9.1000004	18.299999	3.099999905	103	73	130	58	81	14	100	0
16637805	27570229	33619059	2164/3/21 16:33	2164/4/16 14:45	2164/3/25 10:36	2164/3/28 9:28	2.9527662	1	64	82.599998	1	2	1	1.9	1	0	0	0	2	0	1	0	0	0	0	0	0	1	0	1	0	11	2	31	16	23	1.8	64	10.2	13.4	3	93	86	93	50	63	16	100	0
11882307	27570239	32098871	2121/12/23 17:03	2121/12/25 11:15	2121/12/24 6:21	2121/12/25 12:13	1.243993	1	83	65.861557	4	2	4	11.2	0	0	0	1	1	1	1	0	0	1	0	0	0	1	0	0	0	17	4	93	2403	10	3	101	9.5	24.1	3	49	60	102	52	64	26	100	1
19966553	27576329	38823106	2135/5/24 13:14	2135/6/4 15:20	2135/5/24 13:15	2135/5/25 17:36	1.1813889	1	88	60.872044	4	1	1	1.4	1	0	0	0	2	0	1	1	0	0	0	1	0	0	0	0	0	2	3	42	58	9	1	309	6.6999998	10.1	2.799999952	106	87	120	74	121	25	100	0
13541559	27587385	39553133	2168/11/14 0:16	2168/11/17 16:01	2168/11/14 1:07	2168/11/18 23:27	4.9311919	1	54	43.726269	4	1	1	2	1	1	0	0	1	0	0	0	0	0	0	1	0	1	0	0	0	11	1	94	320	21	1.2	177	14.1	7.5	3.5	64	59	141	91	102	14	100	1
15984380	27590050	38795282	2185/5/2 2:44	2185/5/6 13:45	2185/5/2 2:48	2185/5/3 17:36	1.6170371	1	52	94.800728	1	2	1	1.8	1	0	0	0	2	0	1	1	0	0	0	1	0	0	0	0	0	2	3	43	72	20	1.4	109	15.2	14.2	4.599999905	66	91	114	70	81	17	94	0
17380600	27591642	36783073	2153/4/18 18:41	2153/4/22 14:16	2153/4/18 18:41	2153/4/21 6:16	2.4822223	1	47	106.6	4	2	1	1.1	1	0	0	0	2	0	0	0	0	0	0	1	0	0	0	0	0	2	3	33	49	21	1	251	13.6	32.599998	3.799999952	94	75	102	60	76	16	99	0
11381008	27592716	31023682	2184/1/5 16:10	2184/1/11 14:08	2184/1/7 12:57	2184/1/8 17:12	1.1773727	1	68	86.599998	1	2	2	2.0999999	0	1	0	0	2	0	0	0	0	0	1	1	0	0	0	0	0	4	3	42	153	26	0.80000001	134	9.3999996	15	4	141	92	101	52	67	15	100	0
11894825	27594672	39719852	2170/4/17 6:17	2170/6/8 3:30	2170/4/17 10:29	2170/4/19 16:38	2.2567015	1	77	76.838486	1	2	1	1.5	1	0	0	0	1	0	0	1	0	0	0	0	0	1	0	0	0	9	3	56	45	20	0.80000001	90	8.8999996	0.5	2.799999952	100	98	78	59	66	12	96	1
11154055	27595560	37902445	2181/8/12 17:05	2181/8/20 16:00	2181/8/12 18:19	2181/8/13 12:06	0.74046296	1	53	146.3	2	2	1	0.89999998	1	0	0	0	2	0	1	0	0	0	1	1	1	0	0	0	0	3	1	48	47	19	3.0999999	296	10.9	9.5	3.599999905	100	80	140	63	80	21	97	0
16200045	27596478	39863267	2154/10/24 4:49	2154/11/3 16:15	2154/10/24 4:50	2154/10/29 16:45	5.4965162	1	74	82.145515	1	2	1	1.1	1	0	0	0	2	0	1	0	0	0	1	0	0	0	0	0	0	3	1	46	17	23	0.60000002	266	8.3999996	12	2.799999952	130	67	143	61	79	18	100	0
10792714	27599429	38063168	2155/2/23 7:15	2155/2/27 14:37	2155/2/23 10:23	2155/2/24 15:39	1.2198496	1	53	71.199997	1	2	2	2.9000001	0	1	0	0	2	0	0	0	0	0	0	1	0	0	0	0	0	6	3	78	153	23	0.69999999	108	10.4	10	3.5	99	70	109	61	80	10	100	0
16867431	27602354	33858240	2165/8/24 18:14	2165/8/30 11:47	2165/8/24 18:24	2165/8/28 15:48	3.8923495	1	66	90.128731	1	1	1	1.5	1	0	0	0	2	0	1	0	0	0	0	0	0	0	0	0	0	1	2	17	14	22	0.80000001	107	13.8	11.5	3.5	100	114	139	89	104	24	97	0
12580372	27613634	37709788	2182/5/29 21:43	2182/6/7 18:53	2182/6/3 14:35	2182/6/6 10:36	2.8335648	1	72	85.199997	4	2	2	2.0999999	0	1	0	0	2	0	1	0	0	1	1	0	0	0	0	1	0	10	3	41	19	20	1.2	150	9.8000002	17.799999	3.700000048	107	104	109	51	70	16	98	0
16622839	27624096	34858083	2145/6/3 14:05	2145/6/15 14:30	2145/6/10 16:34	2145/6/12 18:53	2.0964119	1	68	114	1	2	2	3.8	0	1	0	0	2	0	0	0	0	0	0	1	0	0	0	0	0	5	2	25	153	23	0.69999999	119	8	13.8	4.699999809	76	86	83	54	65	10	96	0
16524079	27628219	30954000	2181/6/17 21:18	2181/7/4 15:30	2181/6/18 10:17	2181/6/22 7:06	3.8675463	1	60	66.17907	1	1	1	0.89999998	1	0	0	0	2	0	0	0	0	0	1	1	0	0	0	0	0	2	2	35	10	24	1	151	12.1	13.9	3.700000048	59	62	88	55	66	19	94	0
17257177	27628348	33719300	2116/8/8 23:24	2116/8/11 11:15	2116/8/8 23:26	2116/8/11 13:06	2.5694792	1	79	105.77766	1	2	1	1.8	1	0	0	0	1	1	0	0	0	0	0	0	0	1	1	0	0	13	4	105	296	18	1.4	298	14.7	16.9	3.5	81	77	121	70	84	22	99	1
19780070	27629023	35303638	2129/7/14 11:26	2129/7/20 16:33	2129/7/14 11:49	2129/7/18 13:03	4.0517478	1	61	109	1	2	2	2.5	0	1	0	0	2	0	0	0	1	0	0	0	0	1	0	0	0	11	2	93	415	15	1.1	297	16.5	12.6	4.400000095	74	55	108	62	75	22	100	0
10509305	27629385	38848838	2171/4/9 9:45	2171/4/9 13:32	2171/4/9 9:46	2171/4/9 17:55	0.33975694	1	78	82.5	1	2	3	6.4000001	0	0	1	0	1	1	0	1	1	0	0	0	0	0	0	0	0	4	3	79	150	21	1.8	278	13.7	34.599998	3.099999905	85	94	123	46	60	20	82	1
19025961	27635207	30484938	2158/1/16 16:12	2158/1/24 19:05	2158/1/16 17:28	2158/1/18 22:12	2.1974306	1	77	118.25144	1	2	1	0.89999998	1	0	0	0	2	0	1	0	0	1	0	0	0	1	0	0	0	9	1	50	101	21	1.5	146	13.7	9.6999998	3.799999952	90	67	90	50	61	12	95	0
10714454	27637712	36266441	2120/3/14 7:40	2120/3/31 18:16	2120/3/14 9:15	2120/3/15 19:32	1.4290047	1	82	60.962761	1	1	2	2.2	0	1	0	0	2	0	1	0	0	0	0	0	0	0	0	0	0	6	2	67	50	23	1.6	229	9.8000002	16.1	3.099999905	92	83	126	71	85	17	82	0
15376553	27645139	39967186	2145/11/30 18:32	2145/12/12 16:06	2145/12/7 9:27	2145/12/8 12:35	1.1306597	1	60	80.199997	4	2	1	1.8	1	0	0	0	2	0	0	0	0	0	0	0	0	0	0	0	0	1	3	25	58	22	1	101	11.4	12.8	4.300000191	173	71	113	70	80	19	100	0
13532491	27658791	38172931	2151/11/27 12:38	2151/12/7 16:50	2151/11/27 14:07	2151/11/30 19:54	3.2411227	1	91	48.700001	4	1	2	2.4000001	0	1	0	0	2	0	0	0	0	0	0	0	0	1	0	0	0	15	3	105	18	16	1.1	133	3.5999999	4.5999999	2.099999905	66	74	143	77	91	16	100	0
15416363	27662447	30248317	2134/2/6 16:35	2134/2/12 13:30	2134/2/6 16:36	2134/2/8 8:03	1.6434028	1	72	77	1	2	1	1.1	1	0	0	0	2	1	1	0	0	0	0	0	0	0	0	0	1	6	3	32	21	19	2.0999999	119	13.1	13.6	3.799999952	111	70	131	70	99	18	94	0
11144600	27666624	38462481	2171/2/10 11:09	2171/2/23 13:00	2171/2/10 14:09	2171/2/23 15:55	13.073831	1	61	58.200001	3	2	2	3.5999999	0	1	0	0	1	1	0	0	0	0	0	1	0	1	0	0	0	14	4	119	3798	39	2.3	88	11.3	11.4	3.599999905	47	78	100	54	66	24	83	1
16473192	27668896	32359651	2163/5/17 1:16	2163/5/31 20:51	2163/5/19 13:41	2163/5/26 0:10	6.437222	1	50	64.863655	2	2	3	8.3000002	0	0	1	0	2	1	1	0	0	0	0	0	0	1	0	1	0	16	3	84	15	29	8.3000002	105	7.5999999	3	3.299999952	102	118	87	51	57	17	92	0
12281067	27672630	38831846	2114/5/18 5:29	2114/5/20 8:30	2114/5/18 7:48	2114/5/20 9:20	2.0639353	1	64	140	1	1	2	5	0	1	1	0	1	0	0	0	0	1	0	0	0	1	0	0	0	15	3	143	7	8	4.0999999	171	9.3999996	48	1.5	55	121	122	30	39	24	100	1
12752572	27674406	31901798	2154/9/17 4:14	2154/10/9 19:35	2154/9/17 4:15	2154/9/20 16:32	3.5121644	1	65	70.760353	1	2	2	2.5	0	1	0	0	2	1	1	0	0	0	0	0	0	1	0	1	1	5	3	47	19	23	1.3	134	10	7	4.800000191	62	111	114	79	90	28	99	0
13542543	27678862	33020646	2129/9/4 19:28	2129/9/25 14:22	2129/9/15 11:00	2129/9/17 14:26	2.1427083	1	89	82	1	2	2	3.4000001	0	1	0	0	2	0	1	0	0	1	1	0	0	0	0	1	0	6	2	33	31	26	1.2	92	10.2	7	3.599999905	139	75	112	50	73	11	100	0
12889874	27685417	30683302	2116/1/14 11:43	2116/1/20 2:26	2116/1/14 11:43	2116/1/20 4:50	5.7129049	1	79	65.861557	2	1	2	2.3	0	1	0	0	1	1	0	1	0	1	0	0	0	1	1	0	1	11	4	107	57	19	2.3	261	11.6	13.3	3.599999905	158	74	164	45	123	19	100	1
13983282	27685909	37034430	2198/6/9 17:12	2198/6/18 21:59	2198/6/9 18:41	2198/6/13 22:21	4.1528125	1	65	75.840584	2	1	2	2.7	0	1	0	0	2	0	1	0	0	1	1	0	0	0	0	0	0	5	2	53	82	21	2.5999999	235	7.8000002	11.2	3.700000048	92	86	98	58	67	11	95	0
18331925	27688371	34302887	2178/3/9 4:26	2178/3/14 15:50	2178/3/9 4:27	2178/3/9 10:45	0.26251158	1	75	64.047188	4	2	1	1.4	1	0	0	0	2	0	0	0	0	0	0	1	0	0	0	0	1	7	2	32	22	23	1.3	138	8.6999998	7.5	3.200000048	83	73	116	45	81	16	99	0
16820491	27690318	30745593	2204/9/14 13:18	2204/9/17 15:30	2204/9/14 13:18	2204/9/15 20:57	1.3184838	1	64	78.699997	1	2	2	3.8	0	1	0	0	2	1	1	0	0	0	1	0	0	0	0	0	0	6	3	20	30	25	0.89999998	216	13.9	14.3	4.099999905	195	90	125	76	88	20	99	0
16479059	27698332	38116936	2180/2/6 20:57	2180/2/8 2:05	2180/2/7 7:13	2180/2/8 4:52	0.90241897	1	91	49.895119	1	1	2	3.5	0	1	0	0	1	1	1	1	0	0	0	1	0	0	0	0	0	9	4	112	153	21	2.4000001	187	10.5	14.1	3.5	71	120	122	75	85	25	92	1
12294223	27700229	39327341	2145/1/3 20:46	2145/1/9 17:35	2145/1/3 20:50	2145/1/6 14:10	2.7222223	1	56	92.986359	4	2	1	1.7	1	0	0	0	2	0	1	1	0	0	0	1	0	0	0	0	0	1	2	18	58	26	1.1	119	13	5.9000001	3.900000095	100	93	137	76	92	13	99	0
10728130	27702113	35788118	2158/10/16 16:12	2158/10/23 14:50	2158/10/19 11:09	2158/10/22 6:18	2.7974999	1	64	75.699997	1	2	1	1.6	1	0	0	0	2	0	0	0	0	0	0	0	0	0	0	0	0	5	4	25	58	26	1	97	15.6	9.8000002	3.599999905	92	81	122	67	86	18	100	0
17377615	27706774	38960575	2153/9/18 11:48	2153/9/25 10:42	2153/9/18 11:51	2153/9/18 14:23	0.10538194	1	56	64.863655	1	1	1	1.2	1	0	0	0	2	1	0	0	0	0	0	1	0	1	0	0	1	8	3	65	8	16	1.5	153	8.6000004	29.799999	2.700000048	161	104	101	56	76	25	98	0
17456831	27712158	32918827	2186/6/1 13:01	2186/6/5 16:28	2186/6/1 14:25	2186/6/3 21:56	2.3127663	1	88	59.874146	1	1	1	0.80000001	1	0	0	0	2	0	0	0	0	1	0	0	0	0	0	0	0	2	1	41	58	22	1.4	165	10.6	6.9000001	3.5	157	71	111	83	89	13	100	0
11346699	27717369	36125779	2145/8/23 22:06	2145/9/11 20:00	2145/8/23 22:07	2145/9/6 22:20	14.008854	1	37	71.032509	4	2	2	3.0999999	0	1	0	0	2	0	1	1	0	0	0	0	0	1	0	0	0	9	0	93	70	25	0.89999998	189	14.3	8.5	2.299999952	67	78	114	81	89	15	100	0
16411405	27720757	38770378	2152/6/18 4:02	2152/6/28 16:06	2152/6/21 8:38	2152/6/24 14:59	3.2643518	1	52	107.77346	4	2	1	2	1	1	0	0	2	0	0	0	0	1	1	0	0	0	0	1	0	8	2	46	58	19	2.3	146	12.3	6.9000001	3.599999905	73	70	125	62	83	16	100	0
17491092	27726040	34386561	2122/12/7 17:35	2122/12/18 15:30	2122/12/12 9:30	2122/12/17 6:14	4.8637385	1	79	94	4	2	1	0.80000001	1	0	0	0	2	0	1	0	0	1	1	0	0	0	0	1	0	9	3	48	58	19	1	155	7.5	11.5	3.900000095	80	87	127	53	78	15	100	0
18255949	27732112	37119397	2116/5/30 15:42	2116/6/4 18:00	2116/5/30 15:43	2116/6/1 18:05	2.0990279	1	58	124.42028	4	2	2	2.5	0	1	0	0	2	0	0	0	1	0	0	0	0	1	0	0	0	5	4	28	55	21	0.89999998	167	14.3	14.5	4.099999905	110	97	111	85	94	21	100	0
[truncated: 456 more rows]
[truncated: 11 more columns]
